# Supplementary material for: Pan-immune system, mobilome and resistome in Streptococcus suis
Source: Microb Genom. 2025 Sep 29;11(9):001521. doi: 10.1099/mgen.0.001521 (PMC12479173; doi:10.1099/mgen.0.001521)
Supplement: Uncited Supplementary Material 2. [file mgen-11-01521-s002.xlsx]

## Sheet: Table S1
Table S1: Data collected for the set of 400 high-quality genomes covering the whole diversity of the S. suis species : (i) data about strains (name , host of isolation, country and period of isolation and serotype); (ii) details about the assemblies (genome size and completeness); (iii) sequence type (MLST); (iv) clade obtained after PPanGGOLiN analysis and phylogenetic tree construction; (v) set…
Assembly_RefSeq_Accession	Strain	Host	Isolation_country	Isolation_group	Collection_period	Serotype	Genome_size (bp)	Genome complete (Y/N)	ST	Clade	38_KDa_protein	6 phosphogluconate dehydrogenase	AdcR	Adhesin_P	Amylopullulanase	Arginine_deiminase_system	CcpA	Cdd	CiaH	CiaR	Collagenase	CovR	Cps2C	CpsE	CpsF	Dipeptidylpeptidase_IV	DltA	Dpr	Endo.beta.N.acetylglucosaminidase_D	Enolase	Extracellular_protein_factor	Fbps	FeoB	Fur.Zur	GlnH_homolog	Glutamate_dehydrogenase	Glutamine_synthetase	Glyceraldehyde.3.phosphate_dehydrogenase	GtfA	guaA	guaB	Histidine	Hyaluronate_lyase	IgA1_protease	Lgt	Lipoprotein_103	Lipoprotein_signal_peptidase	Lpp_AAY34517.1_lipoprotein	LuxS
GCF_000231905.1	D12	Pig	China	Lower respiratory tract	2006-2010	9	2183059	Y	619	Clade_2	1	1	1	0	1	1	1	1	1	1	1	1	1	0	0	1	1	1	1	1	0	1	1	1	1	1	1	1	1	1	1	1	0	1	1	1	1	0	1
GCF_000390245.1	TL13	Pig	China	Unknown	Unknown	16	2038146	Y	664	Clade_2	1	1	1	0	1	1	1	1	1	1	1	1	1	0	0	1	1	1	1	1	0	1	1	1	1	1	1	1	1	1	1	1	0	1	1	1	1	0	1
GCF_000440095.1	YS54	Pig	China	Upper respiratory tract	Unknown	29	2314792	N	319	Clade_5	1	1	1	0	1	1	1	1	1	1	1	1	1	0	0	1	1	1	0	1	0	1	1	1	1	1	1	1	1	1	1	1	0	0	1	1	1	0	1
GCF_000440115.1	YS56	Pig	China	Upper respiratory tract	2011-2015	NT	2230110	N	331	Other	1	1	1	0	1	1	1	1	1	1	1	1	1	0	0	1	1	1	0	1	0	1	1	1	1	1	1	1	1	1	1	1	0	0	1	1	1	0	1
GCF_000440135.1	YS57	Pig	China	Unknown	2011-2015	NT	2517911	N	953	Clade_5	1	1	1	0	1	1	1	1	1	1	1	1	1	0	0	1	1	1	1	1	0	1	1	1	1	1	1	1	1	1	1	1	0	0	1	1	1	0	1
GCF_000440175.1	YS72	Pig	China	Upper respiratory tract	2011-2015	NT	2359651	N	332	Clade_5	1	1	1	0	1	1	1	1	1	1	1	1	1	0	0	1	1	1	0	1	0	1	1	1	1	1	1	1	1	1	1	1	1	0	1	1	1	0	1
GCF_000440195.1	YS74	Pig	China	Unknown	2011-2015	NT	2466351	N	872	Clade_5	1	1	1	0	1	1	1	1	1	1	1	1	1	0	0	1	1	1	0	1	0	1	1	1	1	1	1	1	1	1	1	1	0	0	1	1	1	0	1
GCF_000440295.1	12814	Pig	Other	Systemic	Unknown	11	2067501	N	91	Clade_1	1	1	1	1	1	1	1	1	1	1	1	1	1	0	0	1	1	1	0	1	0	1	1	1	1	1	1	1	1	1	1	1	1	1	1	1	1	0	1
GCF_000440355.1	14A	Pig	Canada	Upper respiratory tract	Unknown	21	2347920	N	481	Clade_5	1	1	1	0	1	1	1	1	1	1	1	1	1	0	0	1	1	1	0	1	0	1	1	1	1	1	1	1	1	1	1	1	0	0	1	1	1	0	1
GCF_000440375.1	161_00P5	Pig	China	Unknown	2016-2020	NT	2267209	N	Novel	Clade_5	1	1	1	0	1	1	1	1	1	1	1	1	1	0	0	1	1	1	0	1	0	1	1	1	1	1	1	1	1	1	1	1	0	0	1	1	1	0	1
GCF_000440435.1	2651	Pig	The Netherlands	Systemic	Before 2001	1_2	1983530	N	56	Clade_1	1	1	1	0	1	1	1	1	1	1	1	1	1	1	1	1	1	1	1	1	0	1	0	1	1	1	1	1	0	1	1	1	1	1	1	1	1	0	1
GCF_000440455.1	2726	Pig	Other	Systemic	Unknown	16	2223157	N	73	Clade_2	1	1	1	0	1	1	1	1	1	1	1	1	1	0	0	1	1	1	1	1	0	1	1	1	1	1	1	1	1	1	1	1	0	1	1	1	1	0	1
GCF_000440555.1	86-5192	Other	USA	Systemic	Unknown	20	2110166	N	Novel	Clade_7	1	1	1	0	1	1	1	1	1	1	1	1	1	0	1	1	0	1	0	1	0	1	1	1	1	1	1	1	1	1	1	1	0	0	1	1	1	0	1
GCF_000440575.1	8830	Pig	Other	Systemic	Unknown	12	2196795	N	775	Clade_1	1	1	1	1	1	1	1	1	1	1	1	1	1	0	0	1	1	1	0	1	0	1	1	1	1	1	1	1	1	1	1	1	1	1	1	1	1	0	1
GCF_000440655.1	89-4109-1	Pig	Canada	Systemic	Before 2001	26	2176728	N	Novel	Clade_7	1	1	1	0	1	1	1	1	1	1	1	1	1	0	0	1	0	1	0	1	0	1	1	1	1	1	1	1	1	1	1	1	0	0	1	1	1	0	1
GCF_000440715.1	92-1400	Pig	Canada	Systemic	Before 2001	30	2305975	N	77	Clade_1	1	1	1	0	1	1	1	1	1	1	1	1	1	0	0	1	1	1	0	1	0	1	1	1	1	1	1	1	1	1	1	1	1	1	1	1	1	0	1
GCF_000440735.1	92-4172	Pig	Canada	Systemic	Before 2001	31	2303896	N	70	Clade_3	1	1	1	0	1	1	1	1	1	1	1	1	1	0	0	1	0	1	1	1	0	1	1	1	1	1	1	1	1	0	1	1	0	0	1	1	1	0	1
GCF_000440875.1	88-1861	Pig	Canada	Systemic	Unknown	22	2272254	N	946	Clade_7	1	1	1	0	1	1	1	1	1	1	1	1	1	0	0	1	0	1	0	1	0	1	1	1	1	1	1	1	1	1	1	1	0	0	1	1	1	0	1
GCF_000441015.1	YS16	Pig	China	Upper respiratory tract	Unknown	31	2329305	N	309	Clade_3	1	1	1	0	1	1	1	1	1	1	1	1	1	0	0	1	0	1	1	1	0	1	1	1	1	1	1	1	1	1	1	1	0	1	1	1	1	0	1
GCF_000441035.1	YS17	Pig	China	Upper respiratory tract	Unknown	31	2337682	N	327	Clade_4	1	1	1	0	1	1	1	1	1	1	1	1	1	0	0	1	1	1	1	1	0	1	1	1	1	1	1	1	1	1	1	1	0	1	1	1	1	0	1
GCF_000441115.1	YS23	Pig	China	Upper respiratory tract	2011-2015	NT	2345875	N	328	Clade_5	1	1	1	0	1	1	1	1	1	1	1	1	1	0	0	1	1	1	0	1	0	1	1	1	1	1	1	1	1	1	1	1	0	0	1	1	1	0	1
GCF_000441155.1	YS27	Pig	China	Upper respiratory tract	2011-2015	NT	2425285	N	312	Clade_5	1	1	1	0	1	1	1	1	1	1	1	1	1	0	0	1	1	1	1	1	0	1	1	1	1	1	1	1	1	1	1	1	0	0	1	1	1	0	1
GCF_000441195.1	YS34	Pig	China	Upper respiratory tract	2011-2015	NT	2374691	N	314	Clade_3	1	1	1	0	1	1	1	1	1	1	1	1	1	0	0	1	1	1	1	1	0	1	1	1	1	1	1	1	1	1	1	1	0	1	1	1	1	0	1
GCF_000441215.1	YS35	Pig	China	Upper respiratory tract	2011-2015	NT	2320100	N	315	Clade_3	1	1	1	0	1	1	1	1	1	1	1	1	1	0	0	1	0	1	1	1	0	1	1	1	1	1	1	1	1	1	1	1	0	1	1	1	1	0	1
GCF_000441255.1	YS3	Pig	China	Upper respiratory tract	Unknown	11	2169028	N	304	Clade_1	1	1	1	0	1	1	1	1	1	1	1	1	1	0	0	1	1	1	0	1	0	1	1	1	1	1	1	1	1	1	1	1	1	1	1	1	1	0	1
GCF_000441275.1	YS43	Pig	China	Unknown	2011-2015	NT	2051799	N	317	Clade_2	1	1	1	0	1	1	1	1	1	1	1	1	1	0	0	1	1	1	1	1	0	1	1	1	1	1	1	1	1	1	1	1	0	1	1	1	1	0	1
GCF_000441355.1	YS50	Pig	China	Upper respiratory tract	Unknown	29	2417207	N	330	Clade_5	1	1	1	0	1	1	1	1	1	1	1	1	1	0	0	1	1	1	0	1	0	1	1	1	1	1	1	1	1	1	1	1	0	0	1	1	1	0	1
GCF_000441455.1	YS67	Pig	China	Upper respiratory tract	Unknown	11	2180552	N	321	Clade_1	1	1	1	0	1	1	1	1	1	1	1	1	1	0	0	1	1	1	0	1	0	1	1	1	1	1	1	1	1	1	1	1	1	1	1	1	1	0	1
GCF_000441475.1	YS77	Pig	China	Upper respiratory tract	Unknown	29	2262250	N	334	Clade_5	1	1	1	0	1	1	1	1	1	1	1	1	1	0	0	1	1	1	0	1	0	1	1	1	1	1	1	1	1	1	1	1	0	0	1	1	1	0	1
GCF_000441495.1	YS7	Pig	China	Upper respiratory tract	2011-2015	NT	2351085	N	305	Clade_5	1	1	1	0	1	1	1	1	1	1	1	1	1	0	0	1	1	1	0	1	0	1	1	1	1	1	1	1	1	1	1	1	0	0	1	1	1	0	1
GCF_000494895.1	T15	Pig	The Netherlands	Upper respiratory tract	Unknown	2	2240234	Y	19	Clade_1	1	1	1	0	1	1	1	1	1	1	1	1	1	1	1	1	1	1	1	1	0	1	1	1	1	1	1	1	1	1	1	1	1	1	1	1	1	0	1
GCF_000732355.1	6407	Pig	Other	Systemic	Before 2001	4	2292360	Y	54	Clade_1	1	1	1	0	1	1	1	1	1	1	1	1	1	0	0	1	1	1	1	1	0	1	1	1	1	1	1	1	1	1	1	1	1	0	1	1	1	0	1
GCF_001640765.1	DN13	Pig	China	Upper respiratory tract	2011-2015	9	2142184	Y	243	Clade_2	1	1	1	0	1	1	1	1	1	1	1	1	1	0	0	1	1	1	1	1	0	1	1	1	1	1	1	1	1	1	1	1	1	1	1	1	1	0	1
GCF_002285535.1	SRD478	Pig	USA	Upper respiratory tract	2011-2015	NT	2062916	Y	785	Clade_1	1	1	1	0	1	1	1	1	1	1	1	1	1	0	0	1	1	1	0	1	0	1	1	1	1	1	1	1	1	1	1	1	1	1	1	1	1	0	1
GCF_002285735.1	ISU2812	Pig	USA	Lower respiratory tract	2011-2015	19	2577759	Y	76	Clade_1	1	1	1	0	1	1	1	1	1	1	1	1	1	0	0	1	1	1	1	1	0	1	1	1	1	1	1	1	1	1	1	1	0	1	1	1	1	0	1
GCF_002759675.1	YS122	Pig	China	Upper respiratory tract	2011-2015	NT	2467367	N	408	Clade_5	1	1	1	0	1	1	1	1	1	1	1	1	1	0	0	1	1	1	0	1	0	1	1	1	1	1	1	1	1	1	1	1	0	0	1	1	1	0	1
GCF_002759775.1	YS98	Pig	China	Unknown	2011-2015	NT	2311796	N	432	Clade_5	1	1	1	0	1	1	1	1	1	1	1	1	1	0	0	1	1	1	0	1	0	1	1	1	1	1	1	1	1	1	1	1	0	0	1	1	1	0	1
GCF_002760075.1	YS85	Pig	China	Upper respiratory tract	2011-2015	NT	2451078	N	399	Clade_5	1	1	1	0	1	1	1	1	1	1	1	1	1	0	0	1	1	1	1	1	0	1	1	1	1	1	1	1	1	1	1	1	0	0	1	1	1	0	1
GCF_002760135.1	YS117	Pig	China	Upper respiratory tract	2011-2015	NT	2387877	N	404	Clade_5	1	1	1	0	1	1	1	1	1	1	1	1	1	0	0	1	1	1	1	1	0	1	1	1	1	1	1	1	1	1	1	1	0	0	1	1	1	0	1
GCF_002760195.1	YS131	Pig	China	Unknown	2011-2015	NT	2578405	N	453	Clade_5	1	1	1	0	1	1	1	1	1	1	1	1	1	0	0	1	1	1	1	1	0	1	1	1	1	1	1	1	1	1	1	1	1	0	1	1	1	0	1
GCF_002760225.1	YS146	Pig	China	Upper respiratory tract	2011-2015	NT	2425967	N	444	Clade_5	1	1	1	0	1	1	1	1	1	1	1	1	1	0	0	1	1	1	0	1	0	1	1	1	1	1	1	1	1	1	1	1	0	0	1	1	1	0	1
GCF_002760245.1	YS161	Pig	China	Unknown	Unknown	NT	2294573	N	Novel	Clade_5	1	1	1	0	1	1	1	1	1	1	1	1	1	0	0	1	1	1	0	1	0	1	1	1	1	1	1	1	1	1	1	1	0	0	1	1	1	0	1
GCF_002803825.1	CZ130302	Pig	China	Systemic	2011-2015	chzM	2538894	Y	383	Clade_5	1	1	1	0	1	1	1	1	1	1	1	1	1	0	0	1	1	1	0	1	0	1	1	1	1	1	1	1	1	1	1	1	0	0	1	1	1	0	1
GCF_002812525.1	AH681	Pig	China	Upper respiratory tract	2006-2010	chzM	2404013	Y	475	Clade_5	1	1	1	0	1	1	1	1	1	1	1	1	1	0	0	1	1	1	0	1	0	1	1	1	1	1	1	1	1	1	1	1	0	0	1	1	1	0	1
GCF_002960015.1	3096	Pig	China	Upper respiratory tract	2011-2015	NT	2345129	N	922	Clade_5	1	1	1	0	1	1	1	1	1	1	1	1	1	0	0	1	1	1	0	1	0	1	1	1	1	1	1	1	1	1	1	1	0	0	1	1	1	0	1
GCF_002960045.1	2873	Pig	China	Upper respiratory tract	2011-2015	15	2329500	N	Novel	Clade_1	1	1	1	0	1	1	1	1	1	1	1	1	1	0	1	1	1	1	1	1	0	1	1	1	1	1	1	1	0	1	1	1	1	1	1	1	1	0	1
GCF_002960145.1	2797	Pig	China	Upper respiratory tract	2011-2015	NT	2475934	N	Novel	Clade_5	1	1	1	0	1	1	1	1	1	1	1	1	1	0	0	1	1	1	0	1	0	1	1	1	1	1	1	1	1	1	1	1	0	0	1	1	1	0	1
GCF_002960195.1	2764	Pig	China	Upper respiratory tract	2011-2015	NT	2409857	N	Novel	Clade_1	1	1	1	0	1	1	1	1	1	1	1	1	1	0	0	1	1	1	0	1	1	1	1	1	1	1	1	1	0	1	1	1	1	1	1	1	1	0	1
GCF_002960385.1	2254	Pig	China	Upper respiratory tract	2011-2015	30	2283202	N	Novel	Clade_5	1	1	1	0	1	1	1	1	1	1	1	1	1	0	0	1	1	1	0	1	0	1	1	1	1	1	1	1	1	1	1	1	0	0	1	1	1	0	1
GCF_002960395.1	2233	Pig	China	Upper respiratory tract	2011-2015	NT	2413732	N	Novel	Clade_5	1	1	1	0	1	1	1	1	1	1	1	1	1	0	0	1	1	1	0	1	0	1	1	1	1	1	1	1	1	1	1	1	0	0	1	1	1	0	1
GCF_002960425.1	2256	Pig	China	Upper respiratory tract	2011-2015	NT	2096121	N	Novel	Clade_6	1	1	1	0	0	1	1	1	1	1	1	1	1	1	1	1	0	1	0	1	0	1	1	1	1	1	1	1	1	1	1	0	0	1	1	0	1	0	1
GCF_002960445.1	2219	Pig	China	Upper respiratory tract	2011-2015	12	2202496	N	Novel	Clade_6	1	1	1	0	0	1	1	1	1	1	1	1	1	0	0	1	0	1	0	1	0	1	0	1	1	1	1	1	1	1	1	0	0	1	1	1	1	0	1
GCF_002960455.1	2215	Pig	China	Upper respiratory tract	2011-2015	16	2282977	N	Novel	Clade_2	1	1	1	0	1	1	1	1	1	1	1	1	1	0	0	1	1	1	1	1	0	1	1	1	1	1	1	1	1	1	1	1	0	1	1	1	1	0	1
GCF_002960485.1	2231	Pig	China	Upper respiratory tract	2011-2015	NT	2163217	N	Novel	Clade_6	1	1	1	0	0	1	1	1	1	1	1	1	1	0	0	1	0	1	0	1	0	1	1	1	1	1	1	1	1	1	1	0	0	1	1	0	1	0	1
GCF_002960565.1	2761	Pig	China	Upper respiratory tract	2011-2015	NT	2596217	N	929	Clade_5	1	1	1	0	1	1	1	1	1	1	1	1	1	1	0	1	1	1	0	1	0	1	1	1	1	1	1	1	1	1	1	1	0	0	1	1	1	0	1
GCF_002960625.1	2187	Pig	China	Upper respiratory tract	2011-2015	NT	2138431	N	Novel	Clade_6	1	1	1	0	1	1	1	1	1	1	1	1	1	1	1	1	0	1	0	1	0	1	0	1	1	1	1	1	1	1	1	1	0	1	1	1	1	0	1
GCF_002960635.1	2169	Pig	China	Upper respiratory tract	2011-2015	12	2463761	N	Novel	Clade_5	1	1	1	0	1	1	1	1	1	1	1	1	1	0	0	1	1	1	0	1	0	1	1	1	1	1	1	1	1	1	1	1	0	0	1	1	1	0	1
GCF_002960695.1	2052	Pig	China	Upper respiratory tract	2011-2015	30	2125601	N	Novel	Clade_2	1	1	1	0	1	1	1	1	1	1	1	1	1	0	0	1	1	1	1	1	0	1	1	1	1	1	1	1	1	1	1	1	0	1	1	1	1	0	1
GCF_002960745.1	2089	Pig	China	Upper respiratory tract	2011-2015	15	2206212	N	Novel	Clade_1	1	1	1	0	1	1	1	1	1	1	1	1	1	0	1	1	1	1	0	1	0	1	1	1	1	1	1	1	0	1	1	1	1	1	1	1	1	0	1
GCF_002960765.1	2039	Pig	China	Upper respiratory tract	2011-2015	16	2151262	N	928	Clade_2	1	1	1	1	1	1	1	1	1	1	1	1	1	0	0	1	1	1	1	1	0	1	1	1	1	1	1	1	1	1	1	1	0	1	1	1	1	0	1
GCF_002960825.1	1782	Pig	China	Upper respiratory tract	2011-2015	16	2197764	N	188	Clade_2	1	1	1	0	1	1	1	1	1	1	1	1	1	0	0	1	1	1	1	1	0	1	1	1	1	1	1	1	1	1	1	1	0	1	1	1	1	0	1
GCF_002960905.1	1722	Pig	China	Upper respiratory tract	2011-2015	31	2208397	N	921	Clade_3	1	1	1	0	1	1	1	1	1	1	1	1	1	0	0	1	0	1	1	1	0	1	1	1	1	1	1	1	1	1	1	1	0	1	1	1	1	0	1
GCF_002961055.1	1367	Pig	China	Upper respiratory tract	2011-2015	4	2532788	N	Novel	Clade_3	1	1	1	0	1	1	1	1	1	1	1	1	1	0	0	1	1	1	1	1	0	1	1	1	1	1	1	1	1	1	1	1	0	1	1	1	1	0	1
GCF_002961145.1	1342	Pig	China	Upper respiratory tract	2011-2015	11	2331883	N	Novel	Clade_1	1	1	1	0	1	1	1	1	1	1	1	1	1	0	0	1	1	1	0	1	0	1	1	1	1	1	1	1	1	1	1	1	1	1	1	1	1	0	1
GCF_002961205.1	1279	Pig	China	Upper respiratory tract	2011-2015	12	2557924	N	Novel	Clade_5	1	1	1	0	1	1	1	1	1	1	1	1	1	0	0	1	1	1	0	1	0	1	1	1	1	1	1	1	1	1	1	1	0	0	1	1	1	0	1
GCF_002961235.1	1267	Pig	China	Upper respiratory tract	2011-2015	15	2196845	N	Novel	Clade_2	1	1	1	0	1	1	1	1	1	1	1	1	1	0	1	1	1	1	1	1	0	1	1	1	1	1	1	1	1	1	1	1	0	1	1	1	1	0	1
GCF_002961315.1	1219	Pig	China	Upper respiratory tract	2011-2015	NT	2434738	N	Novel	Clade_5	1	1	1	0	1	1	1	0	1	1	1	1	1	0	0	1	1	1	0	1	0	1	1	1	1	1	1	1	1	1	1	1	0	0	1	1	1	0	1
GCF_002961395.1	1188	Pig	China	Upper respiratory tract	2011-2015	NT	2346107	N	Novel	Clade_5	1	1	1	0	1	1	1	1	1	1	1	1	1	0	0	1	1	1	0	1	0	1	1	1	1	1	1	1	1	1	1	1	0	0	1	1	1	0	1
GCF_002961425.1	1171	Pig	China	Upper respiratory tract	2011-2015	NT	2367282	N	Novel	Clade_5	1	1	1	0	1	1	1	1	1	1	1	1	1	0	0	1	1	1	0	1	0	1	1	1	1	1	1	1	1	1	1	1	0	0	1	1	1	0	1
GCF_002961605.1	1076	Pig	China	Upper respiratory tract	2011-2015	NT	2257546	N	931	Clade_3	1	1	1	0	1	1	1	1	1	1	1	1	1	0	0	1	0	1	1	1	0	1	1	1	1	1	1	1	1	1	1	1	0	1	1	1	1	0	1
GCF_002961635.1	1060	Pig	China	Upper respiratory tract	2011-2015	31	2235071	N	Novel	Clade_3	1	1	1	0	1	1	1	1	1	1	1	1	1	0	0	1	1	1	1	1	0	1	1	1	1	1	1	1	1	1	1	1	0	1	1	1	1	0	1
GCF_002961845.1	970	Pig	China	Upper respiratory tract	2011-2015	30	2453736	N	Novel	Clade_5	1	1	1	0	1	1	1	1	1	1	1	1	1	0	0	1	1	1	1	1	0	1	1	1	1	1	1	1	1	1	1	1	0	0	1	1	1	0	1
GCF_002962085.1	893	Pig	China	Upper respiratory tract	2011-2015	NT	2172707	N	Novel	Clade_1	1	1	1	0	1	1	1	1	1	1	1	1	1	0	1	1	1	1	0	1	0	1	1	1	1	1	1	1	1	1	1	1	1	1	1	1	1	0	1
GCF_002962225.1	819	Pig	China	Upper respiratory tract	2011-2015	NT	2485004	N	Novel	Clade_5	1	1	1	0	1	1	1	1	1	1	1	1	1	0	0	1	1	1	1	1	0	1	1	1	1	1	1	1	1	1	1	1	0	0	1	1	1	0	1
GCF_002962265.1	810	Pig	China	Upper respiratory tract	2011-2015	28	2216734	N	923	Clade_2	1	1	1	0	1	1	1	1	1	1	1	1	1	0	0	1	1	1	1	1	0	1	1	1	1	1	1	1	1	1	1	1	0	1	1	1	1	0	1
GCF_002962305.1	797	Pig	China	Upper respiratory tract	2011-2015	NT	2551821	N	Novel	Clade_5	1	1	1	0	1	1	1	1	1	1	1	1	1	0	0	1	1	1	0	1	0	1	1	1	1	1	1	1	1	1	1	1	0	0	1	1	1	0	1
GCF_002962345.1	796	Pig	China	Upper respiratory tract	2011-2015	NT	2538264	N	Novel	Clade_5	1	1	1	0	1	1	1	1	1	1	1	1	1	0	0	1	1	1	0	1	0	1	1	1	1	1	1	1	1	1	1	1	0	0	1	1	1	0	1
GCF_002962425.1	707	Pig	China	Upper respiratory tract	2011-2015	NT	2344991	N	933	Clade_5	1	1	1	0	1	1	1	1	1	1	1	1	1	0	0	1	1	1	0	1	0	1	1	1	1	1	1	1	1	1	1	1	0	0	1	1	1	0	1
GCF_002962445.1	666	Pig	China	Upper respiratory tract	2011-2015	NT	2107226	N	Novel	Clade_6	1	1	1	0	1	1	1	1	0	1	1	1	1	0	1	1	0	1	0	1	0	1	0	1	1	1	1	1	1	1	1	1	0	0	1	1	1	0	1
GCF_002962465.1	681	Pig	China	Upper respiratory tract	2011-2015	30	2518691	N	Novel	Clade_5	1	1	1	0	1	1	1	1	1	1	1	1	1	0	0	1	1	1	1	1	0	1	1	1	1	1	1	1	1	1	1	1	0	0	1	1	1	0	1
GCF_002962485.1	2151	Pig	China	Upper respiratory tract	2011-2015	NT	2190856	N	Novel	Clade_3	1	1	1	0	1	1	1	1	1	1	1	1	1	0	0	1	0	1	1	1	0	1	1	1	1	1	1	1	1	1	1	1	0	1	1	1	1	0	1
GCF_002962665.1	1381	Pig	China	Upper respiratory tract	2011-2015	12	2117081	N	939	Clade_1	1	1	1	0	1	1	1	1	1	1	1	1	1	0	0	1	1	1	0	1	0	1	1	1	1	1	1	1	1	1	1	1	1	1	1	1	1	0	1
GCF_002962685.1	1372	Pig	China	Upper respiratory tract	2011-2015	21	2368152	N	Novel	Clade_5	1	1	1	0	1	1	1	1	1	1	1	1	1	0	0	1	1	1	0	1	0	1	1	1	1	1	1	1	1	1	1	1	0	0	1	1	1	0	1
GCF_002962815.1	1313	Pig	China	Upper respiratory tract	2011-2015	15	2242463	N	1920	Clade_1	1	1	1	0	1	1	1	1	1	1	1	1	1	0	1	1	1	1	0	1	0	1	1	1	1	1	1	1	1	1	1	1	1	1	1	1	1	0	1
GCF_002962885.1	1259	Pig	China	Upper respiratory tract	2011-2015	16	2263446	N	477	Clade_2	1	1	1	0	1	1	1	1	1	1	1	1	1	0	0	1	1	1	1	1	0	1	1	1	1	1	1	1	1	1	1	1	0	1	1	1	1	0	1
GCF_002962945.1	1180	Pig	China	Upper respiratory tract	2011-2015	15	2087001	N	Novel	Clade_1	1	1	1	0	1	1	1	1	1	1	1	1	1	0	1	1	1	1	0	1	0	1	1	1	1	1	1	1	1	1	1	1	1	1	1	1	1	0	1
GCF_002962975.1	1100	Pig	China	Upper respiratory tract	2011-2015	NT	2082711	N	930	Clade_1	1	1	1	0	1	1	1	1	1	1	1	1	1	0	0	1	1	1	0	1	0	1	1	1	1	1	1	1	1	1	1	1	1	1	1	1	1	0	1
GCF_002963025.1	1069	Pig	China	Upper respiratory tract	2011-2015	31	2356035	N	Novel	Clade_3	1	1	1	0	1	1	1	1	1	1	1	1	1	0	0	1	1	1	1	1	0	1	1	1	1	1	1	1	1	1	1	1	0	1	1	1	1	0	1
GCF_002963205.1	949	Pig	China	Upper respiratory tract	2011-2015	29	2536527	N	Novel	Clade_5	1	1	1	0	1	1	1	1	1	1	1	1	1	0	0	1	1	1	1	1	0	1	1	1	1	1	1	1	1	1	1	1	0	0	1	1	1	0	1
GCF_002963385.1	805	Pig	China	Upper respiratory tract	2011-2015	5	2485650	N	Novel	Clade_5	1	1	1	0	1	1	1	1	1	1	1	1	1	0	0	1	1	1	0	1	0	1	1	1	1	1	1	1	1	1	1	1	0	0	1	1	1	0	1
GCF_002963465.1	667	Pig	China	Upper respiratory tract	2011-2015	15	2339701	N	940	Clade_1	1	1	1	0	1	1	1	1	1	1	1	1	1	0	1	1	1	1	0	1	0	1	1	1	1	1	1	1	1	1	1	1	1	1	1	1	1	0	1
GCF_002963505.1	649	Pig	China	Upper respiratory tract	2011-2015	NT	2551865	N	Novel	Clade_5	1	1	1	0	1	1	1	1	1	1	1	1	1	0	0	1	1	1	1	1	0	1	1	1	1	1	1	1	1	1	1	1	0	0	1	1	1	0	1
GCF_002963645.1	393	Pig	China	Upper respiratory tract	2011-2015	12	2250617	N	Novel	Clade_1	1	1	1	0	1	1	1	1	1	1	1	1	1	0	0	1	1	1	1	1	0	1	1	1	1	1	1	1	1	1	1	1	1	1	1	1	1	0	1
GCF_002963655.1	356	Pig	China	Upper respiratory tract	2011-2015	16	2211557	N	925	Clade_2	1	1	1	0	1	1	1	1	1	1	1	1	1	0	0	1	1	1	1	1	0	1	1	1	1	1	1	1	1	1	1	1	0	1	1	1	1	0	1
GCF_002963695.1	378	Pig	China	Upper respiratory tract	2011-2015	NT	2633408	N	Novel	Clade_5	1	1	1	0	1	1	1	1	1	1	1	1	1	0	0	1	1	1	1	1	0	1	1	1	1	1	1	1	1	1	1	1	0	0	1	1	1	0	1
GCF_002963905.1	148	Pig	China	Upper respiratory tract	2011-2015	9	2157145	N	Novel	Clade_3	1	1	1	0	1	1	1	1	1	1	1	1	1	0	0	1	0	1	1	1	0	1	1	1	1	1	1	1	1	1	1	1	0	1	1	1	1	0	1
GCF_002963985.1	123	Pig	China	Upper respiratory tract	2011-2015	12	2327677	N	Novel	Clade_5	1	1	1	0	1	1	1	1	1	1	1	1	1	0	0	1	1	1	0	1	0	1	1	1	1	1	1	1	1	1	1	1	0	0	1	1	1	0	1
GCF_002964205.1	166	Pig	China	Upper respiratory tract	2011-2015	NT	2497850	N	938	Clade_5	1	1	1	0	1	1	1	1	1	1	1	1	1	0	0	1	1	1	0	1	0	1	1	1	1	1	1	1	1	1	1	1	0	0	1	1	1	0	1
GCF_002964225.1	138	Pig	China	Upper respiratory tract	2011-2015	15	2391021	N	Novel	Clade_1	1	1	1	0	1	1	1	1	1	1	1	1	1	0	1	1	1	1	0	1	0	1	1	1	1	1	1	1	1	1	1	1	1	1	1	1	1	0	1
GCF_002964525.1	31	Pig	China	Upper respiratory tract	2011-2015	16	2189561	N	920	Clade_2	1	1	1	0	1	1	1	1	1	1	1	1	1	0	0	1	1	1	1	1	0	1	1	1	1	1	1	1	1	1	1	1	0	1	1	1	1	0	1
GCF_002964575.1	15	Pig	China	Upper respiratory tract	2011-2015	NT	2267099	N	Novel	Clade_6	1	1	1	0	0	1	1	1	1	1	1	1	1	0	0	1	0	1	0	1	0	1	1	1	1	1	1	1	1	1	1	0	0	1	1	0	1	0	1
GCF_003144175.1	HN105	Pig	China	Systemic	2011-2015	5	2217476	N	498	Clade_3	1	1	1	0	1	1	1	1	1	1	1	1	1	0	0	1	1	1	1	1	0	1	1	1	1	1	1	1	1	1	1	1	0	1	1	1	1	0	1
GCF_003285245.1	1081	Pig	China	Upper respiratory tract	2011-2015	31	2228089	Y	Novel	Clade_3	1	1	1	0	1	1	1	1	1	1	1	1	1	0	0	1	0	1	1	1	0	1	1	1	1	1	1	1	1	1	1	1	0	1	1	1	1	0	1
GCF_003352205.1	HA1003	Pig	China	Upper respiratory tract	2006-2010	4	2229183	Y	1006	Clade_3	1	1	1	0	1	1	1	1	1	1	1	1	1	0	0	1	0	1	1	1	0	1	1	1	1	1	1	1	1	1	1	1	0	1	1	1	1	0	1
GCF_003931695.1	IMT40738	Pig	Other	Lower respiratory tract	2016-2020	NT	2458255	N	1098	Clade_5	1	1	1	0	1	1	1	1	1	1	1	1	1	0	0	1	1	1	0	1	0	1	1	1	1	1	1	1	1	1	1	1	0	0	1	1	1	0	1
GCF_003931705.1	IMT40201	Pig	Other	Lower respiratory tract	2016-2020	21	2344245	N	1097	Clade_5	1	1	1	0	1	1	1	1	1	1	1	1	1	0	0	1	1	1	0	1	0	1	1	1	1	1	1	1	1	1	1	1	0	0	1	1	1	0	1
GCF_003933845.1	PP536	Pig	Other	Unknown	2016-2020	9	2122156	N	1105	Clade_3	1	1	1	0	1	1	1	1	1	1	1	1	1	0	0	1	0	1	1	1	0	1	1	1	1	1	1	1	1	1	1	1	0	1	1	1	1	0	1
GCF_003933905.1	PP425	Pig	Other	Unknown	2016-2020	6	1881239	N	1104	Clade_2	1	1	1	0	1	1	1	1	1	1	1	1	1	0	1	1	1	1	1	1	0	1	0	1	1	1	1	1	1	1	1	1	0	0	1	1	1	0	1
GCF_003933955.1	PP464	Pig	Other	Unknown	2016-2020	NT	2340449	N	1108	Clade_5	1	1	1	0	1	1	1	1	1	1	1	1	1	0	0	1	0	1	0	1	0	1	1	1	1	1	1	1	1	1	1	1	0	0	1	1	1	0	1
GCF_003934335.1	PP422	Pig	Other	Unknown	2016-2020	NT	2075657	N	Novel	Clade_6	1	1	1	0	1	1	1	1	0	1	1	1	1	0	0	1	0	1	0	1	0	1	0	1	1	1	1	1	1	1	1	1	0	1	1	1	1	0	1
GCF_004843685.1	WUSS351	Pig	China	Upper respiratory tract	2016-2020	NT	2283286	Y	Novel	Clade_3	1	1	1	0	1	1	1	1	1	1	1	1	1	0	0	1	0	1	1	1	0	1	1	1	1	1	1	1	1	1	1	1	0	1	1	1	1	0	1
GCF_004922805.1	WUSS328	Pig	China	Upper respiratory tract	2016-2020	NT	2166845	N	1090	Clade_1	1	1	1	0	1	1	1	1	1	1	1	1	1	0	0	1	1	1	1	1	0	1	1	1	1	1	1	1	1	1	1	1	1	1	1	1	1	0	1
GCF_004922815.1	WUSS286	Pig	China	Upper respiratory tract	2016-2020	28	2123795	N	1088	Clade_1	1	1	1	0	1	1	1	1	1	1	1	1	1	0	0	1	1	1	0	1	0	1	1	1	1	1	1	1	1	1	1	1	1	1	1	1	1	0	1
GCF_004922825.1	WUSS327	Pig	China	Upper respiratory tract	2016-2020	17	2384294	N	1089	Clade_5	1	1	1	0	1	1	1	1	1	1	1	1	1	0	0	1	1	1	0	1	0	1	1	1	1	1	1	1	1	1	1	1	0	0	1	1	1	0	1
GCF_004922855.1	WUSS330	Pig	China	Upper respiratory tract	2016-2020	NT	2249994	N	1091	Clade_1	1	1	1	0	1	1	1	1	1	1	1	1	1	0	0	1	1	1	1	1	0	1	1	1	1	1	1	1	0	1	1	1	1	1	1	1	1	0	1
GCF_004922915.1	WUSS425	Pig	China	Upper respiratory tract	2016-2020	NT	2208580	N	Novel	Clade_3	1	1	1	0	1	1	1	1	1	1	1	1	1	1	0	1	0	1	1	1	0	1	1	1	1	1	1	1	1	1	1	1	0	1	1	1	1	0	1
GCF_006568965.1	2017UMN1562.911	Pig	USA	Unknown	2016-2020	31	2171690	N	988	Clade_3	1	1	1	0	1	1	1	1	1	1	1	1	1	0	0	1	0	1	1	1	0	1	1	1	1	1	1	1	1	1	1	1	0	1	1	1	1	0	1
GCF_006568995.1	2016UMN125.4	Pig	USA	Unknown	2016-2020	10	2045676	N	995	Clade_3	1	1	1	0	1	1	1	1	1	1	1	1	1	0	0	1	0	1	1	1	0	1	1	1	1	1	1	1	1	1	1	1	0	1	1	1	1	0	1
GCF_006569105.1	2017UMN1435.21	Pig	Canada	Unknown	2016-2020	12	2174531	N	1001	Clade_1	1	1	1	0	1	1	1	1	1	1	1	1	1	0	0	1	1	1	0	1	0	1	1	1	1	1	1	1	1	1	1	1	1	1	1	1	1	0	1
GCF_006569115.1	2017UMN1435.22	Pig	Canada	Unknown	2016-2020	5	2122981	N	1214	Clade_3	1	1	1	0	1	1	1	1	1	1	1	1	1	0	0	1	0	1	1	1	0	1	1	1	1	1	1	1	1	1	1	1	0	1	1	1	1	0	1
GCF_006569145.1	2017UMN355.92	Pig	USA	Unknown	2016-2020	31	2084935	N	975	Clade_3	1	1	1	0	1	1	1	1	1	1	1	1	1	0	0	1	0	1	1	1	0	1	1	1	1	1	1	1	1	1	1	1	0	1	1	1	1	0	1
GCF_009861585.1	10-36905	Other	USA	Systemic	2006-2010	24	2148541	N	1289	Clade_7	1	1	1	0	1	1	1	1	1	1	1	1	1	0	0	1	0	1	0	1	0	1	1	1	1	1	1	1	1	1	1	1	0	0	1	1	1	0	1
GCF_013009235.1	CQ1B25	Environment	China	Environment	2016-2020	29	2363198	N	Novel	Clade_5	1	1	1	0	1	1	1	1	1	1	1	1	1	0	0	1	0	1	0	1	0	1	1	1	1	1	1	1	1	1	1	1	0	0	1	1	1	0	1
GCF_013009315.1	CQ1B3	Environment	China	Environment	2016-2020	NT	2291320	N	Novel	Clade_6	1	1	1	0	1	1	1	1	0	1	1	1	1	0	0	1	0	1	0	1	0	1	0	1	1	1	1	1	1	1	1	0	0	0	1	1	1	0	1
GCF_013009335.1	17SD1B21	Environment	China	Environment	2016-2020	16	2063442	N	Novel	Clade_2	1	1	1	0	1	1	1	1	1	1	1	1	1	0	0	1	1	1	1	1	0	1	1	1	1	1	1	1	0	1	1	1	0	1	1	1	1	0	1
GCF_013009485.1	SC1B23	Environment	China	Environment	2016-2020	NT	2242745	N	Novel	Clade_6	1	1	1	0	1	1	1	1	0	1	1	1	0	0	0	1	0	1	0	1	0	1	0	1	1	1	1	1	1	1	1	1	0	0	1	1	1	0	1
GCF_013184835.1	HNAY30	Environment	China	Environment	2016-2020	31	2230740	N	Novel	Clade_3	1	1	1	0	1	1	1	1	1	1	1	1	1	0	0	1	0	1	1	1	0	1	1	1	1	1	1	1	1	1	1	1	0	1	1	1	1	0	1
GCF_013184865.1	HNBY78	Environment	China	Environment	2016-2020	chzM	2275545	N	Novel	Clade_5	1	1	1	0	1	1	1	1	1	1	1	1	1	0	0	1	1	1	0	1	0	1	1	1	1	1	1	1	1	1	1	1	0	0	1	1	1	0	1
GCF_013188435.1	SS1013	Pig	United Kingdom	Unknown	2011-2015	1	2381678	N	910	Clade_5	1	1	1	0	1	1	1	1	1	1	1	1	1	1	0	1	1	1	0	1	0	1	1	1	1	1	1	1	1	1	1	1	0	0	1	1	1	0	1
GCF_013188765.1	SS1003	Pig	United Kingdom	Unknown	2006-2010	22	2154533	N	954	Clade_6	1	1	1	0	1	1	1	1	0	1	1	1	1	0	0	1	0	1	0	1	0	1	0	1	1	1	1	1	1	1	1	1	0	1	1	1	1	0	1
GCF_013189435.1	LSS7	Pig	United Kingdom	Unknown	2006-2010	25	2178127	N	Novel	Clade_6	1	1	0	0	1	0	1	1	0	1	0	1	1	0	0	1	0	1	0	1	0	1	0	1	1	1	1	1	0	1	1	0	0	0	1	0	1	0	1
GCF_013189855.1	LSS42	Pig	United Kingdom	Unknown	2011-2015	16	2103856	N	878	Clade_2	1	1	1	0	1	1	1	1	1	1	1	1	1	0	0	1	1	1	1	1	0	1	1	1	1	1	1	1	1	1	1	1	0	1	1	1	1	0	1
GCF_013189895.1	LSS40	Pig	United Kingdom	Unknown	2011-2015	6	2044156	N	948	Clade_2	1	1	1	0	1	1	1	1	1	1	1	1	1	0	1	1	1	1	1	1	0	1	1	1	1	1	1	1	1	1	1	1	0	1	1	1	1	0	1
GCF_013190075.1	LSS31	Pig	United Kingdom	Unknown	2011-2015	24	2148755	N	950	Clade_4	1	1	1	0	1	1	1	1	1	1	1	1	1	0	0	1	0	1	1	1	0	1	1	1	1	1	1	1	1	1	1	1	0	1	1	1	1	0	1
GCF_013190185.1	LSS19	Pig	United Kingdom	Unknown	2006-2010	4	2095316	N	Novel	Clade_6	1	1	1	0	1	1	1	1	0	1	1	1	1	0	0	1	0	1	0	1	0	1	0	1	1	1	1	1	1	1	1	1	0	1	1	1	1	0	1
GCF_013190755.1	CG3S3-2A	Pig	Canada	Upper respiratory tract	2016-2020	29	2375397	N	972	Clade_5	1	1	1	0	1	1	1	1	1	1	1	1	1	0	0	1	1	1	0	1	0	1	1	1	1	1	1	1	1	1	1	1	0	0	1	1	1	0	1
GCF_013190795.1	94-2571	Pig	Canada	Systemic	Before 2001	12	2186142	N	Novel	Clade_2	1	1	1	0	1	1	1	1	1	1	1	1	1	0	0	1	1	1	1	1	0	1	1	1	1	1	1	1	1	1	1	1	0	1	1	1	1	0	1
GCF_013190885.1	LOLA-SS007	Pig	United Kingdom	Unknown	2006-2010	4	2160663	N	Novel	Clade_6	1	1	1	0	1	1	1	1	0	1	1	1	1	0	0	1	0	1	0	1	0	1	0	1	1	1	1	1	0	1	1	1	0	1	1	1	1	0	1
GCF_013190985.1	94-3370-6480	Pig	Canada	Unknown	Before 2001	15	2206601	N	Novel	Clade_1	1	1	1	0	1	1	1	1	1	1	1	1	1	0	1	1	1	1	0	1	0	1	1	1	1	1	1	1	1	1	1	1	1	1	1	1	1	0	1
GCF_013191135.1	90-1145	Pig	Canada	Unknown	Before 2001	31	2130579	N	Novel	Clade_3	1	1	1	0	1	1	1	1	1	1	1	1	1	0	0	1	0	1	1	1	0	1	1	1	1	1	1	1	1	1	1	1	0	1	1	1	1	0	1
GCF_013191155.1	NH1E3-9D	Pig	Canada	Upper respiratory tract	2016-2020	NT	2333643	N	Novel	Clade_5	1	1	1	0	1	1	1	1	1	1	1	1	1	0	0	1	1	1	0	1	0	1	1	1	1	1	1	1	1	1	1	1	0	0	1	1	1	0	1
GCF_013191195.1	89-5197	Pig	Canada	Lower respiratory tract	Before 2001	16	2095584	N	Novel	Clade_2	1	1	1	0	1	1	1	1	1	1	1	1	1	0	0	1	1	1	1	1	0	1	1	1	1	1	1	1	1	1	1	1	0	1	1	1	1	0	1
GCF_013191295.1	MY1C3-3A	Pig	Canada	Upper respiratory tract	2016-2020	NT	2172767	N	Novel	Clade_6	1	1	1	0	0	1	1	1	1	1	1	1	1	0	0	1	0	1	0	1	0	1	1	1	1	1	1	1	1	1	1	0	0	1	1	1	1	0	1
GCF_013191375.1	MG2C3-3D	Pig	Canada	Upper respiratory tract	2016-2020	7	2386783	N	Novel	Clade_7	1	1	1	0	1	1	1	1	1	1	1	1	1	0	0	1	0	1	0	1	0	1	1	1	1	1	1	1	1	1	1	1	0	1	1	1	1	0	1
GCF_013191395.1	ME1D3-3A	Pig	Canada	Upper respiratory tract	2016-2020	31	2145735	N	Novel	Clade_3	1	1	1	0	1	1	1	1	1	1	1	1	1	0	0	1	0	1	1	1	0	1	1	1	1	1	1	1	1	1	1	1	0	1	1	1	1	0	1
GCF_013191415.1	1671154	Pig	Canada	Systemic	2011-2015	27	2374802	N	Novel	Clade_5	1	1	1	0	1	1	1	1	1	1	1	1	1	1	0	1	0	1	0	1	0	1	1	1	1	1	1	1	1	1	1	1	0	0	1	1	1	0	1
GCF_013191455.1	MA4T3-3C	Pig	Canada	Upper respiratory tract	2016-2020	31	2309501	N	Novel	Clade_3	1	1	1	0	1	1	1	1	1	1	1	1	1	0	0	1	0	1	1	1	0	1	1	1	1	1	1	1	1	1	1	1	0	1	1	1	1	0	1
GCF_013191565.1	EJ2T3-3B	Pig	Canada	Upper respiratory tract	2016-2020	15	2130530	N	Novel	Clade_1	1	1	1	1	1	1	1	1	1	1	1	1	1	0	1	1	1	1	1	1	0	1	1	1	1	1	1	1	1	1	1	1	1	1	1	1	1	0	1
GCF_013191765.1	D16-009258	Pig	Canada	Unknown	Unknown	NT	2461324	N	Novel	Clade_5	1	1	1	0	1	1	1	1	1	1	1	1	1	1	0	1	0	1	0	1	0	1	1	1	1	1	1	1	1	1	1	1	0	0	1	1	1	0	1
GCF_013191795.1	D15-061569	Pig	Canada	Unknown	Unknown	31	2173174	N	Novel	Other	1	1	1	0	1	1	1	1	1	1	1	1	1	0	0	1	1	1	1	1	0	1	1	1	1	1	1	1	1	1	1	1	0	1	1	1	1	0	1
GCF_013191805.1	D16-010262	Pig	Canada	Unknown	Unknown	11	2284904	N	Novel	Clade_6	1	1	0	0	1	0	1	1	1	1	1	1	1	0	0	1	0	1	0	1	0	1	1	1	1	1	1	1	1	1	1	0	0	1	1	1	1	0	1
GCF_013192015.1	CF2D3-4B	Pig	Canada	Upper respiratory tract	2016-2020	NT	2324365	N	Novel	Clade_3	1	1	1	0	1	1	1	1	1	1	1	1	1	0	0	1	0	1	1	1	0	1	1	1	1	1	1	1	1	1	1	1	0	1	1	1	1	0	1
GCF_013192065.1	CF2D3-2D	Pig	Canada	Upper respiratory tract	2016-2020	30	2132423	N	Novel	Clade_1	1	1	1	0	1	1	1	1	1	1	1	1	1	0	0	1	1	1	0	1	1	1	1	1	1	1	1	1	1	1	1	1	1	1	1	1	1	0	1
GCF_013192145.1	BH3D7-4E	Pig	Canada	Upper respiratory tract	2016-2020	NT	2110715	N	Novel	Clade_6	1	1	1	0	1	1	1	1	1	1	1	1	1	0	0	1	0	1	0	1	0	1	1	1	1	1	1	1	0	1	1	1	0	0	1	1	1	0	1
GCF_013192185.1	CF2D3-1A	Pig	Canada	Upper respiratory tract	2016-2020	NT	2460176	N	Novel	Clade_6	1	1	0	0	1	0	1	1	0	1	1	1	1	1	0	1	0	1	0	1	0	1	1	1	1	1	1	1	1	1	1	0	0	1	1	1	1	0	1
GCF_013192225.1	BE4B3-2B	Pig	Canada	Upper respiratory tract	2016-2020	NT	2324897	N	Novel	Clade_6	1	1	0	0	1	0	1	1	1	1	1	1	1	0	0	1	0	1	0	1	0	1	1	1	1	1	1	1	1	1	1	0	0	1	1	1	1	0	1
GCF_013192235.1	BE4B3-4A	Pig	Canada	Upper respiratory tract	2016-2020	16	2164955	N	Novel	Clade_2	1	1	1	1	1	1	1	1	1	1	1	1	1	0	0	1	1	1	1	1	0	1	1	1	1	1	1	1	0	1	1	1	0	0	1	1	1	0	1
GCF_013192485.1	90-4517-4	Pig	Canada	Lower respiratory tract	Before 2001	11	2192727	N	Novel	Clade_1	1	1	1	0	1	1	1	1	1	1	1	1	1	0	0	1	1	1	0	1	0	1	1	1	1	1	1	1	1	1	1	1	1	1	1	1	1	0	1
GCF_013192545.1	90-4400	Pig	Canada	Lower respiratory tract	Before 2001	16	2129681	N	Novel	Clade_2	1	1	1	1	1	1	1	1	1	1	1	1	1	0	0	1	1	1	1	1	0	1	1	1	1	1	1	1	1	1	1	1	0	1	1	1	1	0	1
GCF_013192575.1	90-3615-2	Pig	Canada	Systemic	Before 2001	11	2230086	N	Novel	Clade_1	1	1	1	0	1	1	1	1	1	1	1	1	1	0	0	1	1	1	0	1	0	1	1	1	1	1	1	1	1	1	1	1	1	1	1	1	1	0	1
GCF_013192735.1	89-289	Pig	Canada	Unknown	Before 2001	9	2257877	N	731	Clade_3	1	1	1	0	1	1	1	1	1	1	1	1	1	0	0	1	0	1	1	1	0	1	1	1	1	1	1	1	1	1	1	1	0	1	1	1	1	0	1
GCF_013192765.1	88-4127	Pig	Canada	Upper respiratory tract	Before 2001	7	2168777	N	Novel	Clade_6	1	1	1	0	1	1	1	1	1	1	1	1	1	0	0	1	0	1	1	1	0	1	1	1	1	1	1	1	1	1	1	1	0	1	1	1	1	0	1
GCF_013192785.1	88-2775	Pig	Canada	Lower respiratory tract	Before 2001	13	2210677	N	Novel	Clade_5	1	1	1	0	1	1	1	1	1	1	1	1	1	0	0	1	1	1	0	1	0	1	1	1	1	1	1	1	1	1	1	1	0	0	1	1	1	0	1
GCF_013192825.1	1628469	Pig	Canada	Systemic	2011-2015	NT	2077091	N	Novel	Clade_7	1	1	1	0	1	1	1	1	1	1	1	1	1	0	0	1	0	1	0	1	0	1	1	1	1	1	1	1	1	1	1	1	0	0	1	1	1	0	1
GCF_013192865.1	1621705	Pig	Canada	Unknown	2011-2015	NT	2423390	N	Novel	Clade_5	1	1	1	0	1	1	1	1	1	1	1	1	1	1	0	1	1	1	1	1	0	1	1	1	1	1	1	1	1	1	1	1	0	0	1	1	1	0	1
GCF_013192925.1	1615892	Pig	Canada	Unknown	2011-2015	9	2160785	N	Novel	Clade_3	1	1	1	0	1	1	1	1	1	1	1	1	1	0	0	1	0	1	1	1	0	1	1	1	1	1	1	1	1	1	1	1	0	1	1	1	1	0	1
GCF_013193065.1	1602952	Pig	Canada	Lower respiratory tract	2011-2015	10	2154925	N	Novel	Clade_3	1	1	1	0	1	1	1	1	1	1	1	1	1	0	0	1	0	1	1	1	0	1	1	1	1	1	1	1	1	1	1	1	0	1	1	1	1	0	1
GCF_013193195.1	1622145	Pig	Canada	Lower respiratory tract	2011-2015	28	2434280	N	Novel	Clade_5	1	1	1	0	1	1	1	1	1	1	1	1	1	0	0	1	1	1	0	1	0	1	1	1	1	1	1	1	1	1	1	1	0	0	1	1	1	0	1
GCF_013193215.1	1505307	Pig	Canada	Unknown	2011-2015	16	2218182	N	Novel	Clade_2	1	1	1	0	1	1	1	1	1	1	1	1	1	0	0	1	1	1	1	1	0	1	1	1	1	1	1	1	1	1	1	1	0	1	1	1	1	0	1
GCF_013193275.1	1495917	Pig	Canada	Systemic	2011-2015	NT	2106968	N	Novel	Clade_6	1	1	1	0	1	1	1	1	0	1	1	1	1	0	0	1	0	1	0	1	0	1	0	1	1	1	1	1	1	1	1	1	0	1	1	1	1	0	1
GCF_013193305.1	1456898	Pig	Canada	Unknown	2011-2015	30	2282460	N	Novel	Clade_5	1	1	1	0	1	1	1	1	1	1	1	1	1	0	0	1	1	1	0	1	0	1	1	1	1	1	1	1	1	1	1	1	0	0	1	1	1	0	1
GCF_013193315.1	1171239	Pig	Canada	Systemic	2006-2010	30	2455217	N	Novel	Clade_5	1	1	1	0	1	1	1	1	1	1	1	1	1	0	0	1	1	1	1	1	0	1	1	1	1	1	1	1	1	1	1	1	0	0	1	1	1	0	1
GCF_013193415.1	1665815	Pig	Canada	Systemic	2011-2015	NT	2362803	N	Novel	Clade_7	1	1	1	0	1	1	1	1	1	1	1	1	1	0	1	1	0	0	0	1	0	1	1	1	1	1	1	1	1	1	1	1	0	0	1	1	1	0	1
GCF_013194035.1	1494500	Pig	Canada	Systemic	2011-2015	NT	2043948	N	Novel	Clade_6	1	1	1	0	1	1	1	1	0	1	1	1	1	0	0	1	0	1	0	1	0	1	0	1	1	1	1	1	1	1	1	1	0	1	1	1	1	0	1
GCF_013194065.1	1481965	Pig	Canada	Systemic	2011-2015	30	2409676	N	Novel	Clade_5	1	1	1	0	1	1	1	1	1	1	1	1	1	0	0	1	0	1	0	1	0	1	1	1	1	1	1	1	1	1	1	1	0	0	1	1	1	0	1
GCF_013194215.1	1466571	Pig	Canada	Systemic	2011-2015	30	2020933	N	Novel	Clade_1	1	1	1	0	1	1	1	1	1	1	1	1	1	0	0	1	1	1	0	1	0	1	1	1	1	1	1	1	1	1	1	1	1	1	1	1	1	0	1
GCF_013194225.1	1348170	Pig	Canada	Systemic	2011-2015	13	2296082	N	Novel	Clade_5	1	1	1	0	1	1	1	1	1	1	1	1	1	0	0	1	1	1	0	1	0	1	1	1	1	1	1	1	1	1	1	1	0	0	1	1	1	0	1
GCF_013194325.1	1248867	Pig	Canada	Lower respiratory tract	2006-2010	30	2303061	N	Novel	Clade_5	1	1	1	0	1	1	1	1	1	1	1	1	1	0	0	1	1	1	0	1	0	1	1	1	1	1	1	1	1	1	1	1	0	0	1	1	1	0	1
GCF_013194365.1	1270935	Pig	Canada	Systemic	2011-2015	28	2415338	N	Novel	Clade_5	1	1	1	0	1	1	1	1	1	1	1	1	1	0	0	1	1	1	0	1	0	1	1	1	1	1	1	1	1	1	1	1	0	0	1	1	1	0	1
GCF_013194375.1	1269330	Pig	Canada	Systemic	2011-2015	21	2487591	N	1339	Clade_5	1	1	1	0	1	1	1	1	1	1	1	1	1	0	0	1	1	1	0	1	0	1	1	1	1	1	1	1	1	1	1	1	0	0	1	1	1	0	1
GCF_013194425.1	1231073	Pig	Canada	Systemic	2006-2010	31	2114638	N	1359	Other	1	1	1	0	1	1	1	1	1	1	1	1	1	0	0	1	1	1	1	1	0	1	1	1	1	1	1	1	1	1	1	1	0	1	1	1	1	0	1
GCF_013194435.1	1197378	Pig	Canada	Systemic	2006-2010	9	2056557	N	1420	Clade_2	1	1	1	0	1	1	1	1	1	1	1	1	1	0	0	1	1	1	1	1	0	1	1	1	1	1	1	1	1	1	1	1	0	0	1	1	1	0	1
GCF_013194455.1	1209618	Pig	Canada	Systemic	2006-2010	9	2212140	N	Novel	Clade_2	1	1	1	0	1	1	1	1	1	1	1	1	1	0	0	1	1	1	1	1	0	1	1	1	1	1	1	1	1	1	1	1	0	1	1	1	1	0	1
GCF_013194495.1	1162351	Pig	Canada	Lower respiratory tract	2006-2010	24	2429908	N	Novel	Clade_5	1	1	1	0	1	1	1	1	1	1	1	1	1	0	0	1	1	1	0	1	0	1	1	1	1	1	1	1	1	1	1	1	0	0	1	1	1	0	1
GCF_013194515.1	1152130	Pig	Canada	Systemic	2006-2010	21	2313239	N	Novel	Clade_5	1	1	1	0	1	1	1	1	1	1	1	1	1	0	0	1	1	1	0	1	0	1	1	1	1	1	1	1	1	1	1	1	0	0	1	1	1	0	1
GCF_013194535.1	1080671	Pig	Canada	Systemic	2006-2010	NT	2094649	N	Novel	Clade_7	1	1	1	0	1	1	1	1	1	1	1	1	1	0	0	1	0	1	0	1	0	1	1	1	1	1	1	1	1	1	1	1	0	0	1	1	1	0	1
GCF_013194555.1	1093404	Pig	Canada	Systemic	2006-2010	27	2398089	N	Novel	Clade_5	1	1	1	0	1	1	1	1	1	1	1	1	1	1	0	1	1	1	0	1	0	1	1	1	1	1	1	1	1	1	1	1	0	0	1	1	1	0	1
GCF_013194595.1	1197165	Pig	Canada	Systemic	2006-2010	9	2256817	N	788	Clade_1	1	1	1	0	1	1	1	1	1	1	1	1	1	0	0	1	1	1	0	1	0	1	1	1	1	1	1	1	1	1	1	1	1	1	1	1	1	0	1
GCF_013194615.1	1145478	Pig	Canada	Lower respiratory tract	2006-2010	NT	2294236	N	Novel	Clade_6	1	1	1	0	1	1	1	1	0	1	1	1	1	0	0	1	0	1	0	1	0	1	0	1	1	1	1	1	1	1	1	1	0	1	1	1	1	0	1
GCF_013194655.1	1165977	Pig	Canada	Systemic	2006-2010	NT	2242306	N	Novel	Clade_7	1	1	1	0	1	1	1	1	1	1	1	1	1	0	0	1	0	1	0	1	0	1	1	1	1	1	1	1	1	1	1	1	0	0	1	1	1	0	1
GCF_013194695.1	1112943	Pig	Canada	Systemic	2006-2010	NT	2349569	N	Novel	Clade_5	1	1	1	0	1	1	1	1	1	1	1	1	1	0	0	1	1	1	0	1	0	1	1	1	1	1	1	1	1	1	1	1	0	0	1	1	1	0	1
GCF_013194705.1	1160410	Pig	Canada	Systemic	2006-2010	30	2070799	N	Novel	Clade_1	1	1	1	0	1	1	1	1	1	1	1	1	1	0	0	1	1	1	0	1	0	1	1	1	1	1	1	1	1	1	1	1	1	1	1	1	1	0	1
GCF_013194735.1	1158584	Pig	Canada	Systemic	2006-2010	31	2167418	N	Novel	Clade_4	1	1	1	0	1	1	1	1	1	1	1	1	1	0	0	1	0	1	1	1	0	1	1	1	1	1	1	1	1	1	1	1	0	1	1	1	1	0	1
GCF_013194755.1	1230091	Pig	Canada	Systemic	2006-2010	NT	2310105	N	Novel	Clade_7	1	1	1	0	1	1	1	1	1	1	1	1	1	0	0	1	0	1	0	1	0	1	1	1	1	1	1	1	1	1	1	1	0	1	1	1	1	0	1
GCF_013194895.1	784_7A	Pig	United Kingdom	Unknown	2011-2015	16	2130486	N	Novel	Clade_2	1	1	1	0	1	1	1	1	1	1	1	1	1	0	0	1	1	1	1	1	0	1	1	1	1	1	1	1	1	1	1	1	0	1	1	1	1	0	1
GCF_013195155.1	784_7B	Pig	United Kingdom	Unknown	2011-2015	9	2173568	N	Novel	Clade_4	1	1	1	0	1	1	1	1	1	1	1	1	1	0	0	1	1	1	1	1	0	1	1	1	1	1	1	1	1	1	1	1	0	1	1	1	1	0	1
GCF_013195315.1	270_6A	Pig	United Kingdom	Unknown	2011-2015	4	2368542	N	Novel	Clade_4	1	1	1	0	1	1	1	1	1	1	1	1	1	0	0	1	0	1	1	1	0	1	1	1	1	1	1	1	1	1	1	1	0	1	1	1	1	0	1
GCF_013195435.1	876_3B	Pig	United Kingdom	Unknown	2011-2015	29	2424366	N	Novel	Clade_5	1	1	1	0	1	1	1	1	1	1	1	1	1	0	0	1	1	1	0	1	0	1	1	1	1	1	1	1	1	1	1	1	0	0	1	1	1	0	1
GCF_013195555.1	876_1A	Pig	United Kingdom	Unknown	2011-2015	15	2110018	N	Novel	Clade_1	1	1	1	0	1	1	1	1	1	1	1	1	1	0	1	1	1	1	1	1	0	1	1	1	1	1	1	1	0	1	1	1	1	1	1	1	1	0	1
GCF_013195635.1	784_16B	Pig	United Kingdom	Unknown	2011-2015	NT	2419166	N	Novel	Clade_5	1	1	1	0	1	1	1	1	1	1	1	1	1	0	0	1	1	1	0	1	0	1	1	1	1	1	1	1	1	1	1	1	0	0	1	1	1	0	1
GCF_013195775.1	784_6A	Pig	United Kingdom	Unknown	2011-2015	31	2130207	N	Novel	Clade_3	1	1	1	0	1	1	1	1	1	1	1	1	1	0	0	1	0	1	1	1	0	1	1	1	1	1	1	1	1	1	1	1	0	1	1	1	1	0	1
GCF_013195785.1	270_24B	Pig	United Kingdom	Unknown	2011-2015	NT	2113517	N	Novel	Clade_6	1	1	1	0	1	1	1	1	0	1	1	1	1	0	0	1	0	1	0	1	0	1	0	1	1	1	1	1	1	1	1	0	0	1	1	1	1	0	1
GCF_013195835.1	784_9A	Pig	United Kingdom	Unknown	2011-2015	9	2050783	N	790	Clade_2	1	1	1	0	1	1	1	1	1	1	1	1	1	0	0	1	1	1	1	1	0	1	1	1	1	1	1	1	1	1	1	1	0	1	1	1	1	0	1
GCF_013195855.1	784_4B	Pig	United Kingdom	Unknown	2011-2015	NT	2150863	N	Novel	Clade_6	1	1	1	0	1	1	1	1	1	1	1	1	1	0	0	1	0	1	0	1	0	1	1	1	1	1	1	1	1	1	1	0	0	1	1	1	1	0	1
GCF_013195865.1	784_3B	Pig	United Kingdom	Unknown	2011-2015	4	2217086	N	Novel	Clade_6	1	1	1	0	1	1	1	1	1	1	1	1	1	0	0	1	0	1	1	1	0	1	1	1	1	1	1	1	1	1	1	1	0	1	1	1	1	0	1
GCF_013195905.1	784_3A	Pig	United Kingdom	Unknown	2011-2015	NT	2022364	N	Novel	Clade_1	1	1	1	0	1	1	1	1	1	1	1	1	1	0	0	1	1	1	1	1	0	1	1	1	1	1	1	1	0	1	1	1	1	1	1	1	1	0	1
GCF_013195975.1	684_18B	Pig	United Kingdom	Unknown	2011-2015	NT	2442182	N	Novel	Clade_5	1	1	1	0	1	1	1	1	1	1	1	1	1	1	0	1	0	1	0	1	0	1	1	1	1	1	1	1	1	1	1	1	0	0	1	1	1	0	1
GCF_013195985.1	TMW_SS107	Pig	United Kingdom	Unknown	2011-2015	28	2179867	N	Novel	Clade_1	1	1	1	0	1	1	1	1	1	1	1	1	1	0	0	1	1	1	0	1	0	1	1	1	1	1	1	1	1	1	1	1	0	1	1	1	1	0	1
GCF_013196015.1	784_24B	Pig	United Kingdom	Unknown	2011-2015	NT	2313859	N	Novel	Clade_7	1	1	1	0	1	1	1	1	1	1	1	1	1	0	0	1	0	1	0	1	0	1	1	1	1	1	1	1	1	1	1	1	0	0	1	1	1	0	1
GCF_013196105.1	684_18A	Pig	United Kingdom	Unknown	2011-2015	NT	2265867	N	Novel	Clade_6	1	1	1	0	1	1	1	1	0	1	1	1	1	0	0	1	0	1	0	1	0	1	0	1	1	1	1	1	1	1	1	1	0	1	1	1	1	0	1
GCF_013196155.1	635_6C	Pig	United Kingdom	Unknown	2011-2015	15	2175889	N	Novel	Clade_1	1	1	1	0	1	1	1	1	1	1	1	1	1	0	1	1	1	1	0	1	0	1	1	1	1	1	1	1	0	1	1	1	1	1	1	1	1	0	1
GCF_013196185.1	684_16A	Pig	United Kingdom	Unknown	2011-2015	9	2175085	N	Novel	Clade_3	1	1	1	0	1	1	1	1	1	1	1	1	1	0	0	1	1	1	1	1	0	1	1	1	1	1	1	1	1	1	1	1	0	1	1	1	1	0	1
GCF_013196215.1	784_21A	Pig	United Kingdom	Unknown	2011-2015	NT	2136752	N	Novel	Clade_1	1	1	1	0	1	1	1	1	1	1	1	1	1	0	0	1	1	1	0	1	1	1	1	1	1	1	1	1	0	1	1	1	1	1	1	1	1	0	1
GCF_013196225.1	784_18B	Pig	United Kingdom	Unknown	2011-2015	NT	2294631	N	Novel	Clade_6	1	1	1	0	1	1	1	1	1	1	1	1	1	1	1	1	0	1	0	1	0	1	1	1	1	1	1	1	1	1	1	0	0	1	1	1	1	0	1
GCF_013196245.1	784_23B	Pig	United Kingdom	Unknown	2011-2015	21	2353043	N	Novel	Clade_5	1	1	1	0	1	1	1	1	1	1	1	1	1	0	0	1	1	1	0	1	0	1	1	1	1	1	1	1	1	1	1	1	0	0	1	1	1	0	1
GCF_013196275.1	635_5A	Pig	United Kingdom	Unknown	2011-2015	NT	2397235	N	Novel	Clade_6	1	1	1	0	1	1	1	1	1	1	1	1	1	0	0	1	0	1	0	1	0	1	1	1	1	1	1	1	1	1	1	0	0	1	1	1	1	0	1
GCF_013196285.1	784_17C	Pig	United Kingdom	Unknown	2011-2015	NT	2346159	N	Novel	Clade_5	1	1	1	0	1	1	1	1	1	1	1	1	1	0	0	1	1	1	0	1	0	1	1	1	1	1	1	1	1	1	1	1	0	0	1	1	1	0	1
GCF_013196295.1	635_10C	Pig	United Kingdom	Unknown	2011-2015	10	2179301	N	Novel	Clade_3	1	1	1	0	1	1	1	1	1	1	1	1	1	0	0	1	0	1	1	1	0	1	1	1	1	1	1	1	1	1	1	1	0	1	1	1	1	0	1
GCF_013196375.1	632_9C	Pig	United Kingdom	Unknown	2011-2015	25	2186210	N	Novel	Clade_2	1	1	1	0	1	1	1	1	1	1	1	1	1	0	0	1	1	1	1	1	0	1	1	1	1	1	1	1	1	1	1	1	0	1	1	1	1	0	1
GCF_013196385.1	714_7B	Pig	United Kingdom	Unknown	2011-2015	NT	2409609	N	Novel	Clade_5	1	1	1	0	1	1	1	1	1	1	1	1	1	0	0	1	1	1	0	1	0	1	1	1	1	1	1	1	1	1	1	1	0	0	1	1	1	0	1
GCF_013196395.1	714_5C	Pig	United Kingdom	Unknown	2011-2015	NT	2206906	N	Novel	Clade_6	1	1	1	0	1	1	1	1	1	1	1	1	1	1	0	1	0	1	0	1	0	1	1	1	1	1	1	1	1	1	1	0	0	1	1	1	1	0	1
GCF_013196455.1	714_3A	Pig	United Kingdom	Unknown	2011-2015	NT	2433323	N	Novel	Clade_5	1	1	1	0	1	1	1	1	1	1	1	1	1	0	0	1	1	1	0	1	0	1	1	1	1	1	1	1	1	1	1	1	0	0	1	1	1	0	1
GCF_013196475.1	714_21C	Pig	United Kingdom	Unknown	2011-2015	NT	2226371	N	Novel	Clade_7	1	1	1	0	1	1	1	1	1	1	1	1	1	0	1	1	0	1	0	1	0	1	1	1	1	1	1	1	1	1	1	1	0	0	1	1	1	0	1
GCF_013196495.1	714_19B	Pig	United Kingdom	Unknown	2011-2015	NT	2461690	N	Novel	Clade_5	1	1	1	0	1	1	1	1	1	1	1	1	1	1	0	1	0	1	0	1	0	1	1	1	1	1	1	1	1	1	1	1	0	0	1	1	1	0	1
GCF_013196695.1	427_17B	Pig	United Kingdom	Unknown	2011-2015	15	2220795	N	Novel	Clade_1	1	1	1	0	1	1	1	1	1	1	1	1	1	0	1	1	1	1	0	1	0	1	1	1	1	1	1	1	0	1	1	1	1	1	1	1	1	0	1
GCF_013196815.1	083_1A	Pig	United Kingdom	Unknown	2011-2015	NT	2388868	N	Novel	Clade_7	1	1	1	0	1	1	1	1	1	1	1	1	1	0	1	1	0	1	0	1	0	1	1	1	1	1	1	1	1	1	1	1	0	0	1	1	1	0	1
GCF_013196875.1	684_25C	Pig	United Kingdom	Unknown	2011-2015	15	2158852	N	Novel	Clade_1	1	1	1	0	1	1	1	1	1	1	1	1	1	0	1	1	1	1	1	1	0	1	1	1	1	1	1	1	1	1	1	1	1	1	1	1	1	0	1
GCF_013196895.1	083_17C	Pig	United Kingdom	Unknown	2011-2015	NT	2280853	N	Novel	Clade_4	1	1	1	0	1	1	1	1	1	1	1	1	1	0	0	1	0	1	1	1	0	1	1	1	1	1	1	1	1	1	1	1	0	1	1	1	1	0	1
GCF_013196925.1	083_17B	Pig	United Kingdom	Unknown	2011-2015	NT	2189412	N	Novel	Clade_4	1	1	1	0	1	1	1	1	1	1	1	1	1	0	0	1	0	1	1	1	0	1	1	1	1	1	1	1	1	1	1	1	0	1	1	1	1	0	1
GCF_013196955.1	083_1C	Pig	United Kingdom	Unknown	2011-2015	NT	2344837	N	Novel	Clade_5	1	1	1	0	1	1	1	1	1	1	1	1	1	0	0	1	1	1	0	1	0	1	1	1	1	1	1	1	1	1	1	1	1	0	1	1	1	0	1
GCF_013196965.1	684_24C	Pig	United Kingdom	Unknown	2011-2015	NT	2437283	N	Novel	Clade_5	1	1	1	0	1	1	1	1	1	1	1	1	1	0	0	1	1	1	0	1	0	1	1	1	1	1	1	1	1	1	1	1	0	0	1	1	1	0	1
GCF_013197025.1	684_21B	Pig	United Kingdom	Unknown	2011-2015	NT	2556262	N	Novel	Clade_5	1	1	1	0	1	1	1	1	1	1	1	1	1	1	0	1	0	1	0	1	0	1	1	1	1	1	1	1	1	1	1	1	0	0	1	1	1	0	1
GCF_013197055.1	684_1B	Pig	United Kingdom	Unknown	2011-2015	8	2062123	N	Novel	Clade_3	1	1	1	0	1	1	1	1	1	1	1	1	1	0	0	1	0	1	1	1	0	1	1	1	1	1	1	1	1	1	1	1	0	1	1	1	1	0	1
GCF_013197155.1	083_19A	Pig	United Kingdom	Unknown	2011-2015	NT	1974285	N	Novel	Clade_7	1	1	1	0	1	1	1	1	1	1	1	1	1	0	0	1	0	1	0	1	0	1	1	1	1	1	1	1	0	1	1	0	0	0	1	0	1	0	1
GCF_013197255.1	TMW_SS091	Pig	United Kingdom	Unknown	2011-2015	29	2518743	N	Novel	Clade_5	1	1	1	0	1	1	1	1	1	1	1	1	1	0	0	1	0	1	0	1	0	1	1	1	1	1	1	1	1	1	1	1	0	0	1	1	1	0	1
GCF_013197315.1	684_12C	Pig	United Kingdom	Unknown	2011-2015	NT	2150653	N	Novel	Clade_4	1	1	1	0	1	1	1	1	1	1	1	1	1	0	0	1	0	1	1	1	0	1	1	1	1	1	1	1	1	1	1	1	0	1	1	1	1	0	1
GCF_013197335.1	635_9A	Pig	United Kingdom	Unknown	2011-2015	NT	2312961	N	Novel	Clade_5	1	1	1	0	1	1	1	1	1	1	1	1	1	0	0	1	1	1	0	1	0	1	1	1	1	1	1	1	1	1	1	1	0	0	1	1	1	0	1
GCF_013197425.1	684_10A	Pig	United Kingdom	Unknown	2011-2015	5	2222800	N	Novel	Clade_4	1	1	1	0	1	1	1	1	1	1	1	1	1	0	0	1	1	1	1	1	0	1	1	1	1	1	1	1	1	1	1	1	0	1	1	1	1	0	1
GCF_013197515.1	632_7C	Pig	United Kingdom	Unknown	2011-2015	31	2187704	N	Novel	Clade_4	1	1	1	0	1	1	1	1	1	1	1	1	1	0	0	1	0	1	1	1	0	1	1	1	1	1	1	1	1	1	1	1	0	1	1	1	1	0	1
GCF_013197655.1	427_17C	Pig	United Kingdom	Unknown	2011-2015	NT	2497161	N	Novel	Clade_5	1	1	1	0	1	1	1	1	1	1	1	1	1	1	0	1	0	1	0	1	0	1	1	1	1	1	1	1	1	1	1	1	0	0	1	1	1	0	1
GCF_013197725.1	270_21C	Pig	United Kingdom	Unknown	2011-2015	30	2116119	N	Novel	Clade_1	1	1	1	0	1	1	1	1	1	1	1	1	1	0	0	1	1	1	0	1	0	1	1	1	1	1	1	1	0	1	1	1	0	1	1	1	1	0	1
GCF_013197745.1	270_19C	Pig	United Kingdom	Unknown	2011-2015	NT	2287779	N	Novel	Clade_7	1	1	1	0	1	1	1	1	1	1	1	1	1	0	1	1	0	1	0	1	0	1	1	1	1	1	1	1	1	1	1	1	0	0	1	1	1	0	1
GCF_013197785.1	270_1B	Pig	United Kingdom	Unknown	2011-2015	NT	2241533	N	Novel	Clade_7	1	1	1	0	1	1	1	1	1	1	1	1	1	0	0	1	0	1	0	1	0	1	1	1	1	1	1	1	1	1	1	1	0	1	1	1	1	0	1
GCF_013197835.1	083_2B	Pig	United Kingdom	Unknown	2011-2015	31	2213578	N	Novel	Clade_4	1	1	1	0	1	1	1	1	1	1	1	1	1	0	0	1	0	1	1	1	0	1	1	1	1	1	1	1	1	1	1	1	0	1	1	1	1	0	1
GCF_013197845.1	270_11A	Pig	United Kingdom	Unknown	2011-2015	NT	2254432	N	Novel	Clade_7	1	1	1	0	1	1	1	1	1	1	1	1	1	0	0	1	0	1	0	1	0	1	1	1	1	1	1	1	1	1	1	1	0	1	1	1	1	0	1
GCF_013197875.1	083_2A	Pig	United Kingdom	Unknown	2011-2015	31	2206524	N	Novel	Clade_4	1	1	1	0	1	1	1	1	1	1	1	1	1	0	0	1	0	1	1	1	0	1	1	1	1	1	1	1	1	1	1	1	0	1	1	1	1	0	1
GCF_013197885.1	270_16A	Pig	United Kingdom	Unknown	2011-2015	NT	2342078	N	Novel	Clade_4	1	1	1	0	1	1	1	1	1	1	1	1	1	0	0	1	0	1	1	1	0	1	1	1	1	1	1	1	1	1	1	1	0	1	1	1	1	0	1
GCF_013197925.1	083_25C	Pig	United Kingdom	Unknown	2011-2015	10	2120776	N	Novel	Clade_4	1	1	1	0	1	1	1	1	1	1	1	1	1	0	0	1	0	1	1	1	0	1	1	1	1	1	1	1	1	1	1	1	0	1	1	1	1	0	1
GCF_013197955.1	083_24C	Pig	United Kingdom	Unknown	2011-2015	25	2082988	N	Novel	Clade_2	1	1	1	0	1	1	1	1	1	1	1	1	1	0	0	1	1	1	1	1	0	1	1	1	1	1	1	1	1	1	1	1	0	1	1	1	1	0	1
GCF_013197985.1	083_15B	Pig	United Kingdom	Unknown	2011-2015	NT	2149386	N	Novel	Clade_6	1	1	1	0	1	1	1	1	0	1	1	1	1	0	0	1	0	1	0	1	0	1	0	1	1	1	1	1	0	1	1	1	0	1	1	1	1	0	1
GCF_013198025.1	TMW_SS119	Pig	United Kingdom	Unknown	2011-2015	15	2189168	N	2084	Clade_1	1	1	1	0	1	1	1	1	1	1	1	1	1	0	1	1	1	1	0	1	0	1	1	1	1	1	1	1	1	1	1	1	1	1	1	1	1	0	1
GCF_013198485.1	TMW_SS088	Pig	United Kingdom	Unknown	2011-2015	NT	2206350	N	Novel	Clade_7	1	1	1	0	1	1	1	1	1	1	1	1	1	0	0	1	0	1	0	1	0	1	1	1	1	1	1	1	1	1	1	1	0	0	1	1	1	0	1
GCF_013198595.1	SS1056	Pig	United Kingdom	Unknown	2006-2010	8	2080815	N	908	Clade_3	1	1	1	0	1	1	1	1	1	1	1	1	1	0	0	1	1	1	1	1	0	1	1	1	1	1	1	1	1	1	1	1	0	1	1	1	1	0	1
GCF_013198635.1	TMW_SS035	Pig	United Kingdom	Unknown	2011-2015	NT	2203381	N	Novel	Clade_4	1	1	1	0	1	1	1	1	1	1	1	1	1	0	0	1	0	1	1	1	0	1	1	1	1	1	1	1	1	1	1	1	0	1	1	1	1	0	1
GCF_013198795.1	TMW_SS050	Pig	United Kingdom	Unknown	2011-2015	NT	2113125	N	Novel	Clade_7	1	1	1	0	1	1	1	1	1	1	1	1	1	0	0	1	0	1	0	1	0	1	1	1	1	1	1	1	1	1	1	1	0	0	1	1	1	0	1
GCF_013198815.1	TMW_SS054	Pig	United Kingdom	Unknown	2011-2015	28	2126428	N	Novel	Clade_1	1	1	1	0	1	1	1	1	1	1	1	1	1	0	0	1	1	1	1	1	0	1	1	1	1	1	1	1	1	1	1	1	1	1	1	1	1	0	1
GCF_013199035.1	TMW_SS008	Pig	United Kingdom	Unknown	2011-2015	9	2185191	N	Novel	Clade_3	1	1	1	0	1	1	1	1	1	1	1	1	1	0	0	1	1	1	1	1	0	1	1	1	1	1	1	1	1	1	1	1	0	1	1	1	1	0	1
GCF_013199275.1	TMW_SS078	Pig	United Kingdom	Unknown	2011-2015	10	2165783	N	Novel	Clade_3	1	1	1	0	1	1	1	1	1	1	1	1	1	0	0	1	1	1	1	1	0	1	1	1	1	1	1	1	1	1	1	1	0	1	1	1	1	0	1
GCF_013199365.1	TMW_SS075	Pig	United Kingdom	Unknown	2011-2015	10	2170602	N	Novel	Clade_2	1	1	1	0	1	1	1	1	1	1	1	1	1	0	0	1	1	1	1	1	0	1	1	1	1	1	1	1	1	1	1	1	0	1	1	1	1	0	1
GCF_013199785.1	TMW_SS045	Pig	United Kingdom	Unknown	2011-2015	24	2159779	N	Novel	Clade_3	1	1	1	0	1	1	1	1	1	1	1	1	1	0	0	1	1	1	1	1	0	1	1	1	1	1	1	1	1	1	1	1	0	1	1	1	1	0	1
GCF_013199955.1	TMW_SS037	Pig	United Kingdom	Unknown	2011-2015	10	2111439	N	Novel	Other	1	1	1	0	1	1	1	1	1	1	1	1	1	0	0	1	1	1	1	1	0	1	1	1	1	1	1	1	1	1	1	1	0	1	1	1	1	0	1
GCF_013200015.1	TMW_SS029	Pig	United Kingdom	Unknown	2011-2015	15	2034331	N	Novel	Clade_1	1	1	1	1	1	1	1	1	1	1	1	1	1	0	1	1	1	1	1	1	0	1	1	1	1	1	1	1	0	1	1	1	1	1	1	1	1	0	1
GCF_013200115.1	TMW_SS024	Pig	United Kingdom	Unknown	2011-2015	NT	2093375	N	Novel	Clade_1	1	1	1	0	1	1	1	1	1	1	1	1	1	0	0	1	1	1	1	1	1	1	1	1	1	1	1	1	0	1	1	1	1	1	1	1	1	0	1
GCF_013200535.1	SS985	Pig	United Kingdom	Unknown	2006-2010	NT	2146264	N	870	Clade_2	1	1	1	0	1	1	1	1	1	1	1	1	1	0	0	1	1	1	1	1	0	1	1	1	1	1	1	1	1	1	1	1	0	1	1	1	1	0	1
GCF_013343775.1	CQ2B66	Pig	China	Upper respiratory tract	2016-2020	11	2339061	N	Novel	Clade_6	1	1	1	0	1	1	1	1	0	1	1	1	1	0	0	1	0	1	0	1	0	1	0	1	1	1	1	1	1	1	1	1	0	1	1	1	1	0	1
GCF_013343805.1	SC2B29-1	Pig	China	Upper respiratory tract	2016-2020	NT	2017157	N	Novel	Clade_7	1	1	1	0	1	0	1	1	1	1	1	1	1	0	0	1	0	1	0	1	0	1	1	1	1	1	1	1	0	1	1	0	0	0	1	0	1	0	1
GCF_013343825.1	BJCY31	Pig	China	Upper respiratory tract	2016-2020	NT	2539990	N	Novel	Clade_5	1	1	1	0	1	1	1	1	1	1	1	1	1	0	0	1	1	1	0	1	0	1	1	1	1	1	1	1	1	1	1	1	0	0	1	1	1	0	1
GCF_013344155.1	SC3B24	Pig	China	Upper respiratory tract	2016-2020	NT	2394983	N	Novel	Clade_5	1	1	1	0	1	1	1	1	1	1	1	1	1	0	0	1	1	1	0	1	0	1	1	1	1	1	1	1	1	1	1	1	0	0	1	1	1	0	1
GCF_013344245.1	SC1B9	Pig	China	Upper respiratory tract	2016-2020	NT	2378365	N	Novel	Clade_6	1	1	1	0	1	1	1	1	0	1	1	1	0	0	0	1	0	1	0	1	0	1	0	1	1	1	1	1	1	1	1	0	0	1	1	1	1	0	1
GCF_013344305.1	CQ3B29	Pig	China	Upper respiratory tract	2016-2020	NT	2387564	N	Novel	Clade_5	1	1	1	0	1	1	1	1	1	1	1	1	1	0	0	1	0	1	0	1	0	1	1	1	1	1	1	1	1	1	1	1	0	0	1	1	1	0	1
GCF_013344365.1	BJBY17-1	Pig	China	Upper respiratory tract	2016-2020	11	2262327	N	Novel	Clade_1	1	1	1	0	1	1	1	1	1	1	1	1	1	0	0	1	1	1	1	1	0	1	1	1	1	1	1	1	0	1	1	1	1	1	1	1	1	0	1
GCF_013344405.1	HNAY39	Pig	China	Upper respiratory tract	2016-2020	25	2165254	N	917	Clade_2	1	1	1	0	1	1	1	1	1	1	1	1	1	0	0	1	1	1	1	1	0	1	1	1	1	1	1	1	1	1	1	1	0	1	1	1	1	0	1
GCF_014192345.1	DAT299	Pig	Other	Upper respiratory tract	2001-2005	28	2127449	Y	114	Clade_1	1	1	1	0	1	1	1	1	1	1	1	1	1	0	0	1	1	1	1	1	0	1	1	1	1	1	1	1	0	1	1	1	1	1	1	1	1	0	1
GCF_014192525.1	DAT300	Pig	Other	Upper respiratory tract	2006-2010	9	2319795	Y	115	Clade_2	1	1	1	0	1	1	1	1	1	1	1	1	1	0	0	1	1	1	1	1	0	1	1	1	1	1	1	1	1	1	1	1	0	1	1	1	1	0	1
GCF_015291825.1	YSJ17	Pig	China	Upper respiratory tract	2016-2020	NT	2551200	N	1071	Clade_5	1	1	1	0	1	1	1	1	1	1	1	1	1	0	0	1	1	1	1	1	0	1	1	1	1	1	1	1	1	1	1	1	0	0	1	1	1	0	1
GCF_015908885.1	YZDH1	Pig	China	Unknown	2016-2020	NT	2495947	Y	Novel	Clade_5	1	1	1	0	1	1	1	1	1	1	1	1	1	0	0	1	0	1	0	1	0	1	1	1	1	1	1	1	1	1	1	1	0	0	1	1	1	0	1
GCF_015908985.1	YP20190405	Pig	China	Unknown	Unknown	2	2144810	Y	1	Clade_1	1	1	1	1	1	1	1	1	1	1	1	1	1	1	1	1	1	1	1	1	1	1	1	1	1	1	1	1	1	1	1	1	0	1	1	1	1	0	1
GCF_016743335.1	AP_SS21	Pig	Other	Upper respiratory tract	2006-2010	NT	2450204	N	Novel	Clade_5	1	1	1	0	1	1	1	1	1	1	1	1	1	1	0	1	1	1	0	1	0	1	1	1	1	1	1	1	1	1	1	1	0	0	1	1	1	0	1
GCF_016774835.1	HM55	Pig	China	Upper respiratory tract	2016-2020	31	2306489	N	Novel	Clade_3	1	1	1	0	1	1	1	1	1	1	1	1	1	0	0	1	0	1	1	1	0	1	1	1	1	1	1	1	1	1	1	1	0	1	1	1	1	0	1
GCF_016775005.1	HN129	Pig	China	Upper respiratory tract	2016-2020	NT	2086923	N	Novel	Clade_6	1	1	0	0	1	0	1	1	0	1	0	1	1	0	0	1	0	1	0	1	0	1	0	1	1	1	1	1	1	1	1	0	0	0	1	0	1	0	1
GCF_016802795.1	QFJ22	Pig	China	Upper respiratory tract	2016-2020	15	2116355	N	1083	Clade_1	1	1	1	0	1	1	1	1	1	1	1	1	1	0	1	1	1	1	1	1	0	1	1	1	1	1	1	1	0	1	1	1	1	1	1	1	1	0	1
GCF_016803345.1	WH1703	Pig	China	Upper respiratory tract	2016-2020	9	2244285	N	621	Clade_2	1	1	1	0	1	1	1	1	1	1	1	1	1	0	0	1	1	1	1	1	0	1	1	1	1	1	1	1	1	1	1	1	1	1	1	1	1	0	1
GCF_016905085.1	ZJNB072	Pig	China	Upper respiratory tract	2016-2020	NT	2045422	N	Novel	Clade_6	1	1	0	0	1	0	1	1	0	1	0	1	1	0	0	1	0	1	0	1	0	1	0	1	1	1	1	1	0	1	1	0	0	0	1	0	1	0	1
GCF_016905125.1	S171	Pig	China	Upper respiratory tract	2016-2020	9	2315617	N	613	Clade_3	1	1	1	0	1	1	1	1	1	1	1	1	1	0	0	1	0	1	1	1	0	1	1	1	1	1	1	1	1	1	1	1	0	1	1	1	1	0	1
GCF_016905165.1	SCPA	Pig	China	Upper respiratory tract	2016-2020	15	2202891	N	Novel	Clade_1	1	1	1	0	1	1	1	1	1	1	1	1	1	0	1	1	1	1	0	1	0	1	1	1	1	1	1	1	1	1	1	1	1	1	1	1	1	0	1
GCF_016905175.1	K40-WJ	Pig	China	Upper respiratory tract	2016-2020	31	2130993	N	1568	Clade_3	1	1	1	0	1	1	1	1	1	1	1	1	1	0	0	1	0	1	1	1	0	1	1	1	1	1	1	1	1	1	1	1	0	1	1	1	1	0	1
GCF_016905205.1	K11-WJ	Pig	China	Upper respiratory tract	2016-2020	31	2245536	N	Novel	Clade_3	1	1	1	0	1	1	1	1	1	1	1	1	1	0	0	1	0	1	1	1	0	1	1	1	1	1	1	1	1	1	1	1	0	1	1	1	1	0	1
GCF_016905215.1	K06-WJ	Pig	China	Upper respiratory tract	2016-2020	31	2373878	N	Novel	Clade_3	1	1	1	0	1	1	1	1	1	1	1	1	1	0	0	1	0	1	1	1	0	1	1	1	1	1	1	1	1	1	1	1	0	1	1	1	1	0	1
GCF_016905285.1	K364	Pig	China	Upper respiratory tract	2016-2020	21	2084599	N	Novel	Clade_1	1	1	1	0	1	1	1	1	1	1	1	1	1	0	0	1	1	1	1	1	1	1	1	1	1	1	1	1	0	1	1	1	1	1	1	1	1	0	1
GCF_016905325.1	K345-WJ	Pig	China	Upper respiratory tract	2016-2020	31	2398930	N	1578	Clade_3	1	1	1	0	1	1	1	1	1	1	1	1	1	0	0	1	0	1	1	1	0	1	1	1	1	1	1	1	1	1	1	1	0	1	1	1	1	0	1
GCF_016905345.1	BSJ47	Pig	China	Upper respiratory tract	2016-2020	NT	2310078	N	1060	Clade_4	1	1	1	0	1	1	1	1	1	1	1	1	1	0	0	1	0	1	1	1	0	1	1	1	1	1	1	1	1	1	1	1	0	1	1	1	1	0	1
GCF_016905365.1	ZKJ33	Pig	China	Upper respiratory tract	2016-2020	31	2356914	N	1096	Clade_4	1	1	1	0	1	1	1	1	1	1	1	1	1	0	0	1	0	1	1	1	0	1	1	1	1	1	1	1	1	1	1	1	0	1	1	1	1	0	1
GCF_016905375.1	HCJ3	Pig	China	Upper respiratory tract	2016-2020	NT	2235118	N	1075	Clade_1	1	1	1	0	1	1	1	1	1	1	1	1	1	0	0	1	1	1	1	1	0	1	1	1	1	1	1	1	1	1	1	1	1	1	1	1	1	0	1
GCF_017309405.1	SC183	Pig	China	Unknown	2011-2015	12	2328375	Y	316	Clade_1	1	1	1	1	1	1	1	1	1	1	1	1	1	0	0	1	1	1	0	1	0	1	1	1	1	1	1	1	1	1	1	1	1	1	1	1	1	0	1
GCF_017372155.1	1112S	Pig	China	Unknown	2016-2020	NT	2440827	Y	1615	Clade_5	1	1	1	0	1	1	1	1	1	1	1	1	1	0	0	1	1	1	0	1	0	1	1	1	1	1	1	1	1	1	1	1	0	0	1	1	1	0	1
GCF_017592525.1	11-6HN131	Pig	China	Systemic	2016-2020	NT	2216595	N	632	Clade_3	1	1	1	0	1	1	1	1	1	1	1	1	1	1	0	1	0	1	1	1	0	1	1	1	1	1	1	1	1	1	1	1	0	1	1	1	1	0	1
GCF_017598905.1	ZG1004	Pig	China	Systemic	2016-2020	9	2450624	N	612	Clade_3	1	1	1	0	1	1	1	1	1	1	1	1	1	0	0	1	0	1	1	1	0	1	1	1	1	1	1	1	1	1	1	0	0	0	1	1	1	0	1
GCF_017599005.1	90301	Pig	China	Systemic	2016-2020	12	2166097	N	318	Clade_1	1	1	1	0	1	1	1	1	1	1	1	1	1	0	0	1	1	1	0	1	0	1	1	1	1	1	1	1	1	1	1	1	1	1	1	1	1	0	1
GCF_017599125.1	SFJ16	Pig	China	Systemic	2016-2020	9	2231773	N	1085	Clade_3	1	1	1	0	1	1	1	1	1	1	1	1	1	0	0	1	0	1	1	1	0	1	1	1	1	1	1	1	1	1	1	1	0	1	1	1	1	0	1
GCF_017599185.1	YnN5	Pig	China	Systemic	2016-2020	31	2290077	N	503	Clade_3	1	1	1	0	1	1	1	1	1	1	1	1	1	0	0	1	0	1	1	1	0	0	1	1	1	1	1	1	1	1	1	1	0	1	1	1	1	0	1
GCF_017600065.1	HCB8	Pig	China	Systemic	2016-2020	15	2185895	N	1072	Clade_1	1	1	1	0	1	1	1	1	1	1	1	1	1	0	1	1	1	1	0	1	0	1	1	1	1	1	1	1	1	1	1	1	1	1	1	1	1	0	1
GCF_017601095.1	W153	Pig	China	Systemic	2016-2020	NT	2103284	N	Novel	Clade_6	1	1	0	0	1	0	1	1	0	1	0	1	1	0	0	1	0	1	0	1	0	1	0	1	1	1	1	1	1	1	1	0	0	1	1	0	1	0	1
GCF_018253335.1	42-3	Pig	China	Unknown	2016-2020	2	2054887	N	Novel	Clade_1	1	1	1	0	1	1	1	1	1	1	1	1	1	1	1	1	1	1	0	1	0	1	1	1	1	1	1	1	1	1	1	1	1	1	1	1	1	0	1
GCF_018885285.1	39565	Other	Other	Systemic	2011-2015	24	2169193	Y	221	Clade_3	1	1	1	0	1	1	1	1	1	1	1	1	1	0	0	1	1	1	1	1	0	1	1	1	1	1	1	1	1	1	1	1	0	1	1	1	1	0	1
GCF_019793915.1	FJNP8	Pig	China	Unknown	2016-2020	NT	2137710	N	Novel	Clade_6	1	1	1	0	0	1	1	1	0	1	1	1	0	0	0	1	0	1	0	1	0	1	1	1	1	1	1	1	1	1	1	0	0	0	1	0	1	0	1
GCF_019793935.1	FJNP3	Pig	China	Unknown	2016-2020	NT	2474881	N	1590	Clade_5	1	1	1	0	1	1	1	1	1	1	1	1	1	0	0	1	1	1	0	1	0	1	1	1	1	1	1	1	1	1	1	1	0	0	1	1	1	0	1
GCF_019793975.1	AKJ1	Pig	China	Unknown	2016-2020	NT	2214856	N	Novel	Clade_6	1	1	1	0	1	1	1	1	1	1	1	1	1	0	0	1	0	1	0	1	0	1	1	1	1	1	1	1	1	1	1	1	0	1	1	1	1	0	1
GCF_019794195.1	SH0918	Pig	China	Unknown	2006-2010	5	2359901	N	499	Clade_3	1	1	1	0	1	1	1	1	1	1	1	1	1	0	0	1	1	1	1	1	0	1	1	1	1	1	1	1	1	1	1	1	0	1	1	1	1	0	1
GCF_019794215.1	YZDH5	Pig	China	Upper respiratory tract	2016-2020	NT	2448312	N	1599	Clade_5	1	1	1	0	1	1	1	1	1	1	1	1	1	0	0	1	1	1	0	1	0	1	1	1	1	1	1	1	1	1	1	1	0	0	1	1	1	0	1
GCF_019794375.1	FJZZ39	Pig	China	Unknown	2016-2020	NT	2390843	N	Novel	Clade_5	1	1	1	0	1	1	1	1	1	1	1	1	1	0	0	1	1	1	0	1	0	1	1	1	1	1	1	1	1	1	1	1	0	0	1	1	1	0	1
GCF_019794425.1	FJSM8	Pig	China	Unknown	2016-2020	NT	2302501	N	1598	Clade_5	1	1	1	0	1	1	1	1	1	1	1	1	1	0	0	1	1	1	0	1	0	1	1	1	1	1	1	1	1	1	1	1	0	0	1	1	1	0	1
GCF_019794455.1	JHSJ1	Pig	China	Unknown	2016-2020	5	2492379	N	Novel	Clade_5	1	1	1	0	1	1	1	1	1	1	1	1	1	0	0	1	1	1	0	1	0	1	1	1	1	1	1	1	1	1	1	1	0	0	1	1	1	0	1
GCF_019794475.1	ML18-100d-20	Pig	China	Unknown	2016-2020	30	2446758	N	1319	Clade_5	1	1	1	0	1	1	1	1	1	1	1	1	1	0	0	1	1	1	1	1	0	1	1	1	1	1	1	1	1	1	1	1	0	0	1	1	1	0	1
GCF_019794515.1	FJSM7	Pig	China	Unknown	2016-2020	NT	2502580	N	1593	Clade_5	1	1	1	0	1	1	1	1	1	1	1	1	1	1	0	1	1	1	0	1	0	1	1	1	1	1	1	1	1	1	1	1	0	0	1	1	1	0	1
GCF_019794525.1	JS7	Pig	China	Unknown	2016-2020	NT	2200267	N	Novel	Clade_6	1	1	1	0	0	1	1	1	0	1	1	1	0	0	0	1	0	1	0	1	0	1	1	1	1	1	1	1	1	1	1	0	0	0	1	0	1	0	1
GCF_019794555.1	HCJ31	Pig	China	Unknown	2016-2020	NT	2307245	N	1074	Clade_7	1	1	1	0	1	1	1	1	1	1	1	1	1	0	1	1	0	1	0	1	0	1	1	1	1	1	1	1	1	1	1	1	0	1	1	1	1	0	1
GCF_019794615.1	YTJ2	Pig	China	Upper respiratory tract	2016-2020	NT	2232514	N	Novel	Clade_7	1	1	1	0	1	1	1	1	1	1	1	1	1	0	0	1	0	0	0	1	0	1	1	1	1	1	1	1	1	1	1	1	0	0	1	1	1	0	1
GCF_019794755.1	JSB1	Pig	China	Unknown	2016-2020	NT	2258893	N	1316	Clade_5	1	1	1	0	1	1	1	1	1	1	1	1	1	0	0	1	1	1	0	1	0	1	1	1	1	1	1	1	1	1	1	1	0	0	1	1	1	0	1
GCF_019794815.1	110	Pig	China	Unknown	Unknown	16	2167367	N	1320	Clade_2	1	1	1	1	1	1	1	1	1	1	1	1	1	0	0	1	1	1	1	1	0	1	1	1	1	1	1	1	1	1	1	1	0	1	1	1	1	0	1
GCF_019794825.1	JSXZP2	Pig	China	Unknown	2016-2020	NT	2449728	N	Novel	Clade_5	1	1	1	0	1	1	1	1	1	1	1	1	1	0	0	1	1	1	0	1	0	1	1	1	1	1	1	1	1	1	1	1	0	0	1	1	1	0	1
GCF_019856275.1	SS389	Pig	China	Unknown	2016-2020	31	2269695	Y	1582	Clade_3	1	1	1	0	1	1	1	1	1	1	1	1	1	0	0	1	0	1	1	1	0	1	1	1	1	1	1	1	1	1	1	1	0	1	1	1	1	0	1
GCF_019856315.1	NJ3	Pig	China	Systemic	2001-2005	9	2179024	Y	240	Clade_3	1	1	1	0	1	1	1	1	1	1	1	1	1	0	0	1	0	1	1	1	0	1	1	1	1	1	1	1	1	1	1	1	0	1	1	1	1	0	1
GCF_020462325.1	GX69	Other	China	Unknown	2016-2020	7	2388171	Y	373	Clade_1	1	1	1	0	1	1	1	1	1	1	1	1	1	0	0	1	1	1	1	1	0	1	1	1	1	1	1	1	1	1	1	1	1	1	1	1	1	0	1
GCF_020467065.1	2018WUSS100	Pig	China	Upper respiratory tract	2016-2020	7	2233113	N	1612	Clade_3	1	1	1	0	1	1	1	1	1	1	1	1	1	0	0	1	0	1	1	1	0	1	1	1	1	1	1	1	1	1	1	1	0	1	1	1	1	0	1
GCF_020467105.1	WUSS417	Pig	China	Upper respiratory tract	2016-2020	7	2257776	N	1611	Clade_1	1	1	1	0	1	1	1	1	1	1	1	1	1	0	0	1	1	1	1	1	1	1	1	1	1	1	1	1	1	1	1	1	1	0	1	1	1	0	1
GCF_020467885.1	2139811	Pig	Canada	Systemic	2016-2020	7	2061201	N	1610	Clade_1	1	1	1	0	1	1	1	1	1	1	1	1	1	0	0	1	1	1	1	1	0	1	1	1	1	1	1	1	1	1	1	1	1	1	1	1	1	0	1
GCF_020541745.1	Ssuis_MA3	Pig	Canada	Systemic	2006-2010	28	2354822	N	Novel	Clade_5	1	1	1	0	1	1	1	1	1	1	1	1	1	0	0	1	1	1	0	1	0	1	1	1	1	1	1	1	1	1	1	1	0	0	1	1	1	0	1
GCF_020542025.1	Ssuis_MA2	Pig	Canada	Upper respiratory tract	2016-2020	4	2121990	Y	17	Clade_1	1	1	1	0	1	1	1	1	1	1	1	1	1	0	0	1	1	1	1	1	1	1	1	1	1	1	1	1	1	1	1	1	1	1	1	1	1	0	1
GCF_021390255.1	Ss39	Pig	China	Lower respiratory tract	2016-2020	16	2340662	N	250	Clade_2	1	1	1	0	1	1	1	1	1	1	1	1	1	0	0	1	1	1	1	1	0	1	1	1	1	1	1	1	1	1	1	1	0	1	1	1	1	0	1
GCF_022354845.1	SFJ44	Pig	China	Upper respiratory tract	2016-2020	NT	2026249	Y	1087	Clade_7	1	1	1	0	1	0	1	1	1	1	1	1	1	0	0	1	0	1	0	1	0	1	1	1	1	1	1	1	1	1	1	0	0	0	1	0	1	0	1
GCF_022426675.1	LSSP158	Pig	China	Lower respiratory tract	2016-2020	9	2069033	N	1307	Clade_3	1	1	1	0	1	1	1	1	1	1	1	1	1	0	0	1	0	1	1	1	0	1	1	1	1	1	1	1	1	1	1	1	0	1	1	1	1	0	1
GCF_022964955.1	TJS75	Pig	China	Unknown	2011-2015	2	2368195	Y	25	Clade_1	1	1	1	0	1	1	1	1	1	1	1	1	1	1	1	1	1	1	0	1	0	1	1	1	1	1	1	1	1	1	1	1	1	1	1	1	1	0	1
GCF_023469825.1	LSSP243	Pig	China	Unknown	2016-2020	31	2302727	N	Novel	Clade_3	1	1	1	0	1	1	1	1	1	1	1	1	1	0	0	1	1	1	1	1	0	1	1	1	1	1	1	1	1	1	1	1	0	1	1	1	1	0	1
GCF_023469965.1	LSSP232	Pig	China	Unknown	2016-2020	16	2082348	N	Novel	Clade_2	1	1	1	0	1	1	1	1	1	1	1	1	1	0	0	1	1	1	1	1	0	1	1	1	1	1	1	1	1	1	1	1	0	1	1	1	1	0	1
GCF_023470265.1	LSSP195	Pig	China	Unknown	2016-2020	28	2186287	N	Novel	Clade_1	1	1	1	0	1	1	1	1	1	1	1	1	1	0	0	1	1	1	0	1	0	1	1	1	1	1	1	1	1	1	1	1	1	1	1	1	1	0	1
GCF_023470425.1	LSSP190	Pig	China	Unknown	2016-2020	30	2254211	N	Novel	Clade_5	1	1	1	0	1	1	1	1	1	1	1	1	1	0	0	1	1	1	0	1	0	1	1	1	1	1	1	1	1	1	1	1	0	0	1	1	1	0	1
GCF_900007915.1	GD-0015	Pig	The Netherlands	Systemic	Before 2001	31	2183006	N	183	Clade_4	1	1	1	0	1	1	1	1	1	1	1	1	1	0	0	1	0	1	1	1	0	1	1	1	1	1	1	1	1	1	1	1	0	1	1	1	1	0	1
GCF_900048835.1	LSS60	Pig	United Kingdom	Unknown	Unknown	31	2148752	N	858	Clade_3	1	1	1	0	1	1	1	1	1	1	1	1	1	0	0	1	1	1	1	1	0	1	1	1	1	1	1	1	1	1	1	1	0	1	1	1	1	0	1
GCF_900049625.1	LSS36	Pig	United Kingdom	Unknown	Unknown	NT	2405544	N	896	Clade_5	1	1	1	0	1	1	1	1	1	1	1	1	1	0	0	1	1	1	0	1	0	1	1	1	1	1	1	1	1	1	1	1	0	0	1	1	1	0	1
GCF_900049955.1	LSS75	Pig	United Kingdom	Unknown	Unknown	31	2232067	N	883	Clade_3	1	1	1	0	1	1	1	1	1	1	1	1	1	0	0	1	1	1	1	1	0	1	1	1	1	1	1	1	1	1	1	1	0	1	1	1	1	0	1
GCF_900050815.1	LSS65	Pig	United Kingdom	Unknown	Unknown	10	2121263	N	902	Clade_4	1	1	1	0	1	1	1	1	1	1	1	1	1	0	0	1	0	1	1	1	0	1	1	1	1	1	1	1	1	1	1	1	0	1	1	1	1	0	1
GCF_900051565.1	LSS33	Pig	United Kingdom	Unknown	Unknown	4	2075313	N	895	Clade_4	1	1	1	0	1	1	1	1	1	1	1	1	1	0	0	1	1	1	1	1	0	1	1	1	1	1	1	1	1	1	1	1	0	1	1	1	1	0	1
GCF_900052235.1	SS1067	Pig	United Kingdom	Unknown	2011-2015	16	2095820	N	871	Clade_2	1	1	1	0	1	1	1	1	1	1	1	1	1	0	0	1	1	1	1	1	0	1	1	1	1	1	1	1	1	1	1	1	0	1	1	1	1	0	1
GCF_900052525.1	LSS8	Pig	United Kingdom	Unknown	Unknown	16	2149409	N	892	Clade_2	1	1	1	0	1	1	1	1	1	1	1	1	1	0	0	1	1	1	1	1	0	1	1	1	1	1	1	1	1	1	1	1	0	1	1	1	1	0	1
GCF_900053125.1	LSS54	Pig	United Kingdom	Unknown	Unknown	NT	2401906	N	901	Clade_5	1	1	1	0	1	1	1	1	1	1	1	1	1	0	0	1	1	1	0	1	0	1	1	1	1	1	1	1	1	1	1	1	0	0	1	1	1	0	1
GCF_900053135.1	LSS55	Pig	United Kingdom	Unknown	Unknown	9	2148017	N	863	Clade_3	1	1	1	0	1	1	1	1	1	1	1	1	1	0	0	1	0	1	1	1	0	1	1	1	1	1	1	1	1	1	1	1	0	1	1	1	1	0	1
GCF_900053595.1	LSS44	Pig	United Kingdom	Unknown	Unknown	15	2134808	N	882	Clade_1	1	1	1	1	1	1	1	1	1	1	1	1	1	0	1	1	1	1	0	1	1	1	1	1	1	1	1	1	0	1	1	1	1	1	1	1	1	0	1
GCF_900055105.1	LSS49	Pig	United Kingdom	Unknown	Unknown	NT	2235066	N	899	Clade_4	1	1	1	0	1	1	1	1	1	1	1	1	1	1	0	1	0	1	1	1	0	1	1	1	1	1	1	1	1	1	1	1	0	1	1	1	1	0	1
GCF_900055495.1	LSS48	Pig	United Kingdom	Unknown	Unknown	31	2272863	N	898	Clade_4	1	1	1	0	1	1	1	1	1	1	1	1	1	0	0	1	0	1	1	1	0	1	1	1	1	1	1	1	1	1	1	1	0	1	1	1	1	0	1
GCF_900055865.1	SS993	Pig	United Kingdom	Unknown	2011-2015	NT	2244663	N	915	Clade_5	1	1	1	0	1	1	1	1	1	1	1	1	1	0	0	1	1	1	0	1	0	1	1	1	1	1	1	1	1	1	1	1	0	0	1	1	1	0	1
GCF_900056165.1	LSS23	Pig	United Kingdom	Unknown	Unknown	24	2322724	N	880	Clade_5	1	1	1	0	1	1	1	1	1	1	1	1	1	0	0	1	1	1	0	1	0	1	1	1	1	1	1	1	1	1	1	1	0	0	1	1	1	0	1
GCF_900056485.1	LSS66	Pig	United Kingdom	Unknown	Unknown	9	2150383	N	903	Clade_3	1	1	1	0	1	1	1	1	1	1	1	1	1	0	0	1	1	1	1	1	0	1	1	1	1	1	1	1	1	1	1	1	0	1	1	1	1	0	1
GCF_900056505.1	LSS78	Pig	United Kingdom	Unknown	Unknown	12	2110857	N	904	Clade_1	1	1	1	0	1	1	1	1	1	1	1	1	1	0	0	1	1	1	0	1	0	1	1	1	1	1	1	1	1	1	1	1	1	1	1	1	1	0	1
GCF_900056525.1	LSS82	Pig	United Kingdom	Unknown	Unknown	16	2116806	N	877	Clade_2	1	1	1	0	1	1	1	1	1	1	1	1	1	0	0	1	1	1	1	1	0	1	1	1	1	1	1	1	1	1	1	1	0	1	1	1	1	0	1
GCF_900056835.1	LSS38	Pig	United Kingdom	Unknown	Unknown	NT	2318510	N	897	Clade_5	1	1	1	0	1	1	1	1	1	1	1	1	1	0	0	1	1	1	0	1	0	1	1	1	1	1	1	1	1	1	1	1	0	0	1	1	1	0	1
GCF_900057045.1	LSS80	Pig	United Kingdom	Unknown	Unknown	31	2256463	N	947	Clade_3	1	1	1	0	1	1	1	1	1	1	1	1	1	0	0	1	0	1	1	1	0	1	1	1	1	1	1	1	1	1	1	1	0	1	1	1	1	0	1
GCF_900057055.1	SS1022	Pig	United Kingdom	Unknown	2011-2015	7	1963354	N	907	Clade_1	1	1	1	0	1	1	1	1	1	1	1	1	1	0	0	1	1	1	0	1	0	1	1	1	1	1	1	1	1	1	1	1	0	1	1	1	1	0	1
GCF_900057495.1	LSS10	Pig	United Kingdom	Unknown	Unknown	NT	2170206	N	874	Clade_4	1	1	1	0	1	1	1	1	1	1	1	1	1	0	0	1	0	1	1	1	0	1	0	1	1	1	1	1	1	1	1	1	0	1	1	1	1	0	1
GCF_900058005.1	LSS81	Pig	United Kingdom	Unknown	Unknown	15	2215371	N	875	Clade_1	1	1	1	0	1	1	1	1	1	1	1	1	1	0	1	1	1	1	0	1	0	1	1	1	1	1	1	1	0	1	1	1	1	1	1	1	1	0	1
GCF_900058245.1	LSS52	Pig	United Kingdom	Unknown	Unknown	19	2458261	N	900	Clade_5	1	1	1	0	1	1	1	1	1	1	1	1	1	0	0	1	0	1	0	1	0	1	1	1	1	1	1	1	1	1	1	1	0	0	1	1	1	0	1
GCF_900058255.1	LSS59	Pig	United Kingdom	Unknown	Unknown	10	2121562	N	888	Clade_4	1	1	1	0	1	1	1	1	1	1	1	1	1	0	0	1	1	1	1	1	0	1	1	1	1	1	1	1	1	1	1	1	0	1	1	1	1	0	1
GCF_900058485.1	LSS9	Pig	United Kingdom	Unknown	Unknown	10	2080252	N	866	Clade_2	1	1	1	0	1	1	1	1	1	1	1	1	1	0	0	1	1	1	1	1	0	1	1	1	1	1	1	1	1	1	1	1	0	1	1	1	1	0	1
GCF_900058715.1	LSS88	Pig	United Kingdom	Unknown	Unknown	NT	2367349	N	887	Clade_5	1	1	1	0	1	1	1	1	1	1	1	1	1	0	0	1	1	1	0	1	0	1	1	1	1	1	1	1	1	1	1	1	0	0	1	1	1	0	1
GCF_900058725.1	LSS96	Pig	United Kingdom	Unknown	Unknown	11	2172991	N	905	Clade_1	1	1	1	0	1	1	1	1	1	1	1	1	1	0	0	1	1	1	0	1	0	1	1	1	1	1	1	1	1	1	1	1	1	1	1	1	1	0	1
GCF_900059425.1	LSS13	Pig	United Kingdom	Unknown	Unknown	16	2136839	N	879	Clade_2	1	1	1	0	1	1	1	1	1	1	1	1	1	0	0	1	1	1	1	1	0	1	1	1	1	1	1	1	1	1	1	1	0	1	1	1	1	0	1
GCF_900060645.1	LSS69	Pig	United Kingdom	Unknown	Unknown	31	2448529	N	890	Clade_5	1	1	1	0	1	1	1	1	1	1	1	1	1	0	0	1	1	1	1	1	0	1	1	1	1	1	1	1	1	1	1	1	0	0	1	1	1	0	1
GCF_900061355.1	SS975	Pig	United Kingdom	Unknown	2011-2015	23	2249473	N	913	Clade_4	1	1	1	0	1	1	1	1	1	1	1	1	1	1	0	1	0	1	1	1	0	1	1	1	1	1	1	1	1	1	1	1	0	1	1	1	1	0	1
GCF_900062235.1	LSS18	Pig	United Kingdom	Unknown	Unknown	16	1990347	N	864	Clade_2	1	1	1	0	1	1	1	1	1	1	1	1	1	0	0	1	1	1	1	1	0	1	1	1	1	1	1	1	1	1	1	1	0	1	1	1	1	0	1
GCF_900062245.1	LSS2	Pig	United Kingdom	Unknown	Unknown	15	2127444	N	857	Clade_1	1	1	1	0	1	1	1	1	1	1	1	1	1	0	1	1	1	1	1	1	0	1	1	1	1	1	1	1	1	1	1	1	1	1	1	1	1	0	1
GCF_900062265.1	LSS27	Pig	United Kingdom	Unknown	Unknown	10	2002237	N	893	Clade_4	1	1	1	0	1	1	1	1	1	1	1	1	1	0	0	1	0	1	1	1	0	1	1	1	1	1	1	1	1	1	1	1	0	1	1	1	1	0	1
GCF_900062275.1	LSS90	Pig	United Kingdom	Unknown	Unknown	31	2260584	N	859	Clade_3	1	1	1	0	1	1	1	1	1	1	1	1	1	0	0	1	1	1	1	1	0	1	1	1	1	1	1	1	1	1	1	1	0	1	1	1	1	0	1
GCF_900062835.1	LSS99	Pig	United Kingdom	Unknown	Unknown	30	2360564	N	906	Clade_5	1	1	1	0	1	1	1	1	1	1	1	1	1	0	0	1	1	1	0	1	0	1	1	1	1	1	1	1	1	1	1	1	0	0	1	1	1	0	1
GCF_900063555.1	LSS30	Pig	United Kingdom	Unknown	Unknown	31	2281951	N	860	Clade_4	1	1	1	0	1	1	1	1	1	1	1	1	1	0	0	1	1	1	0	1	0	1	1	1	1	1	1	1	1	1	1	1	0	1	1	1	1	0	1
GCF_900063575.1	LSS32	Pig	United Kingdom	Unknown	Unknown	24	2450346	N	894	Clade_5	1	1	1	0	1	1	1	1	1	1	1	1	1	0	0	1	1	1	0	1	0	1	1	1	1	1	1	1	1	1	1	1	0	0	1	1	1	0	1
GCF_900063595.1	LSS37	Pig	United Kingdom	Unknown	Unknown	24	2330170	N	885	Clade_4	1	1	1	0	1	1	1	1	1	1	1	1	1	0	0	1	0	1	1	1	0	1	1	1	1	1	1	1	1	1	1	1	0	1	1	1	1	0	1
GCF_901543625.1	NCTC10237	Pig	The Netherlands	Systemic	Before 2001	1	2070644	Y	13	Clade_1	1	1	1	0	1	1	1	1	1	1	1	1	1	1	0	1	1	1	1	1	0	1	1	1	1	1	1	1	0	1	1	1	1	0	1	1	1	0	1
GCF_901543985.1	NCTC10446	Pig	The Netherlands	Systemic	Before 2001	15	2059665	N	81	Clade_1	0	1	1	0	1	1	1	1	1	1	1	1	1	0	1	1	1	1	1	1	0	1	0	1	1	1	1	1	1	1	1	0	1	1	1	1	1	0	1
GCF_902702745.1	861160	Other	The Netherlands	Systemic	Before 2001	2	2143438	Y	20	Clade_1	1	1	1	0	1	1	1	1	1	1	1	1	1	1	1	1	1	1	1	1	1	1	1	1	1	1	1	1	1	1	1	1	0	1	1	1	1	0	1
GCF_902702765.1	GD-0088	Pig	The Netherlands	Systemic	2006-2010	9	2292626	Y	16	Clade_1	1	1	1	0	1	1	1	1	1	1	1	1	1	0	0	1	1	1	1	1	0	1	1	1	1	1	1	1	1	1	1	1	1	0	1	1	1	0	1
GCF_902702775.1	9401240	Pig	The Netherlands	Systemic	2006-2010	9	2189829	Y	220	Clade_3	1	1	1	0	1	1	1	1	1	1	1	1	1	0	0	1	0	1	1	1	0	1	1	1	1	1	1	1	1	1	1	1	0	1	1	1	1	0	1
JAUTEH000000000	1596	Pig	France	Systemic	2016-2020	9	2162850	N	1509	Clade_3	1	1	1	0	1	1	1	1	1	1	1	1	1	0	0	1	0	1	1	1	0	1	1	1	1	1	1	1	1	1	1	1	0	1	1	1	1	0	1
JAUTFI000000000	1554	Pig	France	Systemic	2011-2015	14	2254573	N	1522	Clade_1	1	1	1	0	1	1	1	1	1	1	1	1	1	1	0	1	1	1	1	1	0	1	1	1	1	1	1	1	1	1	1	1	1	0	1	1	1	0	1
JAUTFL000000000	1551	Pig	France	Systemic	2016-2020	9	2159832	N	1521	Clade_1	1	1	1	0	1	1	1	1	1	1	1	1	1	0	0	1	1	1	1	1	1	1	1	1	1	1	1	1	1	1	1	1	1	1	1	1	1	0	1
JAUTFU000000000	1531	Pig	France	Systemic	2016-2020	9	2110341	N	1519	Clade_3	1	1	1	0	1	1	1	1	1	1	1	1	1	0	0	1	0	1	1	1	0	1	1	1	1	1	1	1	1	1	1	1	0	1	1	1	1	0	1
JAUTGW000000000	1471	Pig	France	Lower respiratory tract	2016-2020	5	2399724	N	1854	Clade_6	1	1	1	0	1	1	1	1	1	1	1	1	1	0	0	1	0	1	0	1	0	1	1	1	1	1	1	1	1	1	1	1	0	0	1	1	1	0	1
JAUTGX000000000	1450	Other	France	Upper respiratory tract	2016-2020	10	2077617	N	1868	Clade_1	1	1	1	0	1	1	1	1	1	1	1	1	1	0	1	1	1	1	0	1	0	1	1	1	1	1	1	1	0	1	1	1	1	1	1	1	1	0	1
JAUTGY000000000	1333	Pig	France	Lower respiratory tract	2016-2020	29	2368912	N	1866	Clade_5	1	1	1	0	1	1	1	1	1	1	1	1	1	0	0	1	1	1	0	1	0	1	1	1	1	1	1	1	1	1	1	1	0	0	1	1	1	0	1
JAUTHA000000000	1285	Pig	France	Unknown	2016-2020	11	2157558	N	1864	Clade_1	1	1	1	0	1	1	1	1	1	1	1	1	1	0	0	1	1	1	1	1	0	1	1	1	1	1	1	1	1	1	1	1	1	1	1	1	1	0	1
JAUTHB000000000	1266	Pig	France	Unknown	2016-2020	9	2316408	N	1863	Clade_4	1	1	1	1	1	1	1	1	1	1	1	1	1	0	0	1	0	1	1	1	0	1	1	1	1	1	1	1	1	1	1	1	0	1	1	1	1	0	1
JAUTHC000000000	1224	Other	France	Lower respiratory tract	2016-2020	29	2317462	N	1862	Clade_5	1	1	1	0	1	1	1	1	1	1	1	1	1	0	0	1	0	1	0	1	0	1	1	1	1	1	1	1	1	1	1	1	0	0	1	1	1	0	1
JAUTHN000000000	561	Pig	France	Upper respiratory tract	2001-2005	27	2371573	N	1861	Clade_6	1	1	1	0	1	1	1	1	1	1	1	1	1	1	1	1	0	1	0	1	0	1	1	1	1	1	1	1	1	1	1	1	0	1	1	1	1	0	1
JAUTHO000000000	548	Pig	France	Upper respiratory tract	2001-2005	16	2149697	N	1860	Clade_2	1	1	1	1	1	1	1	1	1	1	1	1	1	0	0	1	1	1	1	1	0	1	1	1	1	1	1	1	1	1	1	1	0	1	1	1	1	0	1
JAUTHP000000000	545	Pig	France	Upper respiratory tract	2001-2005	1	2395691	N	1859	Clade_5	1	1	1	0	1	1	1	1	1	1	1	1	1	1	0	1	0	1	0	1	0	1	1	1	1	1	1	1	1	1	1	1	0	0	1	1	1	0	1
JAUTHQ000000000	488	Pig	France	Upper respiratory tract	2001-2005	27	2411483	N	1858	Clade_6	1	1	0	0	1	0	1	1	1	1	1	1	1	1	0	1	0	1	0	1	0	1	1	1	1	1	1	1	1	1	1	0	0	1	1	1	1	0	1
JAUTHR000000000	450	Pig	France	Upper respiratory tract	2001-2005	11	2352044	N	1857	Clade_6	1	1	1	0	1	1	1	1	0	1	1	1	1	0	0	1	0	1	0	1	0	1	0	1	1	1	1	1	1	1	1	1	0	0	1	1	1	0	1
JAUTHV000000000	430	Pig	France	Upper respiratory tract	2001-2005	12	2293066	N	1856	Clade_5	1	1	1	0	1	1	1	1	1	1	1	1	1	0	0	1	1	1	0	1	0	1	1	1	1	1	1	1	1	1	1	1	0	0	1	1	1	0	1
JBBJJD000000000	1112 (89-590)	Pig	Canada	Systemic	Before 2001	28	2170625	N	75	Clade_2	1	1	1	0	1	1	1	1	1	1	1	1	1	0	0	1	1	1	1	1	0	1	1	1	1	1	1	1	1	1	1	1	0	1	1	1	1	0	1
JBBJJE000000000	1111 (89-5259)	Pig	Canada	Systemic	Before 2001	27	2508555	N	72	Clade_5	1	1	1	0	1	1	1	1	1	1	1	1	1	1	0	1	1	1	0	1	0	1	1	1	1	1	1	1	1	1	1	1	1	0	1	1	1	0	1
JBBJJF000000000	1108 (88-5299A)	Pig	Canada	Systemic	Before 2001	24	2360946	N	68	Clade_5	1	1	1	0	1	1	1	1	1	1	1	1	1	0	0	1	1	1	0	1	0	1	1	1	1	1	1	1	1	1	1	1	0	0	1	1	1	0	1
JBBJJG000000000	1102 (NT77)	Pig	Canada	Upper respiratory tract	Before 2001	18	2322248	N	79	Clade_1	1	1	1	0	1	1	1	1	1	1	1	1	1	0	0	1	1	1	1	1	0	1	1	1	1	1	1	1	1	1	1	1	0	1	1	1	1	0	1
[truncated: 207 more columns]

## Sheet: Table S2
Table S2: Antimicrobial resistance (AMR) genes found at a 60 kb distance from a relaxase gene. Output from Icescreen for the corresponding mobile genetic elements is indicated (columns I-P)
Assembly_RefSeq_Accession	AMR gene	Percent Id	Hit start	Hit end	Query start	Query end	Sequence Length	Relaxase in the vicinity	category.of.element	category.of.integrase	ICEline.format	ICE.Family.From.Blast.Of.SP.Conj.Module	IME.Family.From.Blast.Of.SP.Conj.Module	integrase.upstream	integrase.downstream
GCF_000440095.1	tet(O/W/32/O)	99.8	1	1920	1036756	1038675	1920	COHKNMDK_00988-1061809	Other partial element (R+C, R+V, V+C with size > 10 CDS)	one integrase - Tyr	C4:R1:I	Tn5252			COHKNMDK_01001-1075574
GCF_000440135.1	ANT(4')-Ib	99.9	1	762	2260061	2260822	762	KDIBJPGC_02187-2249014	Other partial element (R+C, R+V, V+C with size > 10 CDS)	mulitple adjacent integrases - Ser	i0.i0.i1:r	Tn5252		KDIBJPGC_02168-2231242, KDIBJPGC_02167-2229626, KDIBJPGC_02166-2228197
GCF_000440175.1	tet(O)	99.6	1	1920	1133805	1135724	1920	GJDGAOGD_01158-1159132	Other partial element (R+C, R+V, V+C with size > 10 CDS)	one integrase - Tyr	C4:R1:I	Tn5252			GJDGAOGD_01172-1175583
GCF_000440355.1	tet(O)	99.5	1	1920	24094	26013	1920	KCGMLEFH_00022-30044	Complete IME (R+I, R+C+I)	one integrase - Ser	R9.I		PF01076		KCGMLEFH_00032-35362
GCF_000440355.1	erm(B)	100	738	1	33086	33823	738	KCGMLEFH_00022-30044	Complete IME (R+I, R+C+I)	one integrase - Ser	R9.I		PF01076		KCGMLEFH_00032-35362
GCF_000440375.1	tet(O)	99.7	1	1920	1021910	1023829	1920	EFPLNDPN_00974-1046852	Other partial element (R+C, R+V, V+C with size > 10 CDS)	one integrase - Tyr	C4:R1:I	Tn5252			EFPLNDPN_00987-1060618
GCF_000440455.1	erm(B)	100	738	1	1396664	1397401	738	BJNCMDOA_01388-1411580	Complete ICE (4 types of SP)	one integrase - Tyr	i1:v7.r0.c	Tn916		BJNCMDOA_01362-1392018
GCF_000440555.1	ant(6)-Ia	100	867	1	17025	17891	867	BEDDPHNC_00024-20888	Complete IME (R+I, R+C+I)	one integrase - Ser	R1.I		PF01076		BEDDPHNC_00026-22199
GCF_000440555.1	erm(B)	100	738	1	996976	997713	738	BEDDPHNC_00997-989164	Complete IME (R+I, R+C+I)	one integrase - Tyr	i2.r	Tn5252		BEDDPHNC_00994-987030
GCF_000440555.1	tet(O)	100	1	1920	2024122	2026041	1920	BEDDPHNC_02016-2030049	Complete IME (R+I, R+C+I)	one integrase - Ser	R3.I		PF01076		BEDDPHNC_02020-2032471
GCF_000440655.1	ant(6)-Ia	100	867	1	17028	17894	867	CMCOANMI_00023-20890	Complete IME (R+I, R+C+I)	one integrase - Ser	R1.I		PF01076		CMCOANMI_00025-22201
GCF_000440655.1	erm(B)	100	1	738	2167381	2168118	738	CMCOANMI_00023-20890	Complete IME (R+I, R+C+I)	one integrase - Ser	R1.I		PF01076		CMCOANMI_00025-22201
GCF_000440655.1	tet(O)	99.9	1	1920	896445	898364	1920	CMCOANMI_00941-927470, CMCOANMI_00942-929943	Complete IME (R+I, R+C+I)	one integrase - Ser	R0.R3.I		PF01076		CMCOANMI_00946-932393
GCF_000440655.1	lnu(C)	99	495	1	1431047	1431541	495	CMCOANMI_01449-1433876	Complete ICE (4 types of SP)	one integrase - DDE	d7.r5.c6.v	TnGBS2		CMCOANMI_01441-1428212
GCF_000440715.1	tet(O)	100	1	1920	2035594	2037513	1920	FKGGLOFG_01973-2041520	Complete IME (R+I, R+C+I)	one integrase - Ser	R9.I		PF01076		FKGGLOFG_01983-2046838
GCF_000440715.1	erm(B)	99.6	738	1	2044562	2045299	738	FKGGLOFG_01973-2041520	Complete IME (R+I, R+C+I)	one integrase - Ser	R9.I		PF01076		FKGGLOFG_01983-2046838
GCF_000440875.1	ant(6)-Ia	100	867	1	832045	832911	867	GNHIAJOH_00860-872824	Complete IME (R+I, R+C+I)	one integrase - Ser	R3.I		PF01076		GNHIAJOH_00864-875274
GCF_000440875.1	tet(O)	99.7	1	1920	866897	868816	1920	GNHIAJOH_00860-872824	Complete IME (R+I, R+C+I)	one integrase - Ser	R3.I		PF01076		GNHIAJOH_00864-875274
GCF_000440875.1	erm(B)	99.9	1	738	881849	882586	738	GNHIAJOH_00860-872824	Complete IME (R+I, R+C+I)	one integrase - Ser	R3.I		PF01076		GNHIAJOH_00864-875274
GCF_000441015.1	erm(B)	100	738	1	978647	979384	738	FHAAKFNP_00950-948575	Complete IME (R+I, R+C+I)	one integrase - Tyr	R2.I	Tn5252			FHAAKFNP_00953-951374
GCF_000441035.1	erm(B)	99.9	738	1	2316686	2317423	738	ADLIAIFE_00004-1835	Other partial element (R+C, R+V, V+C with size > 10 CDS)	one integrase - Tyr	r0.c1:i		PF02486		ADLIAIFE_00018-19734
GCF_000441035.1	APH(3')-IIIa	100	795	1	1231209	1232003	795	ADLIAIFE_01170-1235899	Other partial element (R+C, R+V, V+C with size > 10 CDS)	no integrase	r		PF01076
GCF_000441035.1	SAT-4	100	543	1	1232638	1232096	543	ADLIAIFE_01170-1235899	Other partial element (R+C, R+V, V+C with size > 10 CDS)	no integrase	r		PF01076
GCF_000441035.1	ANT(6)-Ia	100	831	1	1232635	1233465	831	ADLIAIFE_01170-1235899	Other partial element (R+C, R+V, V+C with size > 10 CDS)	no integrase	r		PF01076
GCF_000441035.1	tet(O/W/32/O)	98.6	1920	1	1240869	1242788	1920	ADLIAIFE_01170-1235899	Other partial element (R+C, R+V, V+C with size > 10 CDS)	no integrase	r		PF01076
GCF_000441115.1	tet(O)	99.6	1920	1	1028610	1030529	1920	KPHJOIMJ_00953-1003218	Other partial element (R+C, R+V, V+C with size > 10 CDS)	one integrase - Tyr	i1:r4:c	Tn5252		KPHJOIMJ_00939-987389
GCF_000441115.1	AAC(6')-Ie-APH(2'')-Ia	100	1	1440	2222299	2223738	1440	KPHJOIMJ_02200-2281329	Complete ICE (4 types of SP)	one integrase - DDE	R1:C5.V6.D	TnGBS1			KPHJOIMJ_02228-2320297
GCF_000441155.1	tet(O)	94.4	1	1920	2355453	2357372	1920	AFFPDEGM_02351-2410358	Complete IME (R+I, R+C+I)	one integrase - Tyr	i1.r1.c		PF01719	AFFPDEGM_02349-2408763
GCF_000441155.1	erm(B)	100	1	738	2424064	2424801	738	AFFPDEGM_02351-2410358	Complete IME (R+I, R+C+I)	one integrase - Tyr	i1.r1.c		PF01719	AFFPDEGM_02349-2408763
GCF_000441195.1	tet(40)	100	1221	1	878346	879566	1221	FMNKACMK_00846-858603	Complete ICE (4 types of SP)	one integrase - Tyr	i1:r3:v3.c	Tn5252		FMNKACMK_00833-845497
GCF_000441195.1	erm(B)	99.5	738	1	880445	881182	738	FMNKACMK_00846-858603	Complete ICE (4 types of SP)	one integrase - Tyr	i1:r3:v3.c	Tn5252		FMNKACMK_00833-845497
GCF_000441195.1	ant(6)-Ia	99.9	1	867	1915819	1916685	867	FMNKACMK_01896-1911879	Complete IME (R+I, R+C+I)	one integrase - Ser	i1.r		PF01076	FMNKACMK_01894-1909890
GCF_000441215.1	SAT-4	100	1	543	1036108	1036650	543	GEEDBOEB_01057-1092840	Complete IME (R+I, R+C+I)	one integrase - Ser	i3.r		PF01076	GEEDBOEB_01053-1089527
GCF_000441215.1	APH(3')-IIIa	100	1	795	1036714	1037508	795	GEEDBOEB_01057-1092840	Complete IME (R+I, R+C+I)	one integrase - Ser	i3.r		PF01076	GEEDBOEB_01053-1089527
GCF_000441215.1	optrA	100	1	1968	1039753	1041720	1968	GEEDBOEB_01057-1092840	Complete IME (R+I, R+C+I)	one integrase - Ser	i3.r		PF01076	GEEDBOEB_01053-1089527
GCF_000441215.1	tet(O)	99.7	1920	1	1097808	1099727	1920	GEEDBOEB_01057-1092840	Complete IME (R+I, R+C+I)	one integrase - Ser	i3.r		PF01076	GEEDBOEB_01053-1089527
GCF_000441215.1	lnu(B)	100	804	1	1103779	1104582	804	GEEDBOEB_01057-1092840	Complete IME (R+I, R+C+I)	one integrase - Ser	i3.r		PF01076	GEEDBOEB_01053-1089527
GCF_000441255.1	erm(B)	99.9	738	1	88643	89380	738	GBHFOFHK_00143-134058	Complete IME (R+I, R+C+I)	one integrase - Ser	i8.R0.c	Tn1549		GBHFOFHK_00134-127524
GCF_000441275.1	vatD	72.3	160	470	940825	941138	314	KECPFAKE_00997-982902	Complete ICE (4 types of SP)	one integrase - Tyr	C3.V2:R1:I	Tn5252			KECPFAKE_01011-999355
GCF_000441275.1	lnu(D)	83.8	1	495	941443	941937	495	KECPFAKE_00997-982902	Complete ICE (4 types of SP)	one integrase - Tyr	C3.V2:R1:I	Tn5252			KECPFAKE_01011-999355
GCF_000441275.1	tet(O)	97.3	1	1920	970060	971979	1920	KECPFAKE_00997-982902	Complete ICE (4 types of SP)	one integrase - Tyr	C3.V2:R1:I	Tn5252			KECPFAKE_01011-999355
GCF_000441355.1	erm(B)	100	738	1	70223	70960	738	ONMOMPBF_00016-12575	Other partial element (R+C, R+V, V+C with size > 10 CDS)	no integrase	r6:c	Tn5252
GCF_000441455.1	tet(O)	99.8	1	1920	2136384	2138303	1920	BDALJJEO_02065-2142311	Complete IME (R+I, R+C+I)	one integrase - Ser	R3.I		PF01076		BDALJJEO_02069-2144733
GCF_000441455.1	lsa_var1 (lsa(B)_1_AJ579365)	67.8	1	1434	2154973	2156388	1446	BDALJJEO_02065-2142311	Complete IME (R+I, R+C+I)	one integrase - Ser	R3.I		PF01076		BDALJJEO_02069-2144733
GCF_000441455.1	SAT-4	100	1	543	2157265	2157807	543	BDALJJEO_02065-2142311	Complete IME (R+I, R+C+I)	one integrase - Ser	R3.I		PF01076		BDALJJEO_02069-2144733
GCF_000441455.1	APH(3')-IIIa	100	1	795	2157900	2158694	795	BDALJJEO_02065-2142311	Complete IME (R+I, R+C+I)	one integrase - Ser	R3.I		PF01076		BDALJJEO_02069-2144733
GCF_000441475.1	tet(O)	99.8	1	1920	922108	924027	1920	OINDGNCJ_00912-928033	Complete IME (R+I, R+C+I)	one integrase - Ser	R3.I		PF01076		OINDGNCJ_00916-930483
GCF_001640765.1	erm(B)	100	1	738	931759	932496	738	GCNHDDPE_00938-939618	Complete IME (R+I, R+C+I)	one integrase - Ser	R3.I		PF01076		GCNHDDPE_00942-942040
GCF_001640765.1	tet(O)	99.6	1	1920	933709	935628	1920	GCNHDDPE_00938-939618	Complete IME (R+I, R+C+I)	one integrase - Ser	R3.I		PF01076		GCNHDDPE_00942-942040
GCF_002759675.1	tet(O)	99.7	1920	1	846639	848558	1920	OAHFDJDB_00858-884197	Complete IME (R+I, R+C+I)	one integrase - Tyr	i1.r		PF02407	OAHFDJDB_00856-882723
GCF_002759775.1	tet(M)	96.5	1920	1	23246	25165	1920	NACKFNML_00025-33439	Complete ICE (4 types of SP)	one integrase - Tyr	i8.v3.r0.c	Tn916		NACKFNML_00012-19430
GCF_002759775.1	AAC(6')-Ie-APH(2'')-Ia	99.9	1440	1	66055	67494	1440	NACKFNML_00085-97722	Complete ICE (4 types of SP)	one integrase - DDE	V5.C4.R0.D	TnGBS2			NACKFNML_00086-99569
GCF_002759775.1	erm(B)	100	738	1	69700	70437	738	NACKFNML_00085-97722	Complete ICE (4 types of SP)	one integrase - DDE	V5.C4.R0.D	TnGBS2			NACKFNML_00086-99569
GCF_002759775.1	cat(pC194)	100	1	651	1031410	1032060	651	NACKFNML_00986-1017014	Complete ICE (4 types of SP)	one integrase - Ser	V5.C5.R7:I	TnGBS2			NACKFNML_01064-1105273
GCF_002760075.1	ANT(4')-Ib	99.9	1	762	1990485	1991246	762	DCMBGBAI_01872-1979438	Other partial element (R+C, R+V, V+C with size > 10 CDS)	mulitple adjacent integrases - Ser	i0.i0.i1:r	Tn5252		DCMBGBAI_01853-1961665, DCMBGBAI_01852-1960049, DCMBGBAI_01851-1958620
GCF_002760075.1	erm(B)	99.9	1	738	1991647	1992384	738	DCMBGBAI_01872-1979438	Other partial element (R+C, R+V, V+C with size > 10 CDS)	mulitple adjacent integrases - Ser	i0.i0.i1:r	Tn5252		DCMBGBAI_01853-1961665, DCMBGBAI_01852-1960049, DCMBGBAI_01851-1958620
GCF_002760075.1	tet(O)	98	1920	1	2150307	2152226	1920	DCMBGBAI_02058-2145335	Other partial element (R+C, R+V, V+C with size > 10 CDS)	no integrase	r1:c	Tn5252	PF01076
GCF_002760135.1	tet(O)	98.1	1	1920	899352	901271	1920	PLPPICID_00898-905518	Other partial element (R+C, R+V, V+C with size > 10 CDS)	one integrase - Tyr	I2:C2:R	Tn5252	PF01076	PLPPICID_00846-846489
GCF_002760135.1	ANT(4')-Ib	99.9	762	1	2341118	2341879	762	PLPPICID_02284-2351046	Other partial element (R+C, R+V, V+C with size > 10 CDS)	one integrase - Ser	I1:R	Tn5252		PLPPICID_02271-2342312
GCF_002760135.1	optrA	100	1968	1	2378204	2380171	1968	PLPPICID_02284-2351046	Other partial element (R+C, R+V, V+C with size > 10 CDS)	one integrase - Ser	I1:R	Tn5252		PLPPICID_02271-2342312
GCF_002760195.1	tet(O)	94.6	1	1920	1474047	1475966	1920	DBFFNCKH_01429-1479967	Complete IME (R+I, R+C+I)	one integrase - Ser	R8.I		PF01076		DBFFNCKH_01438-1484300
GCF_002760195.1	erm(B)	100	738	1	1483009	1483746	738	DBFFNCKH_01429-1479967	Complete IME (R+I, R+C+I)	one integrase - Ser	R8.I		PF01076		DBFFNCKH_01438-1484300
GCF_002760195.1	cat(pC194)	97.4	1	651	1511875	1512525	651	DBFFNCKH_01429-1479967	Complete IME (R+I, R+C+I)	one integrase - Ser	R8.I		PF01076		DBFFNCKH_01438-1484300
GCF_002760225.1	tet(M)	97.4	1920	1	727784	729703	1920	LAIGAOIL_00737-737977	Complete ICE (4 types of SP)	one integrase - Tyr	i8.v3.r0.c	Tn916		LAIGAOIL_00724-723968
GCF_002760225.1	optrA	99.9	1	1968	2328973	2330940	1968	LAIGAOIL_02215-2288097	Complete IME (R+I, R+C+I)	one integrase - Tyr	R1.I		PF02486		LAIGAOIL_02217-2289805
GCF_002760225.1	erm(A)	100	594	1	2332402	2332995	594	LAIGAOIL_02215-2288097	Complete IME (R+I, R+C+I)	one integrase - Tyr	R1.I		PF02486		LAIGAOIL_02217-2289805
GCF_002803825.1	APH(3')-IIIa	100	795	1	1312599	1313393	795	JFDOAFDH_01308-1318866	Complete IME (R+I, R+C+I)	one integrase - Ser	i5.r		PF01076	JFDOAFDH_01302-1314740
GCF_002803825.1	tet(O)	99.7	1920	1	1323859	1325778	1920	JFDOAFDH_01308-1318866	Complete IME (R+I, R+C+I)	one integrase - Ser	i5.r		PF01076	JFDOAFDH_01302-1314740
GCF_002803825.1	APH(3')-IIIa	100	795	1	1330068	1330862	795	JFDOAFDH_01308-1318866	Complete IME (R+I, R+C+I)	one integrase - Ser	i5.r		PF01076	JFDOAFDH_01302-1314740
GCF_002803825.1	erm(B)	99.9	738	1	1331992	1332729	738	JFDOAFDH_01308-1318866	Complete IME (R+I, R+C+I)	one integrase - Ser	i5.r		PF01076	JFDOAFDH_01302-1314740
GCF_002960015.1	tet(O/W/32/O)	99.8	1920	1	102314	104233	1920	FNFKODJI_00115-97344	Complete IME (R+I, R+C+I)	one integrase - Ser	i3.r		PF01076	FNFKODJI_00111-93976
GCF_002960045.1	optrA	99.9	1	1968	450002	451969	1968	CDAMHOAL_00426-454966	Other partial element (R+C, R+V, V+C with size > 10 CDS)	one integrase - Ser	R7:I		PF01076+PF02486		CDAMHOAL_00500-501759
GCF_002960045.1	ant(6)-Ia	100	1	867	631974	632840	867	CDAMHOAL_00681-643412	Complete IME (R+I, R+C+I)	one integrase - Tyr	i2.r1.c		PF01719	CDAMHOAL_00678-641613
GCF_002960045.1	tet(O)	98.3	1	1920	1240021	1241940	1920	CDAMHOAL_01264-1262024	Conjugation module (R+C+V)	no integrase	C3.V3:R	Tn5252
GCF_002960045.1	erm(B)	99.9	1	738	1242336	1243073	738	CDAMHOAL_01264-1262024	Conjugation module (R+C+V)	no integrase	C3.V3:R	Tn5252
GCF_002960145.1	erm(B)	100	1	738	156234	156971	738	FGIDPFAG_00162-164223	Complete IME (R+I, R+C+I)	one integrase - Ser	R3.I		PF01076		FGIDPFAG_00166-166645
GCF_002960145.1	tet(O)	98	1	1920	158297	160216	1920	FGIDPFAG_00162-164223	Complete IME (R+I, R+C+I)	one integrase - Ser	R3.I		PF01076		FGIDPFAG_00166-166645
GCF_002960195.1	erm(B)	100	1	738	1844001	1844738	738	BMKPJOML_01859-1856346	Complete IME (R+I, R+C+I)	one integrase - Ser	R3.I		PF01076		BMKPJOML_01863-1858768
GCF_002960195.1	tet(O)	98.1	1	1920	1845951	1847870	1920	BMKPJOML_01859-1856346	Complete IME (R+I, R+C+I)	one integrase - Ser	R3.I		PF01076		BMKPJOML_01863-1858768
GCF_002960195.1	ant(6)-Ia	100	867	1	1848906	1849772	867	BMKPJOML_01859-1856346	Complete IME (R+I, R+C+I)	one integrase - Ser	R3.I		PF01076		BMKPJOML_01863-1858768
GCF_002960195.1	erm(B)	100	1	738	1866712	1867449	738	BMKPJOML_01931-1922670	Complete IME (R+I, R+C+I)	one integrase - Ser	i7.R			BMKPJOML_01923-1912794
GCF_002960385.1	tet(O/W/32/O)	98.7	1	1920	1064395	1066314	1920	OGCBOAEJ_01072-1086860	Complete ICE (4 types of SP)	one integrase - Tyr	C3.V3:R5.I	Tn5252			OGCBOAEJ_01078-1093179
GCF_002960395.1	erm(B)	99.9	44	738	1	695	695	BFPHJEBK_00018-15494	Complete ICE (4 types of SP)	one integrase - Tyr	C0.R3.V8.I	Tn916			BFPHJEBK_00031-29491
GCF_002960395.1	tet(M)	100	1	1920	24973	26892	1920	BFPHJEBK_00018-15494	Complete ICE (4 types of SP)	one integrase - Tyr	C0.R3.V8.I	Tn916			BFPHJEBK_00031-29491
GCF_002960425.1	ant(6)-Ia	100	867	1	914097	914963	867	MEMKCHDE_00920-917959	Complete IME (R+I, R+C+I)	one integrase - Ser	R1.I		PF01076		MEMKCHDE_00922-919270
GCF_002960425.1	tet(O)	99.8	1	1920	1970398	1972317	1920	MEMKCHDE_01990-1987069	Complete ICE (4 types of SP)	mulitple adjacent integrases - Ser	R1:I0.I0.I2:C3.V	Tn5252			MEMKCHDE_02001-1997747, MEMKCHDE_02002-1999321, MEMKCHDE_02003-2000918
GCF_002960425.1	ant(6)-Ia	100	1	909	1973973	1974881	909	MEMKCHDE_01990-1987069	Complete ICE (4 types of SP)	mulitple adjacent integrases - Ser	R1:I0.I0.I2:C3.V	Tn5252			MEMKCHDE_02001-1997747, MEMKCHDE_02002-1999321, MEMKCHDE_02003-2000918
GCF_002960425.1	SAT-4	100	1	543	1974878	1975420	543	MEMKCHDE_01990-1987069	Complete ICE (4 types of SP)	mulitple adjacent integrases - Ser	R1:I0.I0.I2:C3.V	Tn5252			MEMKCHDE_02001-1997747, MEMKCHDE_02002-1999321, MEMKCHDE_02003-2000918
GCF_002960425.1	APH(3')-IIIa	100	1	795	1975513	1976307	795	MEMKCHDE_01990-1987069	Complete ICE (4 types of SP)	mulitple adjacent integrases - Ser	R1:I0.I0.I2:C3.V	Tn5252			MEMKCHDE_02001-1997747, MEMKCHDE_02002-1999321, MEMKCHDE_02003-2000918
GCF_002960455.1	tet(O)	100	1	1920	1372185	1374104	1920	EGIINHKH_01374-1378111	Complete IME (R+I, R+C+I)	one integrase - Ser	R3.I		PF01076		EGIINHKH_01378-1380561
GCF_002960485.1	ant(6)-Ia	100	867	1	1448449	1449315	867	KKCBNPGK_01481-1452311	Complete IME (R+I, R+C+I)	one integrase - Ser	R1.I		PF01076		KKCBNPGK_01483-1453622
GCF_002960565.1	erm(T)	100	1	735	809080	809814	735	KKEBMLHA_00886-837800	Other partial element (R+C, R+V, V+C with size > 10 CDS)	one integrase - Tyr	R6:i		PF01076		KKEBMLHA_00952-906194
GCF_002960565.1	optrA	99.9	1	1968	820890	822857	1968	KKEBMLHA_00886-837800	Other partial element (R+C, R+V, V+C with size > 10 CDS)	one integrase - Tyr	R6:i		PF01076		KKEBMLHA_00952-906194
GCF_002960565.1	erm(A)	100	594	1	824319	824912	594	KKEBMLHA_00886-837800	Other partial element (R+C, R+V, V+C with size > 10 CDS)	one integrase - Tyr	R6:i		PF01076		KKEBMLHA_00952-906194
GCF_002960565.1	tet(O)	97.5	1	1920	831876	833795	1920	KKEBMLHA_00886-837800	Other partial element (R+C, R+V, V+C with size > 10 CDS)	one integrase - Tyr	R6:i		PF01076		KKEBMLHA_00952-906194
GCF_002960565.1	tet(L)	99.9	1377	1	1933269	1934645	1377	KKEBMLHA_01928-1941089	Complete IME (R+I, R+C+I)	one integrase - Ser	i8.r	Tn5252		KKEBMLHA_01919-1931690
GCF_002960625.1	tet(O)	97.3	1920	1	338530	340449	1920	GPELLNID_00345-328042	Other partial element (R+C, R+V, V+C with size > 10 CDS)	mulitple adjacent integrases - Ser	i0.i0.i1:r	Tn5252		GPELLNID_00332-315207, GPELLNID_00331-313603, GPELLNID_00330-312174
GCF_002960635.1	AAC(6')-Ie-APH(2'')-Ia	99.9	1440	1	8049	9488	1440	PHIFFKGJ_02387-2425506	Other partial element (R+C, R+V, V+C with size > 10 CDS)	one integrase - Ser	I1:R	Tn5252		PHIFFKGJ_02368-2408939
GCF_002960635.1	ANT(6)-Ia	99.9	864	1	10022	10885	864	PHIFFKGJ_02387-2425506	Other partial element (R+C, R+V, V+C with size > 10 CDS)	one integrase - Ser	I1:R	Tn5252		PHIFFKGJ_02368-2408939
GCF_002960635.1	tet(O/W/32/O)	99.9	1920	1	18899	20818	1920	PHIFFKGJ_02387-2425506	Other partial element (R+C, R+V, V+C with size > 10 CDS)	one integrase - Ser	I1:R	Tn5252		PHIFFKGJ_02368-2408939
GCF_002960695.1	APH(3')-IIIa	100	795	1	1059025	1058231	795	JHLHDIPJ_01079-1081149	Complete IME (R+I, R+C+I)	one integrase - Ser	i3.r		PF01076	JHLHDIPJ_01075-1077836
GCF_002960695.1	SAT-4	99.8	543	1	1059118	1059660	543	JHLHDIPJ_01079-1081149	Complete IME (R+I, R+C+I)	one integrase - Ser	i3.r		PF01076	JHLHDIPJ_01075-1077836
GCF_002960695.1	tet(O)	98.4	1920	1	1086122	1088041	1920	JHLHDIPJ_01079-1081149	Complete IME (R+I, R+C+I)	one integrase - Ser	i3.r		PF01076	JHLHDIPJ_01075-1077836
GCF_002960745.1	erm(B)	99.7	738	1	2149309	2150046	738	KCPEHFLJ_02152-2143733	Conjugation module (R+C+V)	no integrase	r3:v3.c	Tn5252
GCF_002960745.1	tet(O)	99.6	1920	1	2169651	2171570	1920	KCPEHFLJ_02152-2143733	Conjugation module (R+C+V)	no integrase	r3:v3.c	Tn5252
GCF_002960765.1	tet(O)	99.8	1920	1	623338	625257	1920	HECFHKAA_00635-598298	Complete ICE (4 types of SP)	one integrase - Tyr	i9.r3:v3.c	Tn5252		HECFHKAA_00625-589198
GCF_002960825.1	erm(B)	100	738	1	1900662	1901399	738	BFGEBJEI_01860-1911205	Complete IME (R+I, R+C+I)	one integrase - Ser	i3.r		PF01076	BFGEBJEI_01856-1907892
GCF_002960825.1	ant(6)-Ia	100	1	867	1916174	1917040	867	BFGEBJEI_01860-1911205	Complete IME (R+I, R+C+I)	one integrase - Ser	i3.r		PF01076	BFGEBJEI_01856-1907892
GCF_002960905.1	tet(O)	99.8	1920	1	1480656	1482575	1920	PFPDNKHL_01465-1496324	Other partial element (R+C, R+V, V+C with size > 10 CDS)	mulitple adjacent integrases - Ser	i0.i1:r	Tn5252		PFPDNKHL_01454-1484862, PFPDNKHL_01453-1483607
GCF_002960905.1	ANT(6)-Ia	100	864	1	1493276	1494139	864	PFPDNKHL_01465-1496324	Other partial element (R+C, R+V, V+C with size > 10 CDS)	mulitple adjacent integrases - Ser	i0.i1:r	Tn5252		PFPDNKHL_01454-1484862, PFPDNKHL_01453-1483607
GCF_002961055.1	optrA	99.9	1	1968	553454	555421	1968	IJEEIKOG_00531-571333	Partial ICE (at least V)	no integrase	R2:v	Tn5252
GCF_002961055.1	erm(A)	100	594	1	556883	557476	594	IJEEIKOG_00531-571333	Partial ICE (at least V)	no integrase	R2:v	Tn5252
GCF_002961055.1	tet(O)	97.3	1920	1	575556	577475	1920	IJEEIKOG_00531-571333	Partial ICE (at least V)	no integrase	R2:v	Tn5252
GCF_002961055.1	erm(B)	100	738	1	896688	897425	738	IJEEIKOG_00849-904475	Complete IME (R+I, R+C+I)	one integrase - Ser	i3.r		PF01076	IJEEIKOG_00845-901162
GCF_002961145.1	erm(B)	100	63	711	730377	731025	649	AGIGJMKN_00769-766159	Complete ICE (4 types of SP)	one integrase - Tyr	i9.r2:v3.c	Tn5252		AGIGJMKN_00759-756956
GCF_002961145.1	AAC(6')-Ie-APH(2'')-Ia	99.9	1440	1	1350145	1351584	1440	AGIGJMKN_01393-1384124	Complete ICE (4 types of SP)	one integrase - Tyr	C0.R3.V8.I	Tn916			AGIGJMKN_01406-1398121
GCF_002961145.1	tet(M)	97.4	1	1920	1393603	1395522	1920	AGIGJMKN_01393-1384124	Complete ICE (4 types of SP)	one integrase - Tyr	C0.R3.V8.I	Tn916			AGIGJMKN_01406-1398121
GCF_002961205.1	ANT(9)-Ia	71.8	780	136	397142	397786	645	DCLDELKM_00293-343252	Other partial element (R+C, R+V, V+C with size > 10 CDS)	no integrase	r	Tn5252
GCF_002961205.1	optrA	99.9	1968	1	399864	401831	1968	DCLDELKM_00293-343252	Other partial element (R+C, R+V, V+C with size > 10 CDS)	no integrase	r	Tn5252
GCF_002961205.1	tet(O)	97.9	1920	1	2143859	2145778	1920	DCLDELKM_02123-2138886	Other partial element (R+C, R+V, V+C with size > 10 CDS)	mulitple adjacent integrases - Ser	r9:I0.I0.I		PF01076		DCLDELKM_02220-2232489, DCLDELKM_02221-2234063, DCLDELKM_02222-2235672
GCF_002961205.1	erm(B)	100	738	66	2146991	2147663	673	DCLDELKM_02123-2138886	Other partial element (R+C, R+V, V+C with size > 10 CDS)	mulitple adjacent integrases - Ser	r9:I0.I0.I		PF01076		DCLDELKM_02220-2232489, DCLDELKM_02221-2234063, DCLDELKM_02222-2235672
GCF_002961235.1	cat(pC221)	97.7	1	648	1224267	1224914	648	MJJLKAIF_01256-1269493	Complete IME (R+I, R+C+I)	one integrase - Ser	i5.R	Tn1549		MJJLKAIF_01250-1261519
GCF_002961235.1	tet(O)	97.9	1920	1	1225759	1227678	1920	MJJLKAIF_01256-1269493	Complete IME (R+I, R+C+I)	one integrase - Ser	i5.R	Tn1549		MJJLKAIF_01250-1261519
GCF_002961235.1	tet(L)	99.9	1	1377	1887749	1889125	1377	MJJLKAIF_01843-1879736	Complete IME (R+I, R+C+I)	one integrase - Ser	R7.I	Tn5252			MJJLKAIF_01851-1889643
GCF_002961235.1	ANT(6)-Ia	99.9	1	864	3298	4161	864	MJJLKAIF_02110-2161314	Complete IME (R+I, R+C+I)	one integrase - Tyr	i1.r1.c		PF02486	MJJLKAIF_02108-2159924
GCF_002961235.1	AAC(6')-Ie-APH(2'')-Ia	99.9	1	1440	5961	7400	1440	MJJLKAIF_02110-2161314	Complete IME (R+I, R+C+I)	one integrase - Tyr	i1.r1.c		PF02486	MJJLKAIF_02108-2159924
GCF_002961235.1	optrA	100	1947	1	9975	11921	1947	MJJLKAIF_02110-2161314	Complete IME (R+I, R+C+I)	one integrase - Tyr	i1.r1.c		PF02486	MJJLKAIF_02108-2159924
GCF_002961315.1	tet(O/W/32/O)	100	1	1920	1504811	1506730	1920	PJHIPPFL_01496-1518721	Other partial element (R+C, R+V, V+C with size > 10 CDS)	one integrase - Tyr	I2:C3:R	Tn5252		PJHIPPFL_01433-1454483
GCF_002961315.1	ANT(9)-Ia	72.1	780	8	2349834	2350606	773	PJHIPPFL_02335-2406773	Complete IME (R+I, R+C+I)	one integrase - Tyr	i2.r0.c		PF01719-PF00910	PJHIPPFL_02332-2404923
GCF_002961315.1	ANT(6)-Ib	97.8	764	1	2351342	2352105	764	PJHIPPFL_02335-2406773	Complete IME (R+I, R+C+I)	one integrase - Tyr	i2.r0.c		PF01719-PF00910	PJHIPPFL_02332-2404923
GCF_002961315.1	optrA	99.9	1968	1	2378484	2380451	1968	PJHIPPFL_02335-2406773	Complete IME (R+I, R+C+I)	one integrase - Tyr	i2.r0.c		PF01719-PF00910	PJHIPPFL_02332-2404923
GCF_002961395.1	tet(O)	97.5	1920	1	44840	46759	1920	FDJNMHPG_00041-39870	Complete IME (R+I, R+C+I)	one integrase - Ser	i3.r		PF01076	FDJNMHPG_00037-36502
GCF_002961395.1	optrA	100	1968	1	48021	49988	1968	FDJNMHPG_00041-39870	Complete IME (R+I, R+C+I)	one integrase - Ser	i3.r		PF01076	FDJNMHPG_00037-36502
GCF_002961425.1	erm(B)	100	60	738	2363115	2363793	679	DBEGAPGO_00043-54371	Other partial element (R+C, R+V, V+C with size > 10 CDS)	no integrase	r4:c	Tn5252
GCF_002961425.1	tet(O)	97.5	1920	1	79866	81785	1920	DBEGAPGO_00066-74896	Complete IME (R+I, R+C+I)	one integrase - Ser	i3.r		PF01076	DBEGAPGO_00062-71558
GCF_002961425.1	optrA	100	1968	1	83047	85014	1968	DBEGAPGO_00066-74896	Complete IME (R+I, R+C+I)	one integrase - Ser	i3.r		PF01076	DBEGAPGO_00062-71558
GCF_002961425.1	APH(3')-IIIa	100	795	1	120730	119936	795	DBEGAPGO_00066-74896	Complete IME (R+I, R+C+I)	one integrase - Ser	i3.r		PF01076	DBEGAPGO_00062-71558
GCF_002961425.1	SAT-4	100	543	1	120823	121365	543	DBEGAPGO_00066-74896	Complete IME (R+I, R+C+I)	one integrase - Ser	i3.r		PF01076	DBEGAPGO_00062-71558
GCF_002961425.1	ANT(6)-Ia	100	831	1	121362	122192	831	DBEGAPGO_00066-74896	Complete IME (R+I, R+C+I)	one integrase - Ser	i3.r		PF01076	DBEGAPGO_00062-71558
GCF_002961605.1	tet(M)	99	1920	1	2052702	2054621	1920	HPHCDAMF_01933-2043223	Complete ICE (4 types of SP)	one integrase - Tyr	C0.R3.V8.I	Tn916	#N/A		HPHCDAMF_01946-2057220
GCF_002961635.1	tet(M)	99	1920	1	2150586	2152505	1920	LPHILOFI_02003-2141107	Complete ICE (4 types of SP)	one integrase - Tyr	C0.R3.V8.I	Tn916			LPHILOFI_02016-2155104
GCF_002961635.1	erm(B)	100	1	711	2212537	2213247	711	LPHILOFI_02094-2231391	Mobilizable element (R+C with size <= 10 CDS)	no integrase	C0.R	ICEBs1	PF02407
GCF_002961845.1	tet(O)	97.7	1	1920	1659485	1661404	1920	DFGKNKHP_01633-1665411	Complete IME (R+I, R+C+I)	one integrase - Ser	R7.I		PF01076		DFGKNKHP_01641-1669548
GCF_002961845.1	ANT(4')-Ib	99.9	762	1	1668354	1669115	762	DFGKNKHP_01633-1665411	Complete IME (R+I, R+C+I)	one integrase - Ser	R7.I		PF01076		DFGKNKHP_01641-1669548
GCF_002961845.1	erm(B)	100	1	738	1671502	1672239	738	DFGKNKHP_01633-1665411	Complete IME (R+I, R+C+I)	one integrase - Ser	R7.I		PF01076		DFGKNKHP_01641-1669548
GCF_002961845.1	erm(A)	100	1	594	1674517	1675110	594	DFGKNKHP_01633-1665411	Complete IME (R+I, R+C+I)	one integrase - Ser	R7.I		PF01076		DFGKNKHP_01641-1669548
GCF_002961845.1	optrA	99.9	1968	1	1676572	1678539	1968	DFGKNKHP_01633-1665411	Complete IME (R+I, R+C+I)	one integrase - Ser	R7.I		PF01076		DFGKNKHP_01641-1669548
GCF_002962085.1	erm(B)	99.3	747	1	1250237	1250982	747	BANGHLCE_01220-1258921	Complete IME (R+I, R+C+I)	one integrase - Ser	R3.I		PF01076		BANGHLCE_01224-1261343
GCF_002962085.1	tet(O)	97.7	1920	1	1252187	1254106	1920	BANGHLCE_01220-1258921	Complete IME (R+I, R+C+I)	one integrase - Ser	R3.I		PF01076		BANGHLCE_01224-1261343
GCF_002962265.1	tet(L)	99.9	1	1377	1355819	1357195	1377	HJKDAOCP_01325-1347489	Complete IME (R+I, R+C+I)	one integrase - Ser	R8.I	Tn5252			HJKDAOCP_01334-1357713
GCF_002962305.1	ANT(4')-Ib	99.9	762	1	254873	255634	762	HBCINFEF_00281-264801	Other partial element (R+C, R+V, V+C with size > 10 CDS)	mulitple adjacent integrases - Ser	R1:I0.I0.I	Tn5252			HBCINFEF_00300-282880, HBCINFEF_00301-284454, HBCINFEF_00302-286063
GCF_002962305.1	optrA	100	1	1968	944247	946214	1968	HBCINFEF_00994-961612	Other partial element (R+C, R+V, V+C with size > 10 CDS)	no integrase	C2:R	Tn5252	PF01076
GCF_002962305.1	tet(O)	98	1	1920	955686	957605	1920	HBCINFEF_00994-961612	Other partial element (R+C, R+V, V+C with size > 10 CDS)	no integrase	C2:R	Tn5252	PF01076
GCF_002962305.1	erm(B)	99.9	1	738	964434	965171	738	HBCINFEF_00994-961612	Other partial element (R+C, R+V, V+C with size > 10 CDS)	no integrase	C2:R	Tn5252	PF01076
GCF_002962345.1	erm(B)	100	1	738	1654696	1655433	738	BNHBCNDB_01715-1692444	Other partial element (R+C, R+V, V+C with size > 10 CDS)	one integrase - Ser	I3:R		PF01076	BNHBCNDB_01677-1657177
GCF_002962345.1	ANT(4')-Ib	99.9	762	1	1655983	1656744	762	BNHBCNDB_01715-1692444	Other partial element (R+C, R+V, V+C with size > 10 CDS)	one integrase - Ser	I3:R		PF01076	BNHBCNDB_01677-1657177
GCF_002962345.1	tet(O)	98	1	1920	1686518	1688437	1920	BNHBCNDB_01715-1692444	Other partial element (R+C, R+V, V+C with size > 10 CDS)	one integrase - Ser	I3:R		PF01076	BNHBCNDB_01677-1657177
GCF_002962425.1	tet(O/W/32/O)	99.9	1920	1	1163293	1165212	1920	AAPFDFNO_01090-1158323	Complete IME (R+I, R+C+I)	one integrase - Ser	i3.r		PF01076	AAPFDFNO_01086-1154986
GCF_002962445.1	erm(T)	99.9	1	735	2094649	2095382	735	DEOAPHKJ_02115-2093226	Mobilizable element (R+C with size <= 10 CDS)	no integrase	R5.C		PF01076+PF02486, PF01719-PF00910
GCF_002962465.1	erm(A)	100	1	594	1684432	1685025	594	LDHILPPD_01628-1690530	Other partial element (R+C, R+V, V+C with size > 10 CDS)	one integrase - Ser	i1:r		PF01076	LDHILPPD_01615-1680679
GCF_002962465.1	ANT(4')-Ib	99.9	1	762	1686720	1687481	762	LDHILPPD_01628-1690530	Other partial element (R+C, R+V, V+C with size > 10 CDS)	one integrase - Ser	i1:r		PF01076	LDHILPPD_01615-1680679
GCF_002962465.1	erm(B)	99.9	1	738	1687716	1688453	738	LDHILPPD_01628-1690530	Other partial element (R+C, R+V, V+C with size > 10 CDS)	one integrase - Ser	i1:r		PF01076	LDHILPPD_01615-1680679
GCF_002962465.1	tet(O)	99.6	1920	1	1695503	1697422	1920	LDHILPPD_01628-1690530	Other partial element (R+C, R+V, V+C with size > 10 CDS)	one integrase - Ser	i1:r		PF01076	LDHILPPD_01615-1680679
GCF_002962485.1	tet(O)	99.7	1	1920	882460	884379	1920	ADFJMFOF_00806-888387	Complete IME (R+I, R+C+I)	one integrase - Ser	R3.I		PF01076		ADFJMFOF_00810-890809
GCF_002962485.1	ant(6)-Ia	100	867	1	2139809	2140675	867	ADFJMFOF_02080-2176263	Complete IME (R+I, R+C+I)	one integrase - Ser	I1.r			ADFJMFOF_02078-2174940
GCF_002962485.1	tet(L)	99.9	1	1377	2173046	2174422	1377	ADFJMFOF_02080-2176263	Complete IME (R+I, R+C+I)	one integrase - Ser	I1.r			ADFJMFOF_02078-2174940
GCF_002962485.1	erm(B)	99.9	4	738	2179923	2180657	735	ADFJMFOF_02080-2176263	Complete IME (R+I, R+C+I)	one integrase - Ser	I1.r			ADFJMFOF_02078-2174940
GCF_002962485.1	APH(3')-IIIa	100	1	795	2181360	2182154	795	ADFJMFOF_02080-2176263	Complete IME (R+I, R+C+I)	one integrase - Ser	I1.r			ADFJMFOF_02078-2174940
GCF_002962485.1	optrA	99.9	1	1968	2183026	2184993	1968	ADFJMFOF_02080-2176263	Complete IME (R+I, R+C+I)	one integrase - Ser	I1.r			ADFJMFOF_02078-2174940
GCF_002962485.1	erm(A)	100	594	1	2186455	2187048	594	ADFJMFOF_02080-2176263	Complete IME (R+I, R+C+I)	one integrase - Ser	I1.r			ADFJMFOF_02078-2174940
GCF_002962665.1	erm(B)	99.9	1	738	69007	69744	738	IOGGFMCG_00070-73722	Complete IME (R+I, R+C+I)	one integrase - Tyr	R3.I		PF01076+PF02486		IOGGFMCG_00074-76917
GCF_002962665.1	tet(L)	99.8	17	1377	71799	73159	1361	IOGGFMCG_00070-73722	Complete IME (R+I, R+C+I)	one integrase - Tyr	R3.I		PF01076+PF02486		IOGGFMCG_00074-76917
GCF_002962665.1	tet(M)	99	1	1920	519212	521131	1920	IOGGFMCG_00495-529408	Conjugation module (R+C+V)	no integrase	v3.r0.c	Tn916
GCF_002962685.1	tet(O)	95.7	1920	1	1201850	1203769	1920	GMAPDLMJ_01162-1196883	Other partial element (R+C, R+V, V+C with size > 10 CDS)	one integrase - Ser	i3.r2:c	Tn5252	PF01076	GMAPDLMJ_01158-1193545
GCF_002962815.1	erm(B)	100	1	738	1521689	1522426	738	IKBMLDJD_01463-1526107	Partial ICE (at least V)	no integrase	R2:V	Tn5252
GCF_002962885.1	tet(O)	99.2	1	1920	1963449	1965368	1920	PFIOFLIM_01921-1970529	Complete IME (R+I, R+C+I)	one integrase - Ser	R3.I		PF01076		PFIOFLIM_01925-1972951
GCF_002962885.1	tet(40)	100	1	1221	1965419	1966639	1221	PFIOFLIM_01921-1970529	Complete IME (R+I, R+C+I)	one integrase - Ser	R3.I		PF01076		PFIOFLIM_01925-1972951
GCF_002962945.1	optrA	100	1	1968	639297	641264	1968	EJLJJNII_00621-648448	Complete IME (R+I, R+C+I)	one integrase - Ser	R9.I		PF01076		EJLJJNII_00631-653773
GCF_002962945.1	tet(O/W/32/O)	100	1	1920	642526	644445	1920	EJLJJNII_00621-648448	Complete IME (R+I, R+C+I)	one integrase - Ser	R9.I		PF01076		EJLJJNII_00631-653773
GCF_002962945.1	erm(B)	100	738	1	651518	652255	738	EJLJJNII_00621-648448	Complete IME (R+I, R+C+I)	one integrase - Ser	R9.I		PF01076		EJLJJNII_00631-653773
GCF_002962945.1	tet(L)	99.9	1	1377	670801	672177	1377	EJLJJNII_00621-648448	Complete IME (R+I, R+C+I)	one integrase - Ser	R9.I		PF01076		EJLJJNII_00631-653773
GCF_002962975.1	tet(O)	97.5	1920	1	2003785	2005704	1920	MIGOANAG_01937-1998814	Complete IME (R+I, R+C+I)	one integrase - Ser	i3.r		PF01076	MIGOANAG_01933-1995446
GCF_002962975.1	erm(A)	100	1	594	2015425	2016018	594	MIGOANAG_01937-1998814	Complete IME (R+I, R+C+I)	one integrase - Ser	i3.r		PF01076	MIGOANAG_01933-1995446
GCF_002962975.1	optrA	99.8	1968	1	2017480	2019447	1968	MIGOANAG_01937-1998814	Complete IME (R+I, R+C+I)	one integrase - Ser	i3.r		PF01076	MIGOANAG_01933-1995446
GCF_002963205.1	tet(40)	100	1	1221	2508152	2509372	1221	NADNBFCO_02452-2513262	Other partial element (R+C, R+V, V+C with size > 10 CDS)	one integrase - Ser	C2:R7.I	Tn5252	PF01076		NADNBFCO_02460-2517399
GCF_002963205.1	ANT(4')-Ib	99.9	762	1	2516205	2516966	762	NADNBFCO_02452-2513262	Other partial element (R+C, R+V, V+C with size > 10 CDS)	one integrase - Ser	C2:R7.I	Tn5252	PF01076		NADNBFCO_02460-2517399
GCF_002963205.1	erm(B)	100	1	738	2519353	2520090	738	NADNBFCO_02452-2513262	Other partial element (R+C, R+V, V+C with size > 10 CDS)	one integrase - Ser	C2:R7.I	Tn5252	PF01076		NADNBFCO_02460-2517399
GCF_002963205.1	optrA	99.9	1	1968	2524727	2526694	1968	NADNBFCO_02452-2513262	Other partial element (R+C, R+V, V+C with size > 10 CDS)	one integrase - Ser	C2:R7.I	Tn5252	PF01076		NADNBFCO_02460-2517399
GCF_002963205.1	erm(A)	100	594	1	2528156	2528749	594	NADNBFCO_02452-2513262	Other partial element (R+C, R+V, V+C with size > 10 CDS)	one integrase - Ser	C2:R7.I	Tn5252	PF01076		NADNBFCO_02460-2517399
GCF_002963385.1	tet(O)	98	1	1920	1068754	1070673	1920	CKKMOMCD_01067-1074680	Complete IME (R+I, R+C+I)	one integrase - Ser	R7.I		PF01076		CKKMOMCD_01075-1079575
GCF_002963385.1	ANT(4')-Ib	99.9	762	1	1078381	1079142	762	CKKMOMCD_01067-1074680	Complete IME (R+I, R+C+I)	one integrase - Ser	R7.I		PF01076		CKKMOMCD_01075-1079575
GCF_002963465.1	AAC(6')-Ie-APH(2'')-Ia	100	1440	130	754600	755910	1311	OGMBCAFA_00703-702429	Other partial element (R+C, R+V, V+C with size > 10 CDS)	mulitple adjacent integrases - Ser	r1:i0.i	Tn5252			OGMBCAFA_00714-711314, OGMBCAFA_00715-712569
GCF_002963465.1	erm(B)	99.9	738	1	758133	758870	738	OGMBCAFA_00703-702429	Other partial element (R+C, R+V, V+C with size > 10 CDS)	mulitple adjacent integrases - Ser	r1:i0.i	Tn5252			OGMBCAFA_00714-711314, OGMBCAFA_00715-712569
GCF_002963465.1	catA8	98.9	648	1	1111783	1112430	648	OGMBCAFA_01132-1125230	Conjugation module (R+C+V)	no integrase	v3.r0.c	Tn916
GCF_002963465.1	tet(M)	100	1	1920	1115047	1116966	1920	OGMBCAFA_01132-1125230	Conjugation module (R+C+V)	no integrase	v3.r0.c	Tn916
GCF_002963505.1	erm(A)	100	1	594	2527253	2527846	594	PCJBKBOL_00008-7654	Mobilizable element (R+C with size <= 10 CDS)	no integrase	C0.R		PF02486
GCF_002963505.1	optrA	99.9	1968	1	2529308	2531275	1968	PCJBKBOL_00008-7654	Mobilizable element (R+C with size <= 10 CDS)	no integrase	C0.R		PF02486
GCF_002963505.1	erm(B)	100	738	1	2532205	2532942	738	PCJBKBOL_00008-7654	Mobilizable element (R+C with size <= 10 CDS)	no integrase	C0.R		PF02486
GCF_002963505.1	ANT(4')-Ib	99.9	762	1	2533390	2534151	762	PCJBKBOL_00008-7654	Mobilizable element (R+C with size <= 10 CDS)	no integrase	C0.R		PF02486
GCF_002963505.1	tet(O/W/32/O)	99.9	1920	1	110996	112915	1920	PCJBKBOL_00119-106024	Complete IME (R+I, R+C+I)	one integrase - Ser	i4.r		PF01076	PCJBKBOL_00114-102776
GCF_002963645.1	tet(40)	100	1	1221	1873151	1874371	1221	DBLHNOGA_01807-1878260	Complete IME (R+I, R+C+I)	one integrase - Ser	R3.I		PF01076		DBLHNOGA_01811-1880711
GCF_002963655.1	tet(L)	99.9	1	1377	1529973	1531349	1377	CNKCADMK_01487-1521959	Complete ICE (4 types of SP)	one integrase - Ser	R9.I8:v3.c	Tn5252			CNKCADMK_01497-1533310
GCF_002963695.1	APH(3')-IIIa	100	795	1	69429	70223	795	CDPJEGKJ_00043-55833	Other partial element (R+C, R+V, V+C with size > 10 CDS)	one integrase - Tyr	C2:R9:I	Tn5252	PF01076		CDPJEGKJ_00136-137764
GCF_002963695.1	lmrD	70.2	1929	1348	2256113	2256694	583	CDPJEGKJ_02153-2246446	Other partial element (R+C, R+V, V+C with size > 10 CDS)	mulitple adjacent integrases - Ser	i0.i0.i1:r	Tn5252		CDPJEGKJ_02134-2228673, CDPJEGKJ_02133-2227057, CDPJEGKJ_02132-2225628
GCF_002963695.1	tet(O)	97.9	1	1920	49515	51434	1920	CDPJEGKJ_02551-2635131	Mobilizable element (R+C with size <= 10 CDS)	no integrase	R0.C		PF01719-PF00910
GCF_002963905.1	tet(L)	100	1377	17	827141	828501	1361	FEPDAJIN_00789-839454	Conjugation module (R+C+V)	no integrase	v3.r0.c	Tn916
GCF_002963905.1	tet(M)	99.1	1920	1	829258	831177	1920	FEPDAJIN_00789-839454	Conjugation module (R+C+V)	no integrase	v3.r0.c	Tn916
GCF_002963985.1	tet(O)	97.5	1920	1	1329223	1331142	1920	BGMLEGLG_01257-1324253	Complete IME (R+I, R+C+I)	one integrase - Ser	i3.r		PF01076	BGMLEGLG_01253-1320885
GCF_002963985.1	optrA	100	1968	1	1332404	1334371	1968	BGMLEGLG_01257-1324253	Complete IME (R+I, R+C+I)	one integrase - Ser	i3.r		PF01076	BGMLEGLG_01253-1320885
GCF_002964205.1	tet(O/W/32/O)	99.8	1	1920	2183212	2185131	1920	FINAMDPJ_02111-2189136	Complete IME (R+I, R+C+I)	one integrase - Ser	R3.I		PF01076		FINAMDPJ_02115-2192331
GCF_002964225.1	tet(L)	99.9	1377	17	531043	532403	1361	GKIJCKFG_00521-543353	Conjugation module (R+C+V)	no integrase	v3.r0.c	Tn916
GCF_002964225.1	tet(M)	98	1920	1	533160	535079	1920	GKIJCKFG_00521-543353	Conjugation module (R+C+V)	no integrase	v3.r0.c	Tn916
GCF_002964225.1	ANT(6)-Ia	99.9	1	864	557809	558672	864	GKIJCKFG_00521-543353	Conjugation module (R+C+V)	no integrase	v3.r0.c	Tn916
GCF_002964225.1	erm(B)	99.8	610	1	687913	688522	610	GKIJCKFG_00660-690660	Other partial element (R+C, R+V, V+C with size > 10 CDS)	one integrase - Tyr	R7:I		PF01719		GKIJCKFG_00732-750746
GCF_002964525.1	AAC(6')-Ie-APH(2'')-Ia	100	1	1440	223277	224716	1440	OMMJFFAH_00227-240257	Conjugation module (R+C+V)	no integrase	r3:v3.c	Tn5252
GCF_002964525.1	cat(pC194)	100	651	1	225436	226086	651	OMMJFFAH_00227-240257	Conjugation module (R+C+V)	no integrase	r3:v3.c	Tn5252
GCF_002964525.1	tet(L)	99.9	1377	1	232434	233810	1377	OMMJFFAH_00227-240257	Conjugation module (R+C+V)	no integrase	r3:v3.c	Tn5252
GCF_002964525.1	tet(O)	99.7	1920	1	265376	267295	1920	OMMJFFAH_00227-240257	Conjugation module (R+C+V)	no integrase	r3:v3.c	Tn5252
GCF_002964525.1	ANT(9)-Ia	71.7	780	8	295398	296170	773	OMMJFFAH_00227-240257	Conjugation module (R+C+V)	no integrase	r3:v3.c	Tn5252
GCF_003144175.1	erm(B)	99.9	1	738	956387	957124	738	IFFILPPN_00992-1002098	Other partial element (R+C, R+V, V+C with size > 10 CDS)	one integrase - Ser	R1:I		PF01076		IFFILPPN_01003-1007381
GCF_003144175.1	APH(3')-IIIa	100	1	795	958044	958838	795	IFFILPPN_00992-1002098	Other partial element (R+C, R+V, V+C with size > 10 CDS)	one integrase - Ser	R1:I		PF01076		IFFILPPN_01003-1007381
GCF_003144175.1	tet(O)	99.7	1	1920	988127	990046	1920	IFFILPPN_00992-1002098	Other partial element (R+C, R+V, V+C with size > 10 CDS)	one integrase - Ser	R1:I		PF01076		IFFILPPN_01003-1007381
GCF_003144175.1	ANT(6)-Ia	100	1	864	991703	992566	864	IFFILPPN_00992-1002098	Other partial element (R+C, R+V, V+C with size > 10 CDS)	one integrase - Ser	R1:I		PF01076		IFFILPPN_01003-1007381
GCF_003144175.1	ANT(9)-Ia	71.7	8	780	993279	994051	773	IFFILPPN_00992-1002098	Other partial element (R+C, R+V, V+C with size > 10 CDS)	one integrase - Ser	R1:I		PF01076		IFFILPPN_01003-1007381
GCF_003144175.1	tet(O)	97.8	1	1920	996171	998090	1920	IFFILPPN_00992-1002098	Other partial element (R+C, R+V, V+C with size > 10 CDS)	one integrase - Ser	R1:I		PF01076		IFFILPPN_01003-1007381
GCF_003144175.1	erm(B)	99.9	738	1	1005140	1005877	738	IFFILPPN_00992-1002098	Other partial element (R+C, R+V, V+C with size > 10 CDS)	one integrase - Ser	R1:I		PF01076		IFFILPPN_01003-1007381
GCF_003931695.1	erm(B)	100	738	1	636361	637098	738	HALJCLCB_00680-692931	Mobilizable element (R+C with size <= 10 CDS)	no integrase	r0.c		PF02486
GCF_003931695.1	tet(O/W/32/O)	100	1920	1	756425	758344	1920	HALJCLCB_00743-751455	Other partial element (R+C, R+V, V+C with size > 10 CDS)	no integrase	r		PF01076
GCF_003933845.1	erm(B)	100	738	1	1052742	1053479	738	DMOBKGPE_01006-1043318	Complete ICE (4 types of SP)	mulitple adjacent integrases - Ser	i0.i0.i1:r2:v3.c	Tn5252	#N/A	DMOBKGPE_00993-1030478, DMOBKGPE_00992-1028874, DMOBKGPE_00991-1027445
GCF_003933845.1	tet(O)	99.7	1920	1	1054956	1056875	1920	DMOBKGPE_01006-1043318	Complete ICE (4 types of SP)	mulitple adjacent integrases - Ser	i0.i0.i1:r2:v3.c	Tn5252	#N/A	DMOBKGPE_00993-1030478, DMOBKGPE_00992-1028874, DMOBKGPE_00991-1027445
GCF_003933955.1	tet(O)	100	1920	1	1194689	1196608	1920	HBBOMGJJ_01151-1189710	Complete IME (R+I, R+C+I)	one integrase - Ser	i3.r		PF01076	HBBOMGJJ_01147-1186342
GCF_003934335.1	ANT(6)-Ib	100	858	1	137576	138433	858	HAOAJOPN_00100-87205	Other partial element (R+C, R+V, V+C with size > 10 CDS)	no integrase	r5:c	Tn5252	#N/A
GCF_004922805.1	tet(O)	99.3	1920	1	275522	277441	1920	PPLFOKOF_00259-270630	Complete IME (R+I, R+C+I)	one integrase - Ser	i3.r		PF01076	PPLFOKOF_00255-267261
GCF_004922815.1	ANT(6)-Ia	100	864	1	941962	942825	864	EIALCNLM_00922-972922	Other partial element (R+C, R+V, V+C with size > 10 CDS)	no integrase	R		PF01076+PF02486
GCF_004922815.1	tet(M)	98.8	1	1920	968322	970241	1920	EIALCNLM_00977-1021241	Complete IME (R+I, R+C+I)	one integrase - Tyr	R1.I		PF01719-PF00910		EIALCNLM_00979-1022662
GCF_004922815.1	tet(L)	100	17	1377	970998	972358	1361	EIALCNLM_00977-1021241	Complete IME (R+I, R+C+I)	one integrase - Tyr	R1.I		PF01719-PF00910		EIALCNLM_00979-1022662
GCF_004922815.1	erm(B)	100	738	1	1017069	1017806	738	EIALCNLM_00977-1021241	Complete IME (R+I, R+C+I)	one integrase - Tyr	R1.I		PF01719-PF00910		EIALCNLM_00979-1022662
GCF_004922825.1	erm(B)	100	1	738	1054922	1055659	738	EMGLICBN_01017-1062822	Complete IME (R+I, R+C+I)	one integrase - Ser	R3.I		PF01076		EMGLICBN_01021-1065244
GCF_004922825.1	tet(O/32/O)	99.1	1	1920	1056895	1058814	1920	EMGLICBN_01017-1062822	Complete IME (R+I, R+C+I)	one integrase - Ser	R3.I		PF01076		EMGLICBN_01021-1065244
GCF_004922855.1	tet(O)	99.8	1920	1	1585334	1587253	1920	POFPNONO_01504-1580361	Complete IME (R+I, R+C+I)	one integrase - Ser	i3.r		PF01076	POFPNONO_01500-1577048
GCF_004922855.1	AAC(6')-Ie-APH(2'')-Ia	99.9	1440	1	1622859	1624298	1440	POFPNONO_01504-1580361	Complete IME (R+I, R+C+I)	one integrase - Ser	i3.r		PF01076	POFPNONO_01500-1577048
GCF_004922855.1	ANT(6)-Ia	100	864	1	1624832	1625695	864	POFPNONO_01504-1580361	Complete IME (R+I, R+C+I)	one integrase - Ser	i3.r		PF01076	POFPNONO_01500-1577048
GCF_004922855.1	erm(B)	100	738	1	1627648	1628385	738	POFPNONO_01504-1580361	Complete IME (R+I, R+C+I)	one integrase - Ser	i3.r		PF01076	POFPNONO_01500-1577048
GCF_004922915.1	tet(L)	98	1377	2	1214778	1216153	1376	KFNIPPHH_01117-1213258	Complete IME (R+I, R+C+I)	one integrase - Tyr	i5.r		Rep_1	KFNIPPHH_01111-1207609
GCF_004922915.1	ANT(6)-Ia	100	1	864	1224700	1225563	864	KFNIPPHH_01117-1213258	Complete IME (R+I, R+C+I)	one integrase - Tyr	i5.r		Rep_1	KFNIPPHH_01111-1207609
GCF_006568965.1	tet(O)	99.7	1920	1	2128702	2130621	1920	AKCAMMNG_02000-2104218	Conjugation module (R+C+V)	no integrase	r3:v3.c	Tn5252
GCF_006568995.1	tet(L)	99.9	1377	1	1104968	1106344	1377	LGCGCNCA_01082-1129817	Partial ICE (at least V)	one integrase - Ser	i1:v0.R	Tn5252	PF01076+PF02486	LGCGCNCA_01068-1103473
GCF_006568995.1	tet(O)	97.9	1920	1	1108539	1110458	1920	LGCGCNCA_01082-1129817	Partial ICE (at least V)	one integrase - Ser	i1:v0.R	Tn5252	PF01076+PF02486	LGCGCNCA_01068-1103473
GCF_006568995.1	lnu(A)	98.8	486	1	1131334	1131819	486	LGCGCNCA_01082-1129817	Partial ICE (at least V)	one integrase - Ser	i1:v0.R	Tn5252	PF01076+PF02486	LGCGCNCA_01068-1103473
GCF_006568995.1	erm(B)	99.8	618	1	1133495	1134112	618	LGCGCNCA_01082-1129817	Partial ICE (at least V)	one integrase - Ser	i1:v0.R	Tn5252	PF01076+PF02486	LGCGCNCA_01068-1103473
GCF_006569115.1	tet(O)	99.8	1	1920	1464274	1466193	1920	NANDLIOL_01365-1470224	Complete IME (R+I, R+C+I)	one integrase - Ser	R9.I		PF01076		NANDLIOL_01375-1475511
GCF_006569115.1	erm(B)	99.7	738	1	1473266	1474003	738	NANDLIOL_01365-1470224	Complete IME (R+I, R+C+I)	one integrase - Ser	R9.I		PF01076		NANDLIOL_01375-1475511
GCF_006569145.1	ANT(9)-Ia	71.7	8	780	1847238	1848010	773	PFIDHMKP_01724-1826868	Complete IME (R+I, R+C+I)	one integrase - Tyr	i1.r1.c	#N/A	PF02486	PFIDHMKP_01722-1825046
GCF_009861585.1	tet(M)	99	1920	1	2045945	2047864	1920	MCJNKDAJ_02048-2036463	Complete ICE (4 types of SP)	one integrase - Tyr	C0.R3.V8.I	Tn916			MCJNKDAJ_02061-2050463
GCF_013009235.1	tet(O)	99.7	1920	1	316340	318259	1920	AGAFGGKM_00310-311344	Complete IME (R+I, R+C+I)	one integrase - Ser	i3.r		PF01076	AGAFGGKM_00306-308031
GCF_013009235.1	erm(B)	100	738	1	319472	320209	738	AGAFGGKM_00310-311344	Complete IME (R+I, R+C+I)	one integrase - Ser	i3.r		PF01076	AGAFGGKM_00306-308031
GCF_013009315.1	AAC(6')-Ie-APH(2'')-Ia	100	1440	1	525971	527410	1440	FNMPEDNI_00491-495626	Complete IME (R+I, R+C+I)	one integrase - Tyr	C0.R1.I		PF02486		FNMPEDNI_00493-497323
GCF_013009335.1	tet(M)	99.9	1	1920	1229244	1231163	1920	CBFIKPFD_01184-1219765	Complete ICE (4 types of SP)	one integrase - Tyr	C0.R3.V8.I	Tn916			CBFIKPFD_01197-1233762
GCF_013009335.1	ANT(6)-Ia	100	864	1	1717861	1718724	864	CBFIKPFD_01694-1743042	Complete IME (R+I, R+C+I)	one integrase - Ser	i3.r		PF01076	CBFIKPFD_01690-1739729
GCF_013009335.1	tet(O)	99	1920	1	1748014	1749933	1920	CBFIKPFD_01694-1743042	Complete IME (R+I, R+C+I)	one integrase - Ser	i3.r		PF01076	CBFIKPFD_01690-1739729
GCF_013009335.1	erm(B)	99.9	738	1	1751146	1751883	738	CBFIKPFD_01694-1743042	Complete IME (R+I, R+C+I)	one integrase - Ser	i3.r		PF01076	CBFIKPFD_01690-1739729
GCF_013009485.1	tet(O)	99.9	1	1920	1526257	1528176	1920	NPGHCNEK_01609-1537150	Complete ICE (4 types of SP)	one integrase - Ser	R1:I7:v3.c	Tn5252			NPGHCNEK_01620-1551246
GCF_013184835.1	vatD	72.5	70	416	1664275	1664630	360	ACHIPHBO_01646-1714983	Other partial element (R+C, R+V, V+C with size > 10 CDS)	one integrase - Ser	R1:I	Tn5252			ACHIPHBO_01658-1726448
GCF_013184835.1	optrA	99.8	1	1968	1681881	1683848	1968	ACHIPHBO_01646-1714983	Other partial element (R+C, R+V, V+C with size > 10 CDS)	one integrase - Ser	R1:I	Tn5252			ACHIPHBO_01658-1726448
GCF_013184835.1	tet(O/W/32/O)	99.9	1	1920	1696051	1697970	1920	ACHIPHBO_01646-1714983	Other partial element (R+C, R+V, V+C with size > 10 CDS)	one integrase - Ser	R1:I	Tn5252			ACHIPHBO_01658-1726448
GCF_013184835.1	erm(B)	99.9	738	1	1705016	1705753	738	ACHIPHBO_01646-1714983	Other partial element (R+C, R+V, V+C with size > 10 CDS)	one integrase - Ser	R1:I	Tn5252			ACHIPHBO_01658-1726448
GCF_013184835.1	ANT(6)-Ia	99.9	1	864	1730009	1730872	864	ACHIPHBO_01646-1714983	Other partial element (R+C, R+V, V+C with size > 10 CDS)	one integrase - Ser	R1:I	Tn5252			ACHIPHBO_01658-1726448
GCF_013184835.1	ANT(9)-Ia	71.5	8	780	1731585	1732357	773	ACHIPHBO_01646-1714983	Other partial element (R+C, R+V, V+C with size > 10 CDS)	one integrase - Ser	R1:I	Tn5252			ACHIPHBO_01658-1726448
GCF_013184865.1	tet(O)	94.5	1920	1	348210	350129	1920	JGPKDLPB_00299-343239	Complete IME (R+I, R+C+I)	one integrase - Ser	i3.r		PF01076	JGPKDLPB_00295-339901
GCF_013184865.1	erm(B)	100	1	738	2226029	2226766	738	JGPKDLPB_02174-2270621	Other partial element (R+C, R+V, V+C with size > 10 CDS)	no integrase	r	ICE6013	PF01719-PF00910
GCF_013188765.1	ANT(6)-Ia	100	1	864	1528878	1529741	864	HPPGBLMP_01571-1540914	Conjugation module (R+C+V)	no integrase	r1:C3.V	Tn5252
GCF_013188765.1	ANT(9)-Ia	71.7	8	780	1530454	1531226	773	HPPGBLMP_01571-1540914	Conjugation module (R+C+V)	no integrase	r1:C3.V	Tn5252
GCF_013188765.1	tet(O/W/32/O)	100	1	1920	1576907	1578826	1920	HPPGBLMP_01571-1540914	Conjugation module (R+C+V)	no integrase	r1:C3.V	Tn5252
GCF_013189855.1	tet(O)	99.7	1920	1	1903713	1905632	1920	GAPHAIBJ_01822-1898740	Complete IME (R+I, R+C+I)	one integrase - Ser	i3.r		PF01076	GAPHAIBJ_01818-1895427
GCF_013189895.1	tet(O)	100	1920	1	669714	671633	1920	LLGPOOGN_00638-664744	Complete IME (R+I, R+C+I)	one integrase - Ser	i3.r		PF01076	LLGPOOGN_00634-661376
GCF_013190755.1	erm(B)	99.9	1	738	372485	373222	738	PHANHKHB_00363-375299	Other partial element (R+C, R+V, V+C with size > 10 CDS)	one integrase - Ser	i1:r		PF01076	PHANHKHB_00352-367590
GCF_013190755.1	tet(O)	99.8	1920	1	380699	382618	1920	PHANHKHB_00363-375299	Other partial element (R+C, R+V, V+C with size > 10 CDS)	one integrase - Ser	i1:r		PF01076	PHANHKHB_00352-367590
GCF_013190755.1	ant(6)-Ia	99.9	867	1	1898769	1899635	867	PHANHKHB_01910-1902631	Complete IME (R+I, R+C+I)	one integrase - Ser	R1.I		PF01076		PHANHKHB_01912-1903942
GCF_013190795.1	tet(L)	99.9	1	1377	962051	963427	1377	POCDOKCE_00904-952908, POCDOKCE_00906-954606	Other partial element (R+C, R+V, V+C with size > 10 CDS)	one integrase - Ser	R1.R8.I	Tn5252			POCDOKCE_00915-963945
GCF_013190795.1	erm(B)	99.9	738	1	2047606	2048343	738	POCDOKCE_02059-2101083	Complete ICE (4 types of SP)	one integrase - Ser	i5.R1:v4.c	Tn1549		POCDOKCE_02053-2093109
GCF_013190795.1	tet(O)	99.7	1920	1	2063825	2065744	1920	POCDOKCE_02059-2101083	Complete ICE (4 types of SP)	one integrase - Ser	i5.R1:v4.c	Tn1549		POCDOKCE_02053-2093109
GCF_013190985.1	tet(O)	99.7	1	1920	424099	426018	1920	HPHEGDEN_00418-430026	Complete IME (R+I, R+C+I)	one integrase - Ser	R3.I		PF01076		HPHEGDEN_00422-432448
GCF_013190985.1	erm(B)	99.9	738	1	960890	961627	738	HPHEGDEN_00906-933365	Complete IME (R+I, R+C+I)	one integrase - Tyr	C0.R1.I		PF01719, PF02407		HPHEGDEN_00908-934367
GCF_013190985.1	ANT(9)-Ia	71.7	780	8	1471044	1471816	773	HPHEGDEN_01438-1448116	Complete IME (R+I, R+C+I)	one integrase - Tyr	r9.i		PF01719-PF00910		HPHEGDEN_01448-1455471
GCF_013190985.1	ANT(6)-Ia	100	864	1	1472529	1473392	864	HPHEGDEN_01438-1448116	Complete IME (R+I, R+C+I)	one integrase - Tyr	r9.i		PF01719-PF00910		HPHEGDEN_01448-1455471
GCF_013190985.1	lnu(B)	100	804	1	1474725	1475528	804	HPHEGDEN_01438-1448116	Complete IME (R+I, R+C+I)	one integrase - Tyr	r9.i		PF01719-PF00910		HPHEGDEN_01448-1455471
GCF_013191135.1	lsa(E)	100	1	1485	261616	263100	1485	AEHEJALC_00260-236138	Complete IME (R+I, R+C+I)	one integrase - Tyr	i1.r1.c		PF01719	AEHEJALC_00258-234533
GCF_013191155.1	tet(O/W/32/O)	99.9	1	1920	365762	367681	1920	HPBJHIGK_00394-401543	Other partial element (R+C, R+V, V+C with size > 10 CDS)	one integrase - Tyr	C5:R1:I	Tn5252			HPBJHIGK_00407-415308
GCF_013191155.1	ant(6)-Ia	99.8	1	909	369337	370245	909	HPBJHIGK_00394-401543	Other partial element (R+C, R+V, V+C with size > 10 CDS)	one integrase - Tyr	C5:R1:I	Tn5252			HPBJHIGK_00407-415308
GCF_013191155.1	SAT-4	100	1	543	370242	370784	543	HPBJHIGK_00394-401543	Other partial element (R+C, R+V, V+C with size > 10 CDS)	one integrase - Tyr	C5:R1:I	Tn5252			HPBJHIGK_00407-415308
GCF_013191155.1	APH(3')-IIIa	100	1	795	370877	371671	795	HPBJHIGK_00394-401543	Other partial element (R+C, R+V, V+C with size > 10 CDS)	one integrase - Tyr	C5:R1:I	Tn5252			HPBJHIGK_00407-415308
GCF_013191155.1	erm(B)	99.9	1	738	374784	375521	738	HPBJHIGK_00394-401543	Other partial element (R+C, R+V, V+C with size > 10 CDS)	one integrase - Tyr	C5:R1:I	Tn5252			HPBJHIGK_00407-415308
GCF_013191195.1	lnu(C)	99	1	495	388846	389340	495	FLEKNHCP_00383-384865	Complete ICE (4 types of SP)	one integrase - DDE	V6.C5.R7.D	TnGBS2			FLEKNHCP_00391-391087
GCF_013191195.1	tet(O)	100	1	1920	954341	956260	1920	FLEKNHCP_00954-960265	Complete IME (R+I, R+C+I)	one integrase - Ser	R3.I		PF01076		FLEKNHCP_00958-962716
GCF_013191195.1	erm(B)	99.9	1	738	970656	971393	738	FLEKNHCP_00954-960265	Complete IME (R+I, R+C+I)	one integrase - Ser	R3.I		PF01076		FLEKNHCP_00958-962716
GCF_013191295.1	tet(O)	97.8	1920	1	139858	141777	1920	DBNFKCHH_00139-134078	Complete IME (R+I, R+C+I)	one integrase - Ser	i3.r		PF01076	DBNFKCHH_00135-130766
GCF_013191295.1	erm(B)	100	738	1	142990	143727	738	DBNFKCHH_00139-134078	Complete IME (R+I, R+C+I)	one integrase - Ser	i3.r		PF01076	DBNFKCHH_00135-130766
GCF_013191375.1	dfrG	99.6	495	1	1954599	1955094	496	GLDENFNI_02003-1965251	Mobilizable element (R+C with size <= 10 CDS)	no integrase	r0.c		PF02486
GCF_013191375.1	ANT(9)-Ia	72.6	780	7	2005122	2005895	774	GLDENFNI_02003-1965251	Mobilizable element (R+C with size <= 10 CDS)	no integrase	r0.c		PF02486
GCF_013191375.1	APH(3')-IIIa	100	795	1	2012309	2013103	795	GLDENFNI_02003-1965251	Mobilizable element (R+C with size <= 10 CDS)	no integrase	r0.c		PF02486
GCF_013191375.1	lsa(E)	99.4	1485	1	2014837	2016321	1485	GLDENFNI_02003-1965251	Mobilizable element (R+C with size <= 10 CDS)	no integrase	r0.c		PF02486
GCF_013191375.1	tet(40)	99.8	1221	1	2156559	2157779	1221	GLDENFNI_02239-2196696	Conjugation module (R+C+V)	no integrase	v3.c1:r	Tn5252
GCF_013191375.1	erm(B)	100	738	1	2160962	2161699	738	GLDENFNI_02239-2196696	Conjugation module (R+C+V)	no integrase	v3.c1:r	Tn5252
GCF_013191395.1	tet(O)	99.8	1	1920	822711	824630	1920	KDPPNHJJ_00825-828639	Complete IME (R+I, R+C+I)	one integrase - Ser	R3.I		PF01076		KDPPNHJJ_00829-831061
GCF_013191395.1	erm(B)	99.6	1	738	837525	838262	738	KDPPNHJJ_00825-828639	Complete IME (R+I, R+C+I)	one integrase - Ser	R3.I		PF01076		KDPPNHJJ_00829-831061
GCF_013191565.1	tet(O)	99.9	1920	1	2031538	2033457	1920	BPOGNHJJ_01992-2026568	Complete IME (R+I, R+C+I)	one integrase - Ser	i3.r		PF01076	BPOGNHJJ_01988-2023200
GCF_013191765.1	erm(B)	99.9	738	1	736778	737515	738	ECCHPLDE_00668-683277	Complete IME (R+I, R+C+I)	one integrase - Tyr	C6.R1.I	#N/A	PHA00330		ECCHPLDE_00670-684390
GCF_013191765.1	tet(O)	99.9	1920	1	2525	4444	1920	ECCHPLDE_02382-2444151	Other partial element (R+C, R+V, V+C with size > 10 CDS)	one integrase - Tyr	i6:r	#N/A	Rep_1	ECCHPLDE_02311-2393095
GCF_013192015.1	erm(B)	100	1	738	968401	969138	738	OGIAKPAB_00980-974420	Other partial element (R+C, R+V, V+C with size > 10 CDS)	one integrase - Tyr	C1:R1:I	Tn5252			OGIAKPAB_00991-984533
GCF_013192015.1	tet(O)	97.4	1920	1	1104135	1106054	1920	OGIAKPAB_01112-1099162	Partial ICE (at least V)	one integrase - Ser	i3.r1:v	Tn5252	PF01076	OGIAKPAB_01108-1095822
GCF_013192065.1	tet(O)	100	1920	1	1613684	1615603	1920	GDLPJILF_01582-1608714	Complete IME (R+I, R+C+I)	one integrase - Ser	i3.r		PF01076	GDLPJILF_01578-1605346
GCF_013192225.1	tet(O/W/32/O)	99.6	1920	1	1203867	1205786	1920	MNCNPEDK_01131-1241607	Other partial element (R+C, R+V, V+C with size > 10 CDS)	mulitple adjacent integrases - Ser	R1:I0.I0.I	Tn5252			MNCNPEDK_01149-1254931, MNCNPEDK_01150-1256505, MNCNPEDK_01151-1258114
GCF_013192235.1	APH(3')-IIIa	100	1	795	1817400	1818194	795	CMACDIMK_01863-1875745	Complete IME (R+I, R+C+I)	one integrase - Ser	R3.I		PF01076		CMACDIMK_01867-1878167
GCF_013192235.1	tet(O)	100	1	1920	1869821	1871740	1920	CMACDIMK_01877-1887081	Other partial element (R+C, R+V, V+C with size > 10 CDS)	one integrase - Ser	R1:I	Tn5252			CMACDIMK_01889-1903464
GCF_013192485.1	tet(O)	99.9	1	1920	964487	966406	1920	IMPKJDIH_00960-970414	Other partial element (R+C, R+V, V+C with size > 10 CDS)	one integrase - Ser	R3:i		PF01076		IMPKJDIH_00998-1005901
GCF_013192485.1	erm(B)	99.9	738	1	971643	972380	738	IMPKJDIH_00960-970414	Other partial element (R+C, R+V, V+C with size > 10 CDS)	one integrase - Ser	R3:i		PF01076		IMPKJDIH_00998-1005901
GCF_013192485.1	ant(6)-Ia	100	867	1	2020553	2021419	867	IMPKJDIH_02043-2024415	Complete IME (R+I, R+C+I)	one integrase - Ser	R1.I		PF01076		IMPKJDIH_02045-2025726
GCF_013192545.1	tet(O)	100	1920	1	2015970	2017889	1920	EIDAOKIJ_01968-2011075	Other partial element (R+C, R+V, V+C with size > 10 CDS)	one integrase - Ser	i3.r1!C		PF01076	EIDAOKIJ_01964-2007706
GCF_013192575.1	erm(B)	100	1	738	1135574	1136311	738	FHEFGAKK_01187-1166920	Other partial element (R+C, R+V, V+C with size > 10 CDS)	one integrase - Tyr	R6:I		PF01719		FHEFGAKK_01256-1237621
GCF_013192575.1	tet(O)	99.7	1920	1	1143359	1145278	1920	FHEFGAKK_01187-1166920	Other partial element (R+C, R+V, V+C with size > 10 CDS)	one integrase - Tyr	R6:I		PF01719		FHEFGAKK_01256-1237621
GCF_013192575.1	erm(T)	99.9	735	1	1167917	1168650	735	FHEFGAKK_01187-1166920	Other partial element (R+C, R+V, V+C with size > 10 CDS)	one integrase - Tyr	R6:I		PF01719		FHEFGAKK_01256-1237621
GCF_013192735.1	erm(B)	99.9	738	1	1062987	1063724	738	BOADMNMI_01020-1080933	Complete IME (R+I, R+C+I)	one integrase - Ser	i3.r		PF01076	BOADMNMI_01016-1077620
GCF_013192735.1	tet(O)	100	1920	1	1085905	1087824	1920	BOADMNMI_01020-1080933	Complete IME (R+I, R+C+I)	one integrase - Ser	i3.r		PF01076	BOADMNMI_01016-1077620
GCF_013192785.1	erm(B)	99.9	738	1	1253493	1254230	738	GLAEKIOM_01253-1257934	Complete IME (R+I, R+C+I)	one integrase - Ser	i3.r		PF01076	GLAEKIOM_01249-1255136
GCF_013192785.1	tet(O)	100	1920	1	1262904	1264823	1920	GLAEKIOM_01253-1257934	Complete IME (R+I, R+C+I)	one integrase - Ser	i3.r		PF01076	GLAEKIOM_01249-1255136
GCF_013192825.1	tet(O)	97	1920	1	36817	38736	1920	FKALPKHI_00034-31847	Complete IME (R+I, R+C+I)	one integrase - Ser	i3.r		PF01076	FKALPKHI_00030-28534
GCF_013193195.1	erm(B)	99.9	1	738	772909	773646	738	DBDCNKIO_00865-775723	Complete IME (R+I, R+C+I)	one integrase - Ser	i7.r		PF01076	DBDCNKIO_00857-770724
GCF_013193195.1	tet(O)	99.3	1920	1	780693	782612	1920	DBDCNKIO_00865-775723	Complete IME (R+I, R+C+I)	one integrase - Ser	i7.r		PF01076	DBDCNKIO_00857-770724
GCF_013193215.1	APH(3')-IIIa	100	1	795	1062512	1063306	795	ILJKPKJJ_01050-1073646, ILJKPKJJ_01051-1074167	Other partial element (R+C, R+V, V+C with size > 10 CDS)	one integrase - Tyr	i1:r0.r1.c		PF01719, PF01719-PF00910	ILJKPKJJ_01030-1053695
GCF_013193215.1	ANT(9)-Ia	72.6	7	780	1069720	1070493	774	ILJKPKJJ_01050-1073646, ILJKPKJJ_01051-1074167	Other partial element (R+C, R+V, V+C with size > 10 CDS)	one integrase - Tyr	i1:r0.r1.c		PF01719, PF01719-PF00910	ILJKPKJJ_01030-1053695
GCF_013193215.1	erm(B)	99.9	738	1	1966094	1966831	738	ILJKPKJJ_01904-1958964	Other partial element (R+C, R+V, V+C with size > 10 CDS)	one integrase - Tyr	i9.r3:c	Tn5252		ILJKPKJJ_01894-1949864
GCF_013193215.1	tet(O)	99.9	1920	1	1974444	1976363	1920	ILJKPKJJ_01904-1958964	Other partial element (R+C, R+V, V+C with size > 10 CDS)	one integrase - Tyr	i9.r3:c	Tn5252		ILJKPKJJ_01894-1949864
GCF_013193275.1	tet(O)	97.7	1920	1	1276278	1278197	1920	GMELIBAN_01267-1226036	Complete ICE (4 types of SP)	one integrase - Tyr	R2.I6:v3.c	Tn5252			GMELIBAN_01270-1228834
GCF_013193275.1	erm(B)	99.9	738	1	1279433	1280170	738	GMELIBAN_01267-1226036	Complete ICE (4 types of SP)	one integrase - Tyr	R2.I6:v3.c	Tn5252			GMELIBAN_01270-1228834
GCF_013193305.1	erm(B)	99.9	1	738	829957	830694	738	HNKKBJJM_00828-833114	Complete IME (R+I, R+C+I)	one integrase - Ser	i7.r		PF01076	HNKKBJJM_00820-827782
GCF_013193305.1	tet(O)	99.7	1920	1	838087	840006	1920	HNKKBJJM_00828-833114	Complete IME (R+I, R+C+I)	one integrase - Ser	i7.r		PF01076	HNKKBJJM_00820-827782
GCF_013193315.1	tet(40)	100	1	1221	259292	260512	1221	LJAGMMGA_00296-288971	Complete IME (R+I, R+C+I)	mulitple adjacent integrases - Ser	R4.I0.I0.I	Tn5252			LJAGMMGA_00301-294594, LJAGMMGA_00302-296168, LJAGMMGA_00303-297777
GCF_013193415.1	ant(6)-Ia	99.9	1	867	2293857	2294723	867	PEELPMOL_02261-2289917	Complete IME (R+I, R+C+I)	one integrase - Ser	i1.r		PF01076	PEELPMOL_02259-2287928
GCF_013194035.1	erm(B)	100	738	1	2002007	2002744	738	DKPKEOKO_02069-2041780	Other partial element (R+C, R+V, V+C with size > 10 CDS)	one integrase - Ser	i3:r0.c		PF02486, PHA00330	DKPKEOKO_02029-1998062
GCF_013194035.1	tet(O/W/32/O)	99.7	1920	1	2003543	2005462	1920	DKPKEOKO_02069-2041780	Other partial element (R+C, R+V, V+C with size > 10 CDS)	one integrase - Ser	i3:r0.c		PF02486, PHA00330	DKPKEOKO_02029-1998062
GCF_013194215.1	tet(O)	99.7	1920	1	294353	296272	1920	NAGOGMGL_00273-289397	Complete IME (R+I, R+C+I)	one integrase - Ser	i3.r		PF01076	NAGOGMGL_00269-286084
GCF_013194225.1	tet(40)	99.9	1	1221	1011706	1012927	1222	JJLGHOLJ_01016-1016817	Complete IME (R+I, R+C+I)	one integrase - Ser	R7.I		PF01076		JJLGHOLJ_01024-1021128
GCF_013194225.1	erm(B)	99.9	738	1	1019859	1020596	738	JJLGHOLJ_01016-1016817	Complete IME (R+I, R+C+I)	one integrase - Ser	R7.I		PF01076		JJLGHOLJ_01024-1021128
GCF_013194325.1	tet(O)	97	1	1920	1969321	1971240	1920	DCJAGMMI_01984-1975248	Complete IME (R+I, R+C+I)	one integrase - Ser	R3.I		PF01076		DCJAGMMI_01988-1977670
GCF_013194325.1	erm(B)	100	1	738	1984241	1984978	738	DCJAGMMI_01984-1975248	Complete IME (R+I, R+C+I)	one integrase - Ser	R3.I		PF01076		DCJAGMMI_01988-1977670
GCF_013194325.1	tet(L)	99.9	1	1377	1996998	1998374	1377	DCJAGMMI_01984-1975248	Complete IME (R+I, R+C+I)	one integrase - Ser	R3.I		PF01076		DCJAGMMI_01988-1977670
GCF_013194365.1	tet(O)	99.8	1	1920	1090494	1092413	1920	LMADJHCI_01094-1096420	Complete IME (R+I, R+C+I)	one integrase - Ser	R3.I		PF01076		LMADJHCI_01098-1098842
GCF_013194365.1	erm(B)	100	1	738	1104447	1105184	738	LMADJHCI_01094-1096420	Complete IME (R+I, R+C+I)	one integrase - Ser	R3.I		PF01076		LMADJHCI_01098-1098842
GCF_013194375.1	tet(O)	99.7	1920	1	1934736	1936655	1920	CHKNFIFJ_01985-1929764	Complete IME (R+I, R+C+I)	one integrase - Ser	i3.r		PF01076	CHKNFIFJ_01981-1926811
GCF_013194425.1	tet(O)	99.9	1	1920	2022	3941	1920	OAICNEEL_02079-2112942	Other partial element (R+C, R+V, V+C with size > 10 CDS)	one integrase - Tyr	I6:R		PF01719	OAICNEEL_02012-2047281
GCF_013194455.1	tet(L)	100	1377	1	839536	840912	1377	NMBLJBGO_00864-860793	Mobilizable element (R+C with size <= 10 CDS)	no integrase	r6.c	TnGBS2
GCF_013194455.1	ANT(6)-Ib	100	831	1	844441	845271	831	NMBLJBGO_00864-860793	Mobilizable element (R+C with size <= 10 CDS)	no integrase	r6.c	TnGBS2
GCF_013194455.1	lnu(B)	100	804	1	848857	849660	804	NMBLJBGO_00864-860793	Mobilizable element (R+C with size <= 10 CDS)	no integrase	r6.c	TnGBS2
GCF_013194455.1	ANT(9)-Ia	71.7	780	8	853292	854064	773	NMBLJBGO_00864-860793	Mobilizable element (R+C with size <= 10 CDS)	no integrase	r6.c	TnGBS2
GCF_013194455.1	tet(O)	99.9	1	1920	1549598	1551517	1920	NMBLJBGO_01532-1555522	Other partial element (R+C, R+V, V+C with size > 10 CDS)	one integrase - Tyr	R8:I		PF01076		NMBLJBGO_01613-1631194
GCF_013194455.1	erm(B)	100	738	1	1558592	1559329	738	NMBLJBGO_01532-1555522	Other partial element (R+C, R+V, V+C with size > 10 CDS)	one integrase - Tyr	R8:I		PF01076		NMBLJBGO_01613-1631194
GCF_013194495.1	ant(6)-Ia	100	867	1	1033542	1034408	867	DLIFNFFO_01018-1037404	Other partial element (R+C, R+V, V+C with size > 10 CDS)	no integrase	R		PF01076
GCF_013194495.1	tet(O)	96	1920	1	2300906	2302825	1920	DLIFNFFO_02286-2295935	Complete IME (R+I, R+C+I)	one integrase - Ser	i3.r		PF01076	DLIFNFFO_02282-2292567
GCF_013194495.1	erm(B)	100	738	1	2304038	2304775	738	DLIFNFFO_02286-2295935	Complete IME (R+I, R+C+I)	one integrase - Ser	i3.r		PF01076	DLIFNFFO_02282-2292567
GCF_013194515.1	tet(O)	99.6	1	1920	1003731	1005650	1920	CDDOEGIK_00964-1009658	Other partial element (R+C, R+V, V+C with size > 10 CDS)	one integrase - Ser	R2:I		PF01076		CDDOEGIK_00985-1026151
GCF_013194515.1	erm(B)	99.7	738	1	1012700	1013437	738	CDDOEGIK_00964-1009658	Other partial element (R+C, R+V, V+C with size > 10 CDS)	one integrase - Ser	R2:I		PF01076		CDDOEGIK_00985-1026151
GCF_013194555.1	tet(L)	98	1377	27	2299958	2301308	1351	GIAABBKD_02329-2349559	Complete IME (R+I, R+C+I)	one integrase - Ser	R1.I		PF13814		GIAABBKD_02331-2350565
GCF_013194595.1	tet(O)	99.7	1920	1	807952	809871	1920	LHJHNBFK_00788-802979	Complete IME (R+I, R+C+I)	one integrase - Ser	i3.r		PF01076	LHJHNBFK_00784-799666
GCF_013194615.1	ANT(9)-Ia	71.4	8	780	2270816	2271588	773	DJPMKAFF_02307-2282068	Other partial element (R+C, R+V, V+C with size > 10 CDS)	mulitple adjacent integrases - Ser	i0.i9:R0.C			DJPMKAFF_02207-2198698, DJPMKAFF_02206-2197136
GCF_013194655.1	tet(O)	100	1	1920	564434	566353	1920	MCICHNGG_00600-580035	Complete IME (R+I, R+C+I)	one integrase - Ser	R3.I		PF01076		MCICHNGG_00604-582485
GCF_013194695.1	tet(40)	100	1	1221	1058256	1059476	1221	CAEGDCMH_01044-1069070	Other partial element (R+C, R+V, V+C with size > 10 CDS)	one integrase - Tyr	C2:R1:I	Tn5252			CAEGDCMH_01057-1082835
GCF_013194705.1	erm(B)	100	738	1	1995889	1996626	738	KDONNFFN_01969-2003688	Complete IME (R+I, R+C+I)	one integrase - Ser	i3.r		PF01076	KDONNFFN_01965-2000375
GCF_013194705.1	tet(O)	99.7	1920	1	2008643	2010562	1920	KDONNFFN_01969-2003688	Complete IME (R+I, R+C+I)	one integrase - Ser	i3.r		PF01076	KDONNFFN_01965-2000375
GCF_013194755.1	lnu(C)	99	1	495	355465	355959	495	IFLLPIJE_00365-351484	Complete IME (R+I, R+C+I)	one integrase - DDE	R7.D	TnGBS2	#N/A		IFLLPIJE_00373-357457
GCF_013194895.1	erm(B)	99.7	738	1	29198	29935	738	EGHEOFJG_00023-23622	Complete ICE (4 types of SP)	one integrase - Ser	i1:r2:v3.c	Tn5252		EGHEOFJG_00010-7368
GCF_013194895.1	tet(O)	100	1920	1	36705	38624	1920	EGHEOFJG_00023-23622	Complete ICE (4 types of SP)	one integrase - Ser	i1:r2:v3.c	Tn5252		EGHEOFJG_00010-7368
GCF_013195155.1	tet(O)	99.7	1	1920	924222	926141	1920	DIFDGDAI_00944-941747	Other partial element (R+C, R+V, V+C with size > 10 CDS)	one integrase - Tyr	C3:R1:I	Tn5252			DIFDGDAI_00958-954897
GCF_013195315.1	erm(B)	100	738	1	76868	77605	738	FLDBDNIP_00046-53050	Other partial element (R+C, R+V, V+C with size > 10 CDS)	one integrase - Ser	R3:I	Tn5252			FLDBDNIP_00083-91199
GCF_013195315.1	ANT(9)-Ia	71.7	780	8	81823	82595	773	FLDBDNIP_00046-53050	Other partial element (R+C, R+V, V+C with size > 10 CDS)	one integrase - Ser	R3:I	Tn5252			FLDBDNIP_00083-91199
GCF_013195315.1	ANT(6)-Ia	100	864	1	83308	84171	864	FLDBDNIP_00046-53050	Other partial element (R+C, R+V, V+C with size > 10 CDS)	one integrase - Ser	R3:I	Tn5252			FLDBDNIP_00083-91199
GCF_013195315.1	tet(O)	99.6	1920	1	85827	87746	1920	FLDBDNIP_00046-53050	Other partial element (R+C, R+V, V+C with size > 10 CDS)	one integrase - Ser	R3:I	Tn5252			FLDBDNIP_00083-91199
GCF_013195435.1	erm(B)	99.9	738	1	2140445	2141182	738	IFDNIDAL_02150-2172490	Complete IME (R+I, R+C+I)	one integrase - Ser	R4.I		PF01076		IFDNIDAL_02155-2175327
GCF_013195435.1	tet(O)	100	1	1920	2166566	2168485	1920	IFDNIDAL_02150-2172490	Complete IME (R+I, R+C+I)	one integrase - Ser	R4.I		PF01076		IFDNIDAL_02155-2175327
GCF_013195555.1	tet(M)	100	1	1920	658220	660139	1920	CGBFBKAD_00718-648741	Complete ICE (4 types of SP)	one integrase - Tyr	C0.R3.V8.I	Tn916			CGBFBKAD_00731-662738
GCF_013195835.1	tet(M)	99.8	1920	1	1812221	1814140	1920	MLNLFOKE_01770-1822417	Complete ICE (4 types of SP)	one integrase - Tyr	i8.v3.r0.c	Tn916		MLNLFOKE_01757-1808405
GCF_013195975.1	tet(O)	99.9	1	1920	9480	11399	1920	NGGKPJGA_00061-60086	Other partial element (R+C, R+V, V+C with size > 10 CDS)	no integrase	R1:c	#N/A	PF01719
GCF_013195985.1	tet(O)	99.9	1	1920	34108	36027	1920	OEMDKGLB_02155-2164704	Complete IME (R+I, R+C+I)	one integrase - Ser	R1.I		PF01076		OEMDKGLB_02157-2166016
GCF_013196105.1	tet(O)	100	1920	1	472281	474200	1920	DBMMFFCA_00469-467451	Other partial element (R+C, R+V, V+C with size > 10 CDS)	no integrase	r2:c		PF01076
GCF_013196155.1	tet(O)	100	1	1920	950861	952780	1920	EBCMPONA_00927-956785	Complete IME (R+I, R+C+I)	one integrase - Ser	R3.I		PF01076		EBCMPONA_00931-959235
GCF_013196185.1	tet(O)	99.7	1	1920	2044761	2046680	1920	AFECJPEH_01981-2050686	Complete IME (R+I, R+C+I)	one integrase - Ser	R3.I		PF01076		AFECJPEH_01985-2053136
GCF_013196215.1	tet(O)	100	1920	1	218603	220522	1920	AGFONBGD_00211-213633	Complete IME (R+I, R+C+I)	one integrase - Ser	i3.r		PF01076	AGFONBGD_00207-210265
GCF_013196215.1	erm(B)	99.9	738	1	243541	244278	738	AGFONBGD_00211-213633	Complete IME (R+I, R+C+I)	one integrase - Ser	i3.r		PF01076	AGFONBGD_00207-210265
GCF_013196225.1	tet(O)	99.9	1	1920	38173	40092	1920	HPLKBELL_00046-49457	Complete ICE (4 types of SP)	one integrase - Ser	C3.V2:R1:I	Tn5252			HPLKBELL_00058-65738
GCF_013196225.1	erm(B)	100	1	711	98398	99108	711	HPLKBELL_00046-49457	Complete ICE (4 types of SP)	one integrase - Ser	C3.V2:R1:I	Tn5252			HPLKBELL_00058-65738
GCF_013196245.1	erm(B)	99.9	1	738	414713	415450	738	PDJMFIHP_00450-441831	Mobilizable element (R+C with size <= 10 CDS)	no integrase	r1.c		PF01719
GCF_013196245.1	tet(O)	99.9	1	1920	26544	28463	1920	PDJMFIHP_02307-2351551, PDJMFIHP_02308-2353506	Mobilizable element (R+C with size <= 10 CDS)	no integrase	r0.r		PF01076+PF02486, Rep_1
GCF_013196285.1	tet(O)	99.9	1	1920	1124066	1125985	1920	KPCBEPHF_01114-1129990	Other partial element (R+C, R+V, V+C with size > 10 CDS)	one integrase - Ser	C1:R3.I	Tn5252	PF01076		KPCBEPHF_01118-1132440
GCF_013196295.1	tet(O)	100	1	1920	981902	983821	1920	FPICMKJD_00964-1008442	Complete IME (R+I, R+C+I)	one integrase - Ser	R7.I	Tn5252			FPICMKJD_00972-1017464
GCF_013196375.1	tet(O)	99.8	1920	1	320072	321991	1920	OEGPOCEH_00298-315099	Complete IME (R+I, R+C+I)	one integrase - Ser	i4.r		PF01076	OEGPOCEH_00293-311444
GCF_013196375.1	ANT(6)-Ib	100	858	1	372409	373266	858	OEGPOCEH_00298-315099	Complete IME (R+I, R+C+I)	one integrase - Ser	i4.r		PF01076	OEGPOCEH_00293-311444
GCF_013196375.1	tet(44)	99	1923	406	373581	375098	1518	OEGPOCEH_00298-315099	Complete IME (R+I, R+C+I)	one integrase - Ser	i4.r		PF01076	OEGPOCEH_00293-311444
GCF_013196385.1	tet(O)	99.9	1920	1	247171	249090	1920	ABNGGLOJ_00237-242201	Complete IME (R+I, R+C+I)	one integrase - Ser	i3.r		PF01076	ABNGGLOJ_00233-238422
GCF_013196385.1	erm(B)	99.7	738	1	257698	258435	738	ABNGGLOJ_00237-242201	Complete IME (R+I, R+C+I)	one integrase - Ser	i3.r		PF01076	ABNGGLOJ_00233-238422
GCF_013196395.1	tet(W)	99.1	1920	1	1026886	1028805	1920	FNNJPFDK_01010-1021560	Complete IME (R+I, R+C+I)	one integrase - Ser	i4.r		PF03432	FNNJPFDK_01005-1017547
GCF_013196395.1	tet(O)	99.5	1920	1	1795653	1797572	1920	FNNJPFDK_01795-1775492	Complete ICE (4 types of SP)	mulitple adjacent integrases - Ser	i0.i0.i1:r4:v1:c	Tn5252		FNNJPFDK_01778-1762479, FNNJPFDK_01777-1760863, FNNJPFDK_01776-1759431
GCF_013196455.1	tet(O)	100	1	1920	2166349	2168268	1920	GEKCJHAI_02140-2172273	Other partial element (R+C, R+V, V+C with size > 10 CDS)	one integrase - Ser	C1:R4.I	Tn5252	PF01076		GEKCJHAI_02145-2175367
GCF_013196475.1	erm(B)	99.9	738	1	2105972	2106709	738	FMMLIMNJ_02090-2135298	Complete ICE (4 types of SP)	one integrase - Tyr	i1:r3:v3.c	Tn5252		FMMLIMNJ_02076-2122863
GCF_013196475.1	erm(B)	100	738	1	2111431	2112168	738	FMMLIMNJ_02090-2135298	Complete ICE (4 types of SP)	one integrase - Tyr	i1:r3:v3.c	Tn5252		FMMLIMNJ_02076-2122863
GCF_013196475.1	tet(W)	99.1	1920	1	2112947	2114866	1920	FMMLIMNJ_02090-2135298	Complete ICE (4 types of SP)	one integrase - Tyr	i1:r3:v3.c	Tn5252		FMMLIMNJ_02076-2122863
GCF_013196495.1	tet(O)	99.7	1	1920	98703	100622	1920	ONLGCHJN_00131-103661	Complete IME (R+I, R+C+I)	one integrase - Ser	R3.I		PF01076		ONLGCHJN_00135-106112
GCF_013196495.1	erm(B)	99.9	1	738	1582325	1583062	738	ONLGCHJN_01647-1618095	Complete IME (R+I, R+C+I)	one integrase - Tyr	i1.r6.c		PHA00330	ONLGCHJN_01645-1616556
GCF_013196695.1	tet(O)	99.4	1920	1	1818253	1820172	1920	BPBFFMCE_01807-1813284	Complete IME (R+I, R+C+I)	one integrase - Ser	i3.r		PF01076	BPBFFMCE_01803-1809971
GCF_013196815.1	tet(O)	99.9	1920	1	269812	271731	1920	MKEMFPOH_00246-264839	Complete IME (R+I, R+C+I)	one integrase - Ser	i3.r		PF01076	MKEMFPOH_00242-261526
GCF_013196815.1	erm(B)	99.9	738	1	272944	273681	738	MKEMFPOH_00246-264839	Complete IME (R+I, R+C+I)	one integrase - Ser	i3.r		PF01076	MKEMFPOH_00242-261526
GCF_013196875.1	tet(O)	100	1920	1	145273	147192	1920	PGLJBOAF_00131-140300	Complete IME (R+I, R+C+I)	one integrase - Ser	i3.r		PF01076	PGLJBOAF_00127-136987
GCF_013196895.1	tet(O)	99.3	1	1920	820671	822590	1920	FMFEACNO_00799-839404	Complete ICE (4 types of SP)	one integrase - Ser	C3.V2:R5.I	Tn5252			FMFEACNO_00805-848368
GCF_013196955.1	tet(O)	99.9	1920	1	34698	36617	1920	DPDMEHHC_00029-29727	Complete IME (R+I, R+C+I)	one integrase - Ser	i3.r		PF01076	DPDMEHHC_00025-26359
GCF_013196965.1	tet(O/W/32/O)	99.9	1920	1	1343475	1345394	1920	BICPAEBF_01278-1338505	Complete IME (R+I, R+C+I)	one integrase - Ser	i3.r		PF01076	BICPAEBF_01274-1335137
GCF_013197025.1	erm(B)	99.9	1	738	341788	342525	738	EMHFMFPD_00460-371822	Complete IME (R+I, R+C+I)	one integrase - Tyr	i1.r6.c		PHA00330	EMHFMFPD_00458-370283
GCF_013197155.1	tet(M)	99.9	1920	1	1612458	1614377	1920	PCPLPIIL_01677-1624228	Complete ICE (4 types of SP)	one integrase - Tyr	i8.v6.r0.c	Tn916	#N/A	PCPLPIIL_01661-1608663
GCF_013197255.1	erm(B)	100	1	711	1548442	1549152	711	PPCOGLGK_01558-1535205	Complete ICE (4 types of SP)	one integrase - Tyr	i1:r3:v3.c	Tn5252		PPCOGLGK_01545-1523777
GCF_013197255.1	tet(O)	99.7	1920	1	1553131	1555050	1920	PPCOGLGK_01558-1535205	Complete ICE (4 types of SP)	one integrase - Tyr	i1:r3:v3.c	Tn5252		PPCOGLGK_01545-1523777
GCF_013197335.1	tet(O)	99.9	1920	1	1179673	1181592	1920	LHBAGBLM_01141-1174703	Complete IME (R+I, R+C+I)	one integrase - Ser	i3.r		PF01076	LHBAGBLM_01137-1171335
GCF_013197425.1	tet(O)	100	1	1920	942949	944868	1920	MIHKPEFO_00945-948873	Complete IME (R+I, R+C+I)	one integrase - Ser	R3.I		PF01076		MIHKPEFO_00949-951295
GCF_013197425.1	erm(B)	99.9	738	1	1934238	1934975	738	MIHKPEFO_01930-1950514	Complete IME (R+I, R+C+I)	one integrase - Ser	i4.r		PF03389	MIHKPEFO_01925-1945559
GCF_013197655.1	erm(B)	99.7	1	738	1626043	1626780	738	AIENPAKC_01722-1663260	Complete IME (R+I, R+C+I)	one integrase - Tyr	i1.r6.c		PHA00330	AIENPAKC_01720-1661721
GCF_013197725.1	erm(B)	100	1	711	1049436	1050146	711	IIMKEABB_01084-1109180	Complete ICE (4 types of SP)	one integrase - Tyr	C0.R3.V8.I	Tn916			IIMKEABB_01097-1123177
GCF_013197725.1	tet(M)	99.1	1	1920	1118659	1120578	1920	IIMKEABB_01084-1109180	Complete ICE (4 types of SP)	one integrase - Tyr	C0.R3.V8.I	Tn916			IIMKEABB_01097-1123177
GCF_013197725.1	bcrABD	99.5	1	743	1729158	1729900	743	IIMKEABB_01693-1754368	Other partial element (R+C, R+V, V+C with size > 10 CDS)	one integrase - Tyr	i1:r1.c		PF01719	IIMKEABB_01678-1742586
GCF_013197745.1	tet(M)	99.3	1	1920	1390163	1392082	1920	IMLAONPN_01405-1380804	Complete ICE (4 types of SP)	one integrase - Tyr	C0.R3.V8.I	Tn916			IMLAONPN_01418-1394681
GCF_013197785.1	tet(M)	99.3	1920	1	581311	583230	1920	CCCMEKJA_00586-591504	Complete ICE (4 types of SP)	one integrase - Tyr	i9.v3.r0.c	Tn916		CCCMEKJA_00572-575740
GCF_013197845.1	tet(O)	99.9	1	1920	2186863	2188782	1920	FEMABLBH_02232-2192789	Complete IME (R+I, R+C+I)	one integrase - Ser	R3.I		PF01076		FEMABLBH_02236-2195211
GCF_013197925.1	tet(O)	99.6	1	1920	957906	959825	1920	MLAICAHL_00967-979864	Complete ICE (4 types of SP)	one integrase - Tyr	C3.V3:R2.I	Tn5252			MLAICAHL_00970-982664
GCF_013197925.1	ANT(6)-Ia	100	1	864	961481	962344	864	MLAICAHL_00967-979864	Complete ICE (4 types of SP)	one integrase - Tyr	C3.V3:R2.I	Tn5252			MLAICAHL_00970-982664
GCF_013197925.1	ANT(9)-Ia	71.7	8	780	963057	963829	773	MLAICAHL_00967-979864	Complete ICE (4 types of SP)	one integrase - Tyr	C3.V3:R2.I	Tn5252			MLAICAHL_00970-982664
GCF_013197925.1	APH(3')-IIIa	100	1	795	964204	964998	795	MLAICAHL_00967-979864	Complete ICE (4 types of SP)	one integrase - Tyr	C3.V3:R2.I	Tn5252			MLAICAHL_00970-982664
GCF_013197955.1	tet(M)	100	1920	1	606077	607996	1920	CEJEIPKK_00640-616273	Complete ICE (4 types of SP)	one integrase - Tyr	i8.v3.r0.c	Tn916		CEJEIPKK_00627-602258
GCF_013197955.1	erm(B)	99.7	1	738	1083247	1083984	738	CEJEIPKK_01152-1139628	Complete IME (R+I, R+C+I)	one integrase - Tyr	C0.R1.I		PF01719-PF00910		CEJEIPKK_01154-1141269
GCF_013197955.1	ant(6)-Ia	100	1	909	1086379	1087287	909	CEJEIPKK_01152-1139628	Complete IME (R+I, R+C+I)	one integrase - Tyr	C0.R1.I		PF01719-PF00910		CEJEIPKK_01154-1141269
GCF_013197955.1	APH(3')-IIIa	100	1	795	1087643	1088437	795	CEJEIPKK_01152-1139628	Complete IME (R+I, R+C+I)	one integrase - Tyr	C0.R1.I		PF01719-PF00910		CEJEIPKK_01154-1141269
GCF_013197985.1	tet(O)	99.9	1	1920	915907	917826	1920	JEANMPCL_00961-964272	Complete ICE (4 types of SP)	one integrase - Tyr	i1:r2:v6.c	Tn5252		JEANMPCL_00947-952100
GCF_013198025.1	erm(B)	99.9	738	1	1668817	1669554	738	NHONMLFM_01622-1638470	Mobilizable element (R+C with size <= 10 CDS)	no integrase	C0.R		PF02486
GCF_013198025.1	tet(O)	100	1920	1	1935570	1937489	1920	NHONMLFM_01895-1918665	Complete ICE (4 types of SP)	one integrase - Tyr	i1:r2:v3.c	Tn5252		NHONMLFM_01884-1909244
GCF_013198485.1	lsa(E)	100	1	1485	796691	798175	1485	AFOAAHGG_00831-835930	Mobilizable element (R+C with size <= 10 CDS)	no integrase	r0.c		PF01719-PF00910, PF02486
GCF_013198485.1	ANT(6)-Ia	100	1	864	802540	803403	864	AFOAAHGG_00831-835930	Mobilizable element (R+C with size <= 10 CDS)	no integrase	r0.c		PF01719-PF00910, PF02486
GCF_013198485.1	ANT(9)-Ia	71.8	8	780	804116	804888	773	AFOAAHGG_00831-835930	Mobilizable element (R+C with size <= 10 CDS)	no integrase	r0.c		PF01719-PF00910, PF02486
GCF_013198485.1	tet(M)	99.3	1	1920	891654	893573	1920	AFOAAHGG_00875-882175	Complete ICE (4 types of SP)	one integrase - Tyr	C0.R3.V8.I	Tn916			AFOAAHGG_00888-896172
GCF_013198485.1	tet(O)	100	1920	1	1195154	1197073	1920	AFOAAHGG_01171-1189027	Complete IME (R+I, R+C+I)	one integrase - Ser	i3.r		PF01076	AFOAAHGG_01167-1185714
GCF_013198595.1	tet(O)	99.7	1	1920	1975012	1976931	1920	IGMPBGAD_01866-1980937	Complete IME (R+I, R+C+I)	one integrase - Ser	R3.I		PF01076		IGMPBGAD_01870-1983387
GCF_013198795.1	erm(B)	100	738	1	879785	880522	738	JPKHJLFI_00877-862132	Complete IME (R+I, R+C+I)	one integrase - Tyr	i2.r		PF01719-PF00910	JPKHJLFI_00874-860564
GCF_013198795.1	tet(O)	100	1920	1	891649	893568	1920	JPKHJLFI_00877-862132	Complete IME (R+I, R+C+I)	one integrase - Tyr	i2.r		PF01719-PF00910	JPKHJLFI_00874-860564
GCF_013198815.1	tet(O)	99.9	1920	1	1949387	1951306	1920	JCADBBOH_01891-1944416	Complete IME (R+I, R+C+I)	one integrase - Ser	i3.r		PF01076	JCADBBOH_01887-1941075
GCF_013199035.1	tet(O)	99.7	1	1920	1056260	1058179	1920	JOJAOAAP_00984-1062185	Complete IME (R+I, R+C+I)	one integrase - Ser	R3.I		PF01076		JOJAOAAP_00988-1064635
GCF_013199035.1	erm(B)	100	1	711	1821034	1821744	711	JOJAOAAP_01731-1817403	Other partial element (R+C, R+V, V+C with size > 10 CDS)	one integrase - Ser	r1:I				JOJAOAAP_01743-1829989
GCF_013199275.1	tet(O)	100	1	1920	814684	816603	1920	FHGHPCJL_00738-820608	Complete IME (R+I, R+C+I)	one integrase - Ser	R3.I		PF01076		FHGHPCJL_00742-823058
GCF_013199365.1	tet(O)	99.7	1920	1	1280445	1282364	1920	LIMKKGPP_01272-1275473	Other partial element (R+C, R+V, V+C with size > 10 CDS)	one integrase - Ser	i0.r2:c	Tn5252	PF01076	LIMKKGPP_01271-1273784
GCF_013199785.1	tet(O)	99.7	1	1920	979274	981193	1920	NGDPFGIG_00931-985199	Complete IME (R+I, R+C+I)	one integrase - Ser	R3.I		PF01076		NGDPFGIG_00935-987649
GCF_013199785.1	erm(B)	99.9	738	1	1791100	1791837	738	NGDPFGIG_01626-1738809	Complete IME (R+I, R+C+I)	one integrase - Tyr	R2.I		PF01719-PF00910		NGDPFGIG_01629-1740935
GCF_013199955.1	erm(B)	99.9	1	738	260405	261142	738	HCCJBANO_00288-309475	Mobilizable element (R+C with size <= 10 CDS)	no integrase	r1.c		PF01719
GCF_013200015.1	tet(O)	100	1920	1	955170	957089	1920	COAEINHI_00958-950200	Complete IME (R+I, R+C+I)	one integrase - Ser	i3.r		PF01076	COAEINHI_00954-946832
GCF_013200535.1	tet(O)	99.7	1920	1	1858748	1860667	1920	PIPMGDBH_01810-1853775	Complete IME (R+I, R+C+I)	one integrase - Ser	i3.r		PF01076	PIPMGDBH_01806-1850462
GCF_013343775.1	ANT(6)-Ib	100	1	858	109244	110101	858	COMNPEHC_00175-166931	Complete ICE (4 types of SP)	one integrase - Ser	C3.V2:R1:I	Tn5252			COMNPEHC_00192-184340
GCF_013343775.1	tet(O/W/32/O)	99.8	1	1920	115062	116981	1920	COMNPEHC_00175-166931	Complete ICE (4 types of SP)	one integrase - Ser	C3.V2:R1:I	Tn5252			COMNPEHC_00192-184340
GCF_013343775.1	ant(6)-Ia	100	1	909	118637	119545	909	COMNPEHC_00175-166931	Complete ICE (4 types of SP)	one integrase - Ser	C3.V2:R1:I	Tn5252			COMNPEHC_00192-184340
GCF_013343775.1	SAT-4	97.6	1	543	119542	120072	543	COMNPEHC_00175-166931	Complete ICE (4 types of SP)	one integrase - Ser	C3.V2:R1:I	Tn5252			COMNPEHC_00192-184340
GCF_013343775.1	APH(3')-IIIa	100	1	795	120165	120959	795	COMNPEHC_00175-166931	Complete ICE (4 types of SP)	one integrase - Ser	C3.V2:R1:I	Tn5252			COMNPEHC_00192-184340
GCF_013343775.1	ANT(9)-Ia	71.7	8	780	121888	122660	773	COMNPEHC_00175-166931	Complete ICE (4 types of SP)	one integrase - Ser	C3.V2:R1:I	Tn5252			COMNPEHC_00192-184340
GCF_013343805.1	tet(M)	98.3	1920	1	17324	19243	1920	NLOMLPNH_00030-29496	Complete ICE (4 types of SP)	one integrase - Tyr	i8.v6.r0.c	Tn916		NLOMLPNH_00014-13529
GCF_013343805.1	ANT(4')-Ib	100	1	762	2001146	2001907	762	NLOMLPNH_00030-29496	Complete ICE (4 types of SP)	one integrase - Tyr	i8.v6.r0.c	Tn916		NLOMLPNH_00014-13529
GCF_013343805.1	mdt(A)	99.9	1257	1	2005977	2007233	1257	NLOMLPNH_00030-29496	Complete ICE (4 types of SP)	one integrase - Tyr	i8.v6.r0.c	Tn916		NLOMLPNH_00014-13529
GCF_013343825.1	tet(O/W/32/O)	99.8	1	1920	1210450	1212369	1920	KPAPKNFB_01147-1216374	Complete IME (R+I, R+C+I)	one integrase - Ser	R4.I		PF01076		KPAPKNFB_01152-1219114
GCF_013343825.1	erm(B)	99.9	1	738	1220788	1221525	738	KPAPKNFB_01147-1216374	Complete IME (R+I, R+C+I)	one integrase - Ser	R4.I		PF01076		KPAPKNFB_01152-1219114
GCF_013344155.1	tet(O)	100	1	1920	2282620	2284539	1920	DPEHAPJA_02218-2293356	Other partial element (R+C, R+V, V+C with size > 10 CDS)	no integrase	C3:R	Tn5252
GCF_013344245.1	lsa(E)	99.1	1	1485	1253180	1254664	1485	GPMFIJLH_01301-1312670	Other partial element (R+C, R+V, V+C with size > 10 CDS)	one integrase - Ser	C3:R3.I		PF01076		GPMFIJLH_01305-1315091
GCF_013344245.1	ant(6)-Ia	100	1	909	1255849	1256757	909	GPMFIJLH_01301-1312670	Other partial element (R+C, R+V, V+C with size > 10 CDS)	one integrase - Ser	C3:R3.I		PF01076		GPMFIJLH_01305-1315091
GCF_013344245.1	SAT-4	96.8	1	543	1256754	1257314	561	GPMFIJLH_01301-1312670	Other partial element (R+C, R+V, V+C with size > 10 CDS)	one integrase - Ser	C3:R3.I		PF01076		GPMFIJLH_01305-1315091
GCF_013344245.1	APH(3')-IIIa	100	1	795	1257407	1258201	795	GPMFIJLH_01301-1312670	Other partial element (R+C, R+V, V+C with size > 10 CDS)	one integrase - Ser	C3:R3.I		PF01076		GPMFIJLH_01305-1315091
GCF_013344245.1	erm(B)	99.9	1	738	1303403	1304140	738	GPMFIJLH_01313-1321558	Complete ICE (4 types of SP)	one integrase - Tyr	C0.R3.V9.I	Tn916			GPMFIJLH_01327-1336606
GCF_013344245.1	tet(O)	99.8	1	1920	1305589	1307508	1920	GPMFIJLH_01313-1321558	Complete ICE (4 types of SP)	one integrase - Tyr	C0.R3.V9.I	Tn916			GPMFIJLH_01327-1336606
GCF_013344245.1	tet(40)	99.3	1	1221	1307559	1308779	1221	GPMFIJLH_01313-1321558	Complete ICE (4 types of SP)	one integrase - Tyr	C0.R3.V9.I	Tn916			GPMFIJLH_01327-1336606
GCF_013344245.1	tet(M)	99.6	1	1920	1331037	1332956	1920	GPMFIJLH_01313-1321558	Complete ICE (4 types of SP)	one integrase - Tyr	C0.R3.V9.I	Tn916			GPMFIJLH_01327-1336606
GCF_013344305.1	optrA	99.8	1968	1	1178964	1180931	1968	FCKIHACM_01148-1187144	Complete IME (R+I, R+C+I)	one integrase - Ser	i3.r		PF01076	FCKIHACM_01144-1183938
GCF_013344305.1	erm(B)	99.9	738	1	1182590	1183327	738	FCKIHACM_01148-1187144	Complete IME (R+I, R+C+I)	one integrase - Ser	i3.r		PF01076	FCKIHACM_01144-1183938
GCF_013344305.1	tet(O/W/32/O)	99.8	1920	1	1192115	1194034	1920	FCKIHACM_01148-1187144	Complete IME (R+I, R+C+I)	one integrase - Ser	i3.r		PF01076	FCKIHACM_01144-1183938
GCF_013344365.1	tet(M)	100	1920	1	1426993	1428912	1920	CEEJLBHJ_01381-1444074	Complete IME (R+I, R+C+I)	one integrase - Tyr	i1.r1.c		PF01719	CEEJLBHJ_01379-1442526
GCF_013344365.1	tet(L)	70.1	44	1243	1429154	1430353	1209	CEEJLBHJ_01381-1444074	Complete IME (R+I, R+C+I)	one integrase - Tyr	i1.r1.c		PF01719	CEEJLBHJ_01379-1442526
GCF_013344365.1	catA8	98.9	1	648	1431530	1432177	648	CEEJLBHJ_01381-1444074	Complete IME (R+I, R+C+I)	one integrase - Tyr	i1.r1.c		PF01719	CEEJLBHJ_01379-1442526
GCF_013344365.1	tet(40)	99.9	1	1221	1940565	1941785	1221	CEEJLBHJ_01883-1949138	Complete IME (R+I, R+C+I)	one integrase - Tyr	R2.I	Tn5252			CEEJLBHJ_01886-1951937
GCF_013344405.1	tet(L)	100	1377	17	2036905	2038265	1361	LEIHAGMG_02023-2051730	Conjugation module (R+C+V)	no integrase	v6.r0.c	Tn916
GCF_013344405.1	tet(M)	99	1920	1	2039022	2040941	1920	LEIHAGMG_02023-2051730	Conjugation module (R+C+V)	no integrase	v6.r0.c	Tn916
GCF_013344405.1	erm(B)	99.7	738	1	2050736	2051473	738	LEIHAGMG_02023-2051730	Conjugation module (R+C+V)	no integrase	v6.r0.c	Tn916
GCF_013344405.1	ANT(6)-Ia	100	1	834	2069561	2070394	834	LEIHAGMG_02023-2051730	Conjugation module (R+C+V)	no integrase	v6.r0.c	Tn916
GCF_014192525.1	tet(O)	97.2	1	1920	973793	975712	1920	KCCJCDCP_00986-981618	Complete IME (R+I, R+C+I)	one integrase - Ser	R3.I		PF01076		KCCJCDCP_00990-984040
GCF_014192525.1	ant(6)-Ia	100	867	1	976748	977614	867	KCCJCDCP_00986-981618	Complete IME (R+I, R+C+I)	one integrase - Ser	R3.I		PF01076		KCCJCDCP_00990-984040
GCF_014192525.1	catP	100	624	1	1354309	1354932	624	KCCJCDCP_01341-1351593	Complete IME (R+I, R+C+I)	one integrase - Ser	r3.i		PF01076+PF02486		KCCJCDCP_01345-1355410
GCF_016743335.1	tet(O)	96.5	1920	1	805278	807197	1920	DNLBJKAK_00748-800433	Complete IME (R+I, R+C+I)	one integrase - Ser	i3.r		PF01076	DNLBJKAK_00744-797120
GCF_016743335.1	erm(B)	99.7	738	1	808410	809147	738	DNLBJKAK_00748-800433	Complete IME (R+I, R+C+I)	one integrase - Ser	i3.r		PF01076	DNLBJKAK_00744-797120
GCF_016775005.1	tet(O)	99.7	1920	1	1246573	1248492	1920	IKJHFCJA_01246-1305226	Complete IME (R+I, R+C+I)	one integrase - Ser	i7.R	#N/A	#N/A	IKJHFCJA_01238-1295291
GCF_016802795.1	erm(B)	99.5	1	738	335865	336602	738	MIMMBBDM_00298-300332	Complete IME (R+I, R+C+I)	one integrase - Ser	i3.r		PF01076	MIMMBBDM_00294-296964
GCF_016802795.1	ant(6)-Ia	100	1	867	339575	340441	867	MIMMBBDM_00298-300332	Complete IME (R+I, R+C+I)	one integrase - Ser	i3.r		PF01076	MIMMBBDM_00294-296964
GCF_016802795.1	tet(O)	99.8	1	1920	358851	360770	1920	MIMMBBDM_00298-300332	Complete IME (R+I, R+C+I)	one integrase - Ser	i3.r		PF01076	MIMMBBDM_00294-296964
GCF_016803345.1	tet(O)	99.8	1	1920	361311	363230	1920	PGCHBNDC_00349-367238	Complete IME (R+I, R+C+I)	one integrase - Ser	R3.I		PF01076		PGCHBNDC_00353-369689
GCF_016803345.1	erm(B)	100	1	738	380461	381198	738	PGCHBNDC_00349-367238	Complete IME (R+I, R+C+I)	one integrase - Ser	R3.I		PF01076		PGCHBNDC_00353-369689
GCF_016905085.1	lnu(C)	99	495	1	1128610	1129104	495	HEAODKMK_01144-1182622	Other partial element (R+C, R+V, V+C with size > 10 CDS)	mulitple adjacent integrases - Ser	i0.i5:r	#N/A	PF01076+PF02486	HEAODKMK_01093-1134821, HEAODKMK_01092-1133566
GCF_016905085.1	tet(O)	99.8	1920	1	1130615	1132534	1920	HEAODKMK_01144-1182622	Other partial element (R+C, R+V, V+C with size > 10 CDS)	mulitple adjacent integrases - Ser	i0.i5:r	#N/A	PF01076+PF02486	HEAODKMK_01093-1134821, HEAODKMK_01092-1133566
GCF_016905085.1	cat(pC194)	97.4	651	1	1179693	1180343	651	HEAODKMK_01144-1182622	Other partial element (R+C, R+V, V+C with size > 10 CDS)	mulitple adjacent integrases - Ser	i0.i5:r	#N/A	PF01076+PF02486	HEAODKMK_01093-1134821, HEAODKMK_01092-1133566
GCF_016905085.1	erm(B)	100	738	1	1180971	1181708	738	HEAODKMK_01144-1182622	Other partial element (R+C, R+V, V+C with size > 10 CDS)	mulitple adjacent integrases - Ser	i0.i5:r	#N/A	PF01076+PF02486	HEAODKMK_01093-1134821, HEAODKMK_01092-1133566
GCF_016905125.1	tet(40)	99.8	1	1221	1048202	1049422	1221	CBINFOLE_01089-1067743	Complete IME (R+I, R+C+I)	one integrase - Ser	R3.I		PF01076		CBINFOLE_01093-1070165
GCF_016905125.1	ANT(6)-Ia	100	1	864	1049847	1050710	864	CBINFOLE_01089-1067743	Complete IME (R+I, R+C+I)	one integrase - Ser	R3.I		PF01076		CBINFOLE_01093-1070165
GCF_016905125.1	ANT(9)-Ia	71.5	8	780	1051423	1052195	773	CBINFOLE_01089-1067743	Complete IME (R+I, R+C+I)	one integrase - Ser	R3.I		PF01076		CBINFOLE_01093-1070165
GCF_016905125.1	lnu(B)	100	1	804	1055827	1056630	804	CBINFOLE_01089-1067743	Complete IME (R+I, R+C+I)	one integrase - Ser	R3.I		PF01076		CBINFOLE_01093-1070165
GCF_016905125.1	ant(6)-Ia	100	1	909	1057515	1058423	909	CBINFOLE_01089-1067743	Complete IME (R+I, R+C+I)	one integrase - Ser	R3.I		PF01076		CBINFOLE_01093-1070165
GCF_016905125.1	APH(3')-IIIa	100	1	795	1058700	1059494	795	CBINFOLE_01089-1067743	Complete IME (R+I, R+C+I)	one integrase - Ser	R3.I		PF01076		CBINFOLE_01093-1070165
GCF_016905125.1	catA8	99.5	1	644	1060291	1060934	644	CBINFOLE_01089-1067743	Complete IME (R+I, R+C+I)	one integrase - Ser	R3.I		PF01076		CBINFOLE_01093-1070165
GCF_016905125.1	erm(B)	100	1	738	1062656	1063393	738	CBINFOLE_01089-1067743	Complete IME (R+I, R+C+I)	one integrase - Ser	R3.I		PF01076		CBINFOLE_01093-1070165
GCF_016905165.1	erm(B)	99.9	738	1	1382170	1382907	738	EGEKFMDG_01356-1390840	Complete IME (R+I, R+C+I)	one integrase - Ser	i3.r		PF01076	EGEKFMDG_01352-1387527
GCF_016905165.1	tet(40)	100	1221	1	1395697	1396917	1221	EGEKFMDG_01356-1390840	Complete IME (R+I, R+C+I)	one integrase - Ser	i3.r		PF01076	EGEKFMDG_01352-1387527
GCF_016905175.1	erm(B)	99.9	1	738	1340744	1341481	738	IMLADJCP_01301-1358035	Conjugation module (R+C+V)	no integrase	v3.r0.c	Tn916
GCF_016905175.1	vatD	72.6	160	470	1342079	1342392	314	IMLADJCP_01301-1358035	Conjugation module (R+C+V)	no integrase	v3.r0.c	Tn916
GCF_016905175.1	lnu(D)	84	1	495	1342736	1343230	495	IMLADJCP_01301-1358035	Conjugation module (R+C+V)	no integrase	v3.r0.c	Tn916
GCF_016905175.1	tet(L)	99.9	1377	17	1345725	1347085	1361	IMLADJCP_01301-1358035	Conjugation module (R+C+V)	no integrase	v3.r0.c	Tn916
GCF_016905175.1	tet(M)	97.7	1920	1	1347842	1349761	1920	IMLADJCP_01301-1358035	Conjugation module (R+C+V)	no integrase	v3.r0.c	Tn916
GCF_016905175.1	erm(T)	100	735	1	2127975	2128709	735	IMLADJCP_02022-2128986	Other partial element (R+C, R+V, V+C with size > 10 CDS)	one integrase - Tyr	I2:r		PF01719	IMLADJCP_01993-2101796
GCF_016905205.1	tet(M)	98.2	1	1920	1290597	1292516	1920	PFBCMHAI_01226-1283260	Other partial element (R+C, R+V, V+C with size > 10 CDS)	mulitple adjacent integrases - Ser	i0.i0.i1:r3:c	Tn5252		PFBCMHAI_01208-1265486, PFBCMHAI_01207-1263870, PFBCMHAI_01206-1262441
GCF_016905215.1	tet(M)	98.1	1920	1	1391956	1393875	1920	DBMEBGJK_01360-1402149	Complete ICE (4 types of SP)	one integrase - Tyr	i8.v3.r1.c	Tn916		DBMEBGJK_01347-1388144
GCF_016905285.1	tet(M)	97.6	1	1920	1327098	1329017	1920	NFAGBLGJ_01247-1317634	Complete ICE (4 types of SP)	one integrase - Tyr	C0.R3.V8.I	Tn916			NFAGBLGJ_01260-1331616
GCF_016905325.1	erm(B)	99.9	738	1	1118135	1118872	738	OFGDHIOJ_01134-1122307	Complete IME (R+I, R+C+I)	one integrase - Tyr	R1.I		PF01719-PF00910		OFGDHIOJ_01136-1123728
GCF_016905345.1	optrA	99.9	1	1968	789031	790998	1968	IJDNMDFB_00801-800111	Complete IME (R+I, R+C+I)	one integrase - Ser	R3.I		PF01076		IJDNMDFB_00805-802533
GCF_016905345.1	tet(O)	99.7	1	1920	794185	796104	1920	IJDNMDFB_00801-800111	Complete IME (R+I, R+C+I)	one integrase - Ser	R3.I		PF01076		IJDNMDFB_00805-802533
GCF_016905345.1	ANT(6)-Ib	100	858	1	1419728	1420585	858	IJDNMDFB_01453-1435092	Complete ICE (4 types of SP)	one integrase - Tyr	i1:v3.r0.c	Tn916		IJDNMDFB_01437-1417030
GCF_016905345.1	tet(44)	99.2	1923	1	1420900	1422822	1923	IJDNMDFB_01453-1435092	Complete ICE (4 types of SP)	one integrase - Tyr	i1:v3.r0.c	Tn916		IJDNMDFB_01437-1417030
GCF_016905345.1	tet(M)	100	1920	1	1425019	1426938	1920	IJDNMDFB_01453-1435092	Complete ICE (4 types of SP)	one integrase - Tyr	i1:v3.r0.c	Tn916		IJDNMDFB_01437-1417030
GCF_016905365.1	tet(40)	99.8	1221	1	21570	22790	1221	CKCGAFOA_00017-15957	Other partial element (R+C, R+V, V+C with size > 10 CDS)	one integrase - Ser	i3.r3:c	Tn5252	PF01076	CKCGAFOA_00013-12644
GCF_016905365.1	optrA	99.9	1968	1	42034	44001	1968	CKCGAFOA_00017-15957	Other partial element (R+C, R+V, V+C with size > 10 CDS)	one integrase - Ser	i3.r3:c	Tn5252	PF01076	CKCGAFOA_00013-12644
GCF_016905365.1	ANT(9)-Ia	71.7	780	8	46084	46856	773	CKCGAFOA_00017-15957	Other partial element (R+C, R+V, V+C with size > 10 CDS)	one integrase - Ser	i3.r3:c	Tn5252	PF01076	CKCGAFOA_00013-12644
GCF_016905365.1	ANT(6)-Ia	100	864	1	47569	48432	864	CKCGAFOA_00017-15957	Other partial element (R+C, R+V, V+C with size > 10 CDS)	one integrase - Ser	i3.r3:c	Tn5252	PF01076	CKCGAFOA_00013-12644
GCF_016905365.1	tet(M)	98.2	1	1920	447369	449288	1920	CKCGAFOA_00470-440032	Other partial element (R+C, R+V, V+C with size > 10 CDS)	mulitple adjacent integrases - Ser	i0.i0.i1:r	Tn5252		CKCGAFOA_00454-427103, CKCGAFOA_00453-425487, CKCGAFOA_00452-424058
GCF_016905375.1	AAC(6')-Ie-APH(2'')-Ia	100	1440	1	126794	128233	1440	PBKMAEEP_00158-149120	Complete ICE (4 types of SP)	mulitple adjacent integrases - Ser	i0.i6:r4:c1.v	Tn5252		PBKMAEEP_00089-85260, PBKMAEEP_00088-84005
GCF_016905375.1	ANT(6)-Ia	100	864	1	128767	129630	864	PBKMAEEP_00158-149120	Complete ICE (4 types of SP)	mulitple adjacent integrases - Ser	i0.i6:r4:c1.v	Tn5252		PBKMAEEP_00089-85260, PBKMAEEP_00088-84005
GCF_016905375.1	tet(O)	99.8	1	1920	1908079	1909998	1920	PBKMAEEP_01859-1922062	Other partial element (R+C, R+V, V+C with size > 10 CDS)	one integrase - Ser	R1:I	Tn5252			PBKMAEEP_01874-1940249
GCF_017592525.1	tet(M)	98.9	1	1920	1195324	1197243	1920	MIBJHEEK_01142-1205517	Complete ICE (4 types of SP)	one integrase - Tyr	i8.v3.r0.c	Tn916		MIBJHEEK_01129-1191508
GCF_017592525.1	ANT(6)-Ia	100	1	864	1222740	1223603	864	MIBJHEEK_01142-1205517	Complete ICE (4 types of SP)	one integrase - Tyr	i8.v3.r0.c	Tn916		MIBJHEEK_01129-1191508
GCF_017598905.1	lnu(B)	100	1	804	50575	51378	804	NKJLAHFD_00030-42513	Other partial element (R+C, R+V, V+C with size > 10 CDS)	one integrase - Ser	C5.R5.I	TnGBS2	#N/A		NKJLAHFD_00036-46965
GCF_017598905.1	ANT(6)-Ia	100	1	864	53541	54404	864	NKJLAHFD_00030-42513	Other partial element (R+C, R+V, V+C with size > 10 CDS)	one integrase - Ser	C5.R5.I	TnGBS2	#N/A		NKJLAHFD_00036-46965
GCF_017598905.1	AAC(6')-Ie-APH(2'')-Ia	100	1	1440	54902	56341	1440	NKJLAHFD_00030-42513	Other partial element (R+C, R+V, V+C with size > 10 CDS)	one integrase - Ser	C5.R5.I	TnGBS2	#N/A		NKJLAHFD_00036-46965
GCF_017598905.1	erm(B)	99.7	1	738	61646	62383	738	NKJLAHFD_00030-42513	Other partial element (R+C, R+V, V+C with size > 10 CDS)	one integrase - Ser	C5.R5.I	TnGBS2	#N/A		NKJLAHFD_00036-46965
GCF_017598905.1	vatD	72.6	160	470	62981	63294	314	NKJLAHFD_00030-42513	Other partial element (R+C, R+V, V+C with size > 10 CDS)	one integrase - Ser	C5.R5.I	TnGBS2	#N/A		NKJLAHFD_00036-46965
GCF_017598905.1	tet(M)	99.3	1	1920	1574298	1576217	1920	NKJLAHFD_01618-1564818	Complete ICE (4 types of SP)	one integrase - Tyr	C0.R3.V9.I	Tn916	#N/A		NKJLAHFD_01632-1578817
GCF_017599005.1	ant(6)-Ia	100	867	1	654763	655629	867	JDMJFPCB_00651-658625	Other partial element (R+C, R+V, V+C with size > 10 CDS)	no integrase	R		PF01076
GCF_017599005.1	tet(O)	98.1	1920	1	1498203	1500122	1920	JDMJFPCB_01493-1493230	Complete IME (R+I, R+C+I)	one integrase - Ser	i8.r		PF01076	JDMJFPCB_01484-1488013
GCF_017599005.1	ANT(6)-Ia	99.9	1	864	1510946	1511809	864	JDMJFPCB_01493-1493230	Complete IME (R+I, R+C+I)	one integrase - Ser	i8.r		PF01076	JDMJFPCB_01484-1488013
GCF_017599005.1	ANT(9)-Ia	71.5	8	780	1512522	1513294	773	JDMJFPCB_01493-1493230	Complete IME (R+I, R+C+I)	one integrase - Ser	i8.r		PF01076	JDMJFPCB_01484-1488013
GCF_017599125.1	optrA	99.9	1	1968	2214646	2216613	1968	KPDCKBHH_00028-26616	Complete IME (R+I, R+C+I)	one integrase - Tyr	C0.R2.I		PF01719		KPDCKBHH_00031-27935
GCF_017599125.1	erm(B)	100	1	738	962974	963711	738	KPDCKBHH_01003-991838	Other partial element (R+C, R+V, V+C with size > 10 CDS)	one integrase - Tyr	R1:I	Tn5252			KPDCKBHH_01016-1004287
GCF_017599125.1	tet(O)	97.9	1	1920	964924	966843	1920	KPDCKBHH_01003-991838	Other partial element (R+C, R+V, V+C with size > 10 CDS)	one integrase - Tyr	R1:I	Tn5252			KPDCKBHH_01016-1004287
GCF_017600065.1	tet(L)	99.9	1377	17	1352053	1353413	1361	AEBBCMHA_01330-1371829	Complete ICE (4 types of SP)	one integrase - Ser	i2:r3:v3.c	Tn5252		AEBBCMHA_01300-1339671
GCF_017600065.1	tet(M)	97.2	1920	1	1354170	1356089	1920	AEBBCMHA_01330-1371829	Complete ICE (4 types of SP)	one integrase - Ser	i2:r3:v3.c	Tn5252		AEBBCMHA_01300-1339671
GCF_017600065.1	ANT(6)-Ia	100	1	864	1386715	1387578	864	AEBBCMHA_01330-1371829	Complete ICE (4 types of SP)	one integrase - Ser	i2:r3:v3.c	Tn5252		AEBBCMHA_01300-1339671
GCF_017601095.1	tet(O)	99.8	1920	1	1026145	1028064	1920	HMELLAOM_00990-1006135	Other partial element (R+C, R+V, V+C with size > 10 CDS)	one integrase - Ser	i8.r6:c	Tn5252	#N/A	HMELLAOM_00981-996550
GCF_018253335.1	tet(L)	99.8	1377	17	398118	399478	1361	AAJHNCOK_00417-410431	Conjugation module (R+C+V)	no integrase	v3.r0.c	Tn916
GCF_018253335.1	tet(M)	98.9	1	1920	400235	402154	1920	AAJHNCOK_00417-410431	Conjugation module (R+C+V)	no integrase	v3.r0.c	Tn916
GCF_018253335.1	ANT(6)-Ia	99.9	1	864	425594	426457	864	AAJHNCOK_00417-410431	Conjugation module (R+C+V)	no integrase	v3.r0.c	Tn916
GCF_018253335.1	erm(B)	100	738	1	677556	678293	738	AAJHNCOK_00685-681728	Complete IME (R+I, R+C+I)	one integrase - Tyr	R1.I		PF01719-PF00910		AAJHNCOK_00687-683149
GCF_019793935.1	erm(B)	99.9	738	1	21295	22032	738	MODBJDJH_02459-2466317	Mobilizable element (R+C with size <= 10 CDS)	no integrase	r3.c		PF01719-PF00910
GCF_019793935.1	lnu(B)	100	804	1	27259	28062	804	MODBJDJH_02459-2466317	Mobilizable element (R+C with size <= 10 CDS)	no integrase	r3.c		PF01719-PF00910
GCF_019793935.1	ANT(9)-Ia	71.8	780	8	31694	32466	773	MODBJDJH_02459-2466317	Mobilizable element (R+C with size <= 10 CDS)	no integrase	r3.c		PF01719-PF00910
GCF_019793935.1	ANT(6)-Ia	100	864	1	33179	34042	864	MODBJDJH_02459-2466317	Mobilizable element (R+C with size <= 10 CDS)	no integrase	r3.c		PF01719-PF00910
GCF_019793935.1	tet(O/W/32/O)	99.9	1920	1	37654	39573	1920	MODBJDJH_02459-2466317	Mobilizable element (R+C with size <= 10 CDS)	no integrase	r3.c		PF01719-PF00910
GCF_019793975.1	erm(B)	99.7	1	738	452261	452998	738	EGLJFJJH_00455-454257	Other partial element (R+C, R+V, V+C with size > 10 CDS)	mulitple adjacent integrases - Ser	i0.i4:R	#N/A	PF01719	EGLJFJJH_00409-412034, EGLJFJJH_00408-410472
GCF_019793975.1	tet(L)	98.1	1377	27	2149033	2150383	1351	EGLJFJJH_02139-2150540	Complete IME (R+I, R+C+I)	one integrase - Ser	i1.r	#N/A	Rep_1	EGLJFJJH_02137-2147511
GCF_019793975.1	tet(O)	98.1	1920	1	2153105	2155024	1920	EGLJFJJH_02139-2150540	Complete IME (R+I, R+C+I)	one integrase - Ser	i1.r	#N/A	Rep_1	EGLJFJJH_02137-2147511
GCF_019793975.1	ANT(9)-Ia	71.4	780	8	2173216	2173988	773	EGLJFJJH_02139-2150540	Complete IME (R+I, R+C+I)	one integrase - Ser	i1.r	#N/A	Rep_1	EGLJFJJH_02137-2147511
GCF_019793975.1	ANT(6)-Ia	100	864	1	2174701	2175564	864	EGLJFJJH_02139-2150540	Complete IME (R+I, R+C+I)	one integrase - Ser	i1.r	#N/A	Rep_1	EGLJFJJH_02137-2147511
GCF_019794195.1	erm(B)	99.9	1	738	1153397	1154134	738	GAEIEFAE_01123-1093898	Complete ICE (4 types of SP)	one integrase - Tyr	C1:V2:r1:I	Tn1549			GAEIEFAE_01138-1111916
GCF_019794375.1	optrA	100	1968	1	18796	20763	1968	PMECAJGO_00044-52601	Complete IME (R+I, R+C+I)	one integrase - Ser	i3.r		PF01076	PMECAJGO_00040-49264
GCF_019794375.1	AAC(6')-Ie-APH(2'')-Ia	100	1440	1	22918	24357	1440	PMECAJGO_00044-52601	Complete IME (R+I, R+C+I)	one integrase - Ser	i3.r		PF01076	PMECAJGO_00040-49264
GCF_019794375.1	tet(O)	97.6	1920	1	57573	59492	1920	PMECAJGO_00044-52601	Complete IME (R+I, R+C+I)	one integrase - Ser	i3.r		PF01076	PMECAJGO_00040-49264
GCF_019794455.1	erm(B)	100	738	1	25942	26679	738	OELHANBM_02440-2486626	Mobilizable element (R+C with size <= 10 CDS)	no integrase	r1.c		PF01719, PF01719-PF00910
GCF_019794455.1	optrA	99.9	1968	1	32359	34326	1968	OELHANBM_02440-2486626	Mobilizable element (R+C with size <= 10 CDS)	no integrase	r1.c		PF01719, PF01719-PF00910
GCF_019794455.1	lnu(B)	100	804	1	39688	40491	804	OELHANBM_02440-2486626	Mobilizable element (R+C with size <= 10 CDS)	no integrase	r1.c		PF01719, PF01719-PF00910
GCF_019794455.1	ANT(9)-Ia	71.7	780	8	44123	44895	773	OELHANBM_02440-2486626	Mobilizable element (R+C with size <= 10 CDS)	no integrase	r1.c		PF01719, PF01719-PF00910
GCF_019794455.1	ANT(6)-Ia	100	864	1	45608	46471	864	OELHANBM_02440-2486626	Mobilizable element (R+C with size <= 10 CDS)	no integrase	r1.c		PF01719, PF01719-PF00910
GCF_019794455.1	tet(O/W/32/O)	99.9	1920	1	48128	50047	1920	OELHANBM_02440-2486626	Mobilizable element (R+C with size <= 10 CDS)	no integrase	r1.c		PF01719, PF01719-PF00910
GCF_019794515.1	AAC(6')-Ie-APH(2'')-Ia	100	1440	1	1282178	1283617	1440	BMHANCFE_01351-1320183	Complete IME (R+I, R+C+I)	one integrase - Ser	C0.R1.I		PF13814		BMHANCFE_01353-1321192
GCF_019794515.1	tet(O)	97	1920	1	8710	10629	1920	BMHANCFE_02527-2504089	Other partial element (R+C, R+V, V+C with size > 10 CDS)	one integrase - Tyr	i1:r		PHA00330	BMHANCFE_02514-2479659
GCF_019794515.1	APH(3')-IIIa	100	795	1	14898	15692	795	BMHANCFE_02527-2504089	Other partial element (R+C, R+V, V+C with size > 10 CDS)	one integrase - Tyr	i1:r		PHA00330	BMHANCFE_02514-2479659
GCF_019794515.1	erm(B)	99.9	738	1	16919	17656	738	BMHANCFE_02527-2504089	Other partial element (R+C, R+V, V+C with size > 10 CDS)	one integrase - Tyr	i1:r		PHA00330	BMHANCFE_02514-2479659
GCF_019794525.1	optrA	100	1968	1	52262	54229	1968	LAFAGIMF_00039-36411	Other partial element (R+C, R+V, V+C with size > 10 CDS)	one integrase - Ser	i9.r3:c	Tn5252		LAFAGIMF_00029-26262
GCF_019794525.1	ANT(6)-Ib	100	858	1	16883	17740	858	LAFAGIMF_02220-2191471, LAFAGIMF_02222-2193050	Mobilizable element (R+C with size <= 10 CDS)	no integrase	r1.r		PF01719
GCF_019794525.1	ANT(9)-Ia	72.6	780	7	19338	20111	774	LAFAGIMF_02220-2191471, LAFAGIMF_02222-2193050	Mobilizable element (R+C with size <= 10 CDS)	no integrase	r1.r		PF01719
GCF_019794525.1	lsa(E)	99.7	1485	1	23708	25192	1485	LAFAGIMF_02220-2191471, LAFAGIMF_02222-2193050	Mobilizable element (R+C with size <= 10 CDS)	no integrase	r1.r		PF01719
GCF_019794525.1	cat(pC194)	97.2	651	1	45073	45723	651	LAFAGIMF_02220-2191471, LAFAGIMF_02222-2193050	Mobilizable element (R+C with size <= 10 CDS)	no integrase	r1.r		PF01719
GCF_019794525.1	erm(B)	99.7	738	1	46351	47088	738	LAFAGIMF_02220-2191471, LAFAGIMF_02222-2193050	Mobilizable element (R+C with size <= 10 CDS)	no integrase	r1.r		PF01719
GCF_019794525.1	tet(O)	98.1	1920	1	48333	50252	1920	LAFAGIMF_02220-2191471, LAFAGIMF_02222-2193050	Mobilizable element (R+C with size <= 10 CDS)	no integrase	r1.r		PF01719
GCF_019794555.1	tet(O)	99.7	1	1920	1829508	1831427	1920	FCALANIP_01863-1835435	Complete IME (R+I, R+C+I)	one integrase - Ser	R3.I		PF01076		FCALANIP_01867-1837857
GCF_019794555.1	ANT(9)-Ia	71.5	8	780	2270162	2270934	773	FCALANIP_02274-2240602	Other partial element (R+C, R+V, V+C with size > 10 CDS)	no integrase	r		PF01076+PF02486
GCF_019794555.1	SAT-4	98.7	1	543	2278299	2278846	548	FCALANIP_02274-2240602	Other partial element (R+C, R+V, V+C with size > 10 CDS)	no integrase	r		PF01076+PF02486
GCF_019794555.1	APH(3')-IIIa	100	1	795	2278939	2279733	795	FCALANIP_02274-2240602	Other partial element (R+C, R+V, V+C with size > 10 CDS)	no integrase	r		PF01076+PF02486
GCF_019794555.1	mdt(A)	99.9	1257	1	2297701	2298957	1257	FCALANIP_02274-2240602	Other partial element (R+C, R+V, V+C with size > 10 CDS)	no integrase	r		PF01076+PF02486
GCF_019794815.1	APH(3')-IIIa	100	1	795	2162313	2163107	795	GLKNPFKH_00058-33894	Other partial element (R+C, R+V, V+C with size > 10 CDS)	one integrase - Tyr	i1.r2!C		PF01719-PF00910	GLKNPFKH_00056-32307
GCF_019794815.1	tet(O)	99.8	1	1920	966436	968355	1920	GLKNPFKH_01013-980622	Complete ICE (4 types of SP)	one integrase - Tyr	C3.V2:R1:I	Tn5252			GLKNPFKH_01027-997079
GCF_019794825.1	ANT(9)-Ia	71.7	8	780	2168821	2169593	773	HLAFGJCL_02182-2189434	Other partial element (R+C, R+V, V+C with size > 10 CDS)	one integrase - Tyr	R1:I	Tn5252			HLAFGJCL_02196-2205812
GCF_019794825.1	lnu(B)	100	1	804	2173225	2174028	804	HLAFGJCL_02182-2189434	Other partial element (R+C, R+V, V+C with size > 10 CDS)	one integrase - Tyr	R1:I	Tn5252			HLAFGJCL_02196-2205812
GCF_019794825.1	APH(3')-IIIa	100	1	795	2175071	2175865	795	HLAFGJCL_02182-2189434	Other partial element (R+C, R+V, V+C with size > 10 CDS)	one integrase - Tyr	R1:I	Tn5252			HLAFGJCL_02196-2205812
GCF_019794825.1	erm(B)	100	1	738	2178924	2179661	738	HLAFGJCL_02182-2189434	Other partial element (R+C, R+V, V+C with size > 10 CDS)	one integrase - Tyr	R1:I	Tn5252			HLAFGJCL_02196-2205812
GCF_019794825.1	optrA	99.8	1	1968	2429832	2431799	1968	HLAFGJCL_02424-2443294	Other partial element (R+C, R+V, V+C with size > 10 CDS)	mulitple adjacent integrases - Ser	i0.i2:r		Rep_1	HLAFGJCL_02402-2418500, HLAFGJCL_02401-2416917
GCF_020467065.1	tet(M)	98.8	1920	1	1444857	1446776	1920	JMGGMHGB_01433-1455050	Complete ICE (4 types of SP)	one integrase - Tyr	i8.v3.r0.c	Tn916		JMGGMHGB_01420-1441041
GCF_020467105.1	erm(B)	100	738	1	1090499	1091236	738	IPCGIGHC_01099-1125926	Complete ICE (4 types of SP)	mulitple adjacent integrases - Ser	i0.i0.i3:R1:v6.c	Tn1549		IPCGIGHC_01060-1085167, IPCGIGHC_01059-1083500, IPCGIGHC_01058-1082014
GCF_020467105.1	ANT(6)-Ia	100	834	1	1108155	1108988	834	IPCGIGHC_01099-1125926	Complete ICE (4 types of SP)	mulitple adjacent integrases - Ser	i0.i0.i3:R1:v6.c	Tn1549		IPCGIGHC_01060-1085167, IPCGIGHC_01059-1083500, IPCGIGHC_01058-1082014
GCF_020467105.1	tet(M)	99.7	1920	1	2232247	2234166	1920	IPCGIGHC_02196-2224475	Complete ICE (4 types of SP)	one integrase - Tyr	v4.c1:i1:r	Tn5252		IPCGIGHC_02183-2212569
GCF_020467885.1	tet(O)	99.8	1920	1	1054817	1056736	1920	LPKAGADN_01096-1049844	Complete IME (R+I, R+C+I)	one integrase - Ser	i3.r		PF01076	LPKAGADN_01092-1046531
GCF_020542025.1	tet(O)	99.7	1	1920	662601	664520	1920	GDAKODBP_00713-680265	Complete ICE (4 types of SP)	one integrase - Tyr	i9:C5.V3:R	Tn5252		GDAKODBP_00583-555406
GCF_020542025.1	ANT(6)-Ia	100	1	864	666659	667522	864	GDAKODBP_00713-680265	Complete ICE (4 types of SP)	one integrase - Tyr	i9:C5.V3:R	Tn5252		GDAKODBP_00583-555406
GCF_020542025.1	ANT(9)-Ia	71.7	8	780	668235	669007	773	GDAKODBP_00713-680265	Complete ICE (4 types of SP)	one integrase - Tyr	i9:C5.V3:R	Tn5252		GDAKODBP_00583-555406
GCF_020542025.1	erm(B)	100	1	711	671153	671863	711	GDAKODBP_00713-680265	Complete ICE (4 types of SP)	one integrase - Tyr	i9:C5.V3:R	Tn5252		GDAKODBP_00583-555406
GCF_021390255.1	erm(B)	100	738	1	1112736	1113473	738	PDONKHFJ_01114-1107262	Complete IME (R+I, R+C+I)	one integrase - Ser	i3.r		PF01076	PDONKHFJ_01110-1103949
GCF_021390255.1	erm(B)	99.9	1	738	1924152	1924889	738	PDONKHFJ_01946-1921023	Complete ICE (4 types of SP)	one integrase - DDE	V6.C5.R1:D	TnGBS2			PDONKHFJ_01958-1929514
GCF_021390255.1	ANT(9)-Ia	100	1	783	2311274	2312056	783	PDONKHFJ_02359-2339890	Other partial element (R+C, R+V, V+C with size > 10 CDS)	one integrase - Tyr	I3:r		Rep_1	PDONKHFJ_02323-2309726
GCF_021390255.1	fexA	99.6	1	1428	2314898	2316325	1428	PDONKHFJ_02359-2339890	Other partial element (R+C, R+V, V+C with size > 10 CDS)	one integrase - Tyr	I3:r		Rep_1	PDONKHFJ_02323-2309726
GCF_021390255.1	optrA	99.9	1	1968	2316904	2318871	1968	PDONKHFJ_02359-2339890	Other partial element (R+C, R+V, V+C with size > 10 CDS)	one integrase - Tyr	I3:r		Rep_1	PDONKHFJ_02323-2309726
GCF_021390255.1	tet(O/W/32/O)	99.9	1	1920	2320837	2322756	1920	PDONKHFJ_02359-2339890	Other partial element (R+C, R+V, V+C with size > 10 CDS)	one integrase - Tyr	I3:r		Rep_1	PDONKHFJ_02323-2309726
GCF_021390255.1	lnu(C)	99	1	495	2324183	2324677	495	PDONKHFJ_02359-2339890	Other partial element (R+C, R+V, V+C with size > 10 CDS)	one integrase - Tyr	I3:r		Rep_1	PDONKHFJ_02323-2309726
GCF_022354845.1	cfr	99.8	1050	1	1885625	1886674	1050	AAAKBPKH_01967-1914867	Complete ICE (4 types of SP)	one integrase - Tyr	C0.R8.V5.I	ICESt3			AAAKBPKH_01982-1925813
GCF_022426675.1	erm(B)	100	738	1	1158307	1159044	738	NLDOMOFK_01133-1166106	Complete IME (R+I, R+C+I)	one integrase - Ser	i3.r		PF01076	NLDOMOFK_01129-1162793
GCF_022426675.1	ant(6)-Ia	100	1	867	1171075	1171941	867	NLDOMOFK_01133-1166106	Complete IME (R+I, R+C+I)	one integrase - Ser	i3.r		PF01076	NLDOMOFK_01129-1162793
GCF_022426675.1	tet(O)	97.2	1920	1	1172977	1174896	1920	NLDOMOFK_01133-1166106	Complete IME (R+I, R+C+I)	one integrase - Ser	i3.r		PF01076	NLDOMOFK_01129-1162793
GCF_023469825.1	tet(M)	99	1920	1	46535	48454	1920	EGLBBLDP_00028-37056	Complete ICE (4 types of SP)	one integrase - Tyr	C0.R3.V8.I	Tn916			EGLBBLDP_00041-51053
GCF_023469825.1	erm(B)	100	1	711	2088636	2089346	711	EGLBBLDP_01995-2083963	Other partial element (R+C, R+V, V+C with size > 10 CDS)	one integrase - Tyr	i1.r4:c	Tn5252	PF01719-PF00910	EGLBBLDP_01993-2082470
GCF_023469965.1	tet(O/W/32/O)	99.6	1	1920	1791949	1793868	1920	EGEEKNAC_01748-1797875	Other partial element (R+C, R+V, V+C with size > 10 CDS)	mulitple adjacent integrases - Ser	I0.I1:C1:R	Tn5252	PF01076	EGEEKNAC_01716-1758157, EGEEKNAC_01715-1756953
GCF_023470265.1	tet(O)	99.7	1	1920	6973	8892	1920	MPAOIELL_00008-12898	Complete IME (R+I, R+C+I)	one integrase - Ser	R3.I		PF01076		MPAOIELL_00012-15348
GCF_023470265.1	erm(B)	99.9	1	738	35291	36028	738	MPAOIELL_00008-12898	Complete IME (R+I, R+C+I)	one integrase - Ser	R3.I		PF01076		MPAOIELL_00012-15348
GCF_023470265.1	optrA	100	1968	1	2176463	2178430	1968	MPAOIELL_00008-12898	Complete IME (R+I, R+C+I)	one integrase - Ser	R3.I		PF01076		MPAOIELL_00012-15348
GCF_023470265.1	ant(6)-Ia	100	867	1	582139	583005	867	MPAOIELL_00558-586086	Complete IME (R+I, R+C+I)	one integrase - Ser	R1.I		PF01076		MPAOIELL_00560-587398
GCF_900048835.1	tet(O)	100	1	1920	488611	490530	1920	PGHPLILK_00475-494535	Complete IME (R+I, R+C+I)	one integrase - Ser	R3.I		PF01076		PGHPLILK_00479-496985
GCF_900049625.1	tet(O/W/32/O)	99.9	1920	1	1243797	1245716	1920	DDHDHJAF_01177-1215851	Other partial element (R+C, R+V, V+C with size > 10 CDS)	one integrase - Tyr	i1:r4:c	Tn5252	#N/A	DDHDHJAF_01164-1204672
GCF_900049955.1	tet(O)	99.6	1	1920	1954589	1956508	1920	EFJCNFFM_01885-1960514	Complete IME (R+I, R+C+I)	one integrase - Ser	R3.I		PF01076		EFJCNFFM_01889-1962964
GCF_900050815.1	tet(O)	99.9	1920	1	1202926	1204845	1920	AGAHEMDH_01136-1197956	Complete IME (R+I, R+C+I)	one integrase - Ser	i3.r		PF01076	AGAHEMDH_01132-1194643
GCF_900052235.1	tet(O)	99.7	1920	1	915838	917757	1920	MNJGEFEJ_00872-910865	Complete IME (R+I, R+C+I)	one integrase - Ser	i3.r		PF01076	MNJGEFEJ_00868-907552
GCF_900052525.1	erm(B)	100	1	607	2069007	2069613	607	HEMMIJJD_02077-2108310	Complete IME (R+I, R+C+I)	one integrase - Ser	R3.I		PF01076		HEMMIJJD_02081-2110760
GCF_900052525.1	tet(O)	100	1	1920	2102386	2104305	1920	HEMMIJJD_02077-2108310	Complete IME (R+I, R+C+I)	one integrase - Ser	R3.I		PF01076		HEMMIJJD_02081-2110760
GCF_900053125.1	ANT(9)-Ia	71.5	780	8	2235981	2236753	773	PKOHEPMH_02258-2256315	Partial ICE (at least V)	no integrase	r4:v	Tn5252
GCF_900053125.1	ANT(6)-Ia	100	864	1	2237466	2238329	864	PKOHEPMH_02258-2256315	Partial ICE (at least V)	no integrase	r4:v	Tn5252
GCF_900053125.1	erm(B)	100	738	1	2238588	2239325	738	PKOHEPMH_02258-2256315	Partial ICE (at least V)	no integrase	r4:v	Tn5252
GCF_900053125.1	tet(O/W/32/O)	100	1920	1	2275871	2277790	1920	PKOHEPMH_02258-2256315	Partial ICE (at least V)	no integrase	r4:v	Tn5252
GCF_900053135.1	tet(40)	99.8	1221	1	740805	742025	1221	AODPHBBI_00706-756156	Complete ICE (4 types of SP)	one integrase - Tyr	i2:v4.c3.r	VanG		AODPHBBI_00676-731262
GCF_900053135.1	lnu(C)	82.8	495	1	784183	784677	495	AODPHBBI_00706-756156	Complete ICE (4 types of SP)	one integrase - Tyr	i2:v4.c3.r	VanG		AODPHBBI_00676-731262
GCF_900053135.1	tet(M)	99.1	1	1920	906081	908000	1920	AODPHBBI_00813-896599	Complete ICE (4 types of SP)	one integrase - Tyr	C0.R3.V8.I	Tn916			AODPHBBI_00826-910599
GCF_900053135.1	erm(B)	99.7	1	738	1852580	1853317	738	AODPHBBI_01767-1910253	Complete ICE (4 types of SP)	one integrase - Tyr	i4.v7.r0.c	ICESt3		AODPHBBI_01754-1898917
GCF_900053595.1	tet(O)	99.8	1920	1	1181208	1183127	1920	NNEEDLNI_01111-1164283	Complete ICE (4 types of SP)	one integrase - Tyr	i1:r2:v3.c	Tn5252		NNEEDLNI_01100-1154862
GCF_900055105.1	tet(O)	99.9	1920	1	397237	399156	1920	FNAIFAJF_00373-392267	Complete IME (R+I, R+C+I)	one integrase - Ser	i3.r		PF01076	FNAIFAJF_00369-388899
GCF_900055865.1	tet(O)	99.9	1920	1	1672643	1674562	1920	ILMECPBO_01647-1667673	Complete IME (R+I, R+C+I)	one integrase - Ser	i3.r		PF01076	ILMECPBO_01643-1664305
GCF_900056165.1	erm(B)	99.7	1	738	293620	294357	738	JLIGAANK_00353-324771	Complete IME (R+I, R+C+I)	one integrase - Tyr	i1.r1.c		PF01719	JLIGAANK_00351-323247
GCF_900056485.1	APH(3')-IIIa	100	795	1	1106478	1105684	795	FGHPGGHO_00974-1095609	Complete ICE (4 types of SP)	one integrase - Tyr	i2.r3:v3.c	Tn5252		FGHPGGHO_00971-1093476
GCF_900056485.1	SAT-4	100	543	1	1106571	1107113	543	FGHPGGHO_00974-1095609	Complete ICE (4 types of SP)	one integrase - Tyr	i2.r3:v3.c	Tn5252		FGHPGGHO_00971-1093476
GCF_900056485.1	ANT(6)-Ia	100	831	1	1107110	1107940	831	FGHPGGHO_00974-1095609	Complete ICE (4 types of SP)	one integrase - Tyr	i2.r3:v3.c	Tn5252		FGHPGGHO_00971-1093476
GCF_900056505.1	tet(O)	99.6	1	1920	996038	997957	1920	MBPNFMCP_01021-1001963	Complete IME (R+I, R+C+I)	one integrase - Ser	R3.I		PF01076		MBPNFMCP_01025-1004413
GCF_900056525.1	erm(B)	99.9	738	1	1327016	1327753	738	GBAHKMOI_01296-1337151	Complete IME (R+I, R+C+I)	one integrase - Ser	i3.r		PF01076	GBAHKMOI_01292-1333811
GCF_900056525.1	tet(O)	100	1920	1	1342124	1344043	1920	GBAHKMOI_01296-1337151	Complete IME (R+I, R+C+I)	one integrase - Ser	i3.r		PF01076	GBAHKMOI_01292-1333811
GCF_900056835.1	tet(O)	99.9	1	1920	896058	897977	1920	BCKNJBKB_00864-908817	Other partial element (R+C, R+V, V+C with size > 10 CDS)	one integrase - Tyr	C2:R1:I	Tn5252			BCKNJBKB_00877-920662
GCF_900057045.1	tet(O)	100	1920	1	326444	328363	1920	MDPIPEOA_00320-321474	Complete IME (R+I, R+C+I)	one integrase - Ser	i3.r		PF01076	MDPIPEOA_00316-318106
GCF_900058005.1	tet(O)	100	1920	1	1300599	1302518	1920	JEGFKCCB_01303-1331568	Complete ICE (4 types of SP)	one integrase - Tyr	i2.r3:v3.c	Tn5252		JEGFKCCB_01300-1329435
GCF_900058245.1	tet(O)	99.5	1	1920	2010892	2012811	1920	KEIOMGMB_01965-2024181	Complete ICE (4 types of SP)	mulitple adjacent integrases - Ser	C3.V2:R1:I0.I0.I	Tn5252			KEIOMGMB_01978-2039886, KEIOMGMB_01979-2041460, KEIOMGMB_01980-2043069
GCF_900058255.1	tet(O)	100	1	1920	930746	932665	1920	JJMHDKPH_00938-948270	Other partial element (R+C, R+V, V+C with size > 10 CDS)	one integrase - Tyr	C3:R1:I	Tn5252			JJMHDKPH_00952-961419
GCF_900058485.1	tet(O)	100	1920	1	1773758	1775677	1920	DIMOMBOM_01758-1768640	Complete IME (R+I, R+C+I)	one integrase - Ser	i3.r		PF01076	DIMOMBOM_01754-1765272
GCF_900058725.1	erm(B)	100	1	738	46604	47341	738	KHHFHDCI_00052-49418	Complete IME (R+I, R+C+I)	one integrase - Ser	i9.r		PF01076	KHHFHDCI_00042-43422
GCF_900058725.1	tet(O)	99.8	1920	1	54388	56307	1920	KHHFHDCI_00052-49418	Complete IME (R+I, R+C+I)	one integrase - Ser	i9.r		PF01076	KHHFHDCI_00042-43422
GCF_900059425.1	APH(3')-IIIa	100	1	795	2136045	2136839	795	EPJIDAIF_00079-53379	Mobilizable element (R+C with size <= 10 CDS)	no integrase	r1.c		PF01719, PF01719-PF00910
GCF_900059425.1	erm(B)	99.7	1	738	765652	766389	738	EPJIDAIF_00817-814110	Complete ICE (4 types of SP)	one integrase - Tyr	C3.V6:R1:I	Tn5252			EPJIDAIF_00831-830563
GCF_900059425.1	ANT(6)-Ia	100	1	864	768801	769664	864	EPJIDAIF_00817-814110	Complete ICE (4 types of SP)	one integrase - Tyr	C3.V6:R1:I	Tn5252			EPJIDAIF_00831-830563
GCF_900059425.1	ANT(9)-Ia	71.7	8	780	770377	771149	773	EPJIDAIF_00817-814110	Complete ICE (4 types of SP)	one integrase - Tyr	C3.V6:R1:I	Tn5252			EPJIDAIF_00831-830563
GCF_900059425.1	lsa(E)	100	1	1485	773243	774727	1485	EPJIDAIF_00817-814110	Complete ICE (4 types of SP)	one integrase - Tyr	C3.V6:R1:I	Tn5252			EPJIDAIF_00831-830563
GCF_900059425.1	tet(O)	99.9	1	1920	787554	789473	1920	EPJIDAIF_00817-814110	Complete ICE (4 types of SP)	one integrase - Tyr	C3.V6:R1:I	Tn5252			EPJIDAIF_00831-830563
GCF_900060645.1	tet(O)	100	1920	1	85937	87856	1920	IKFLGKOF_00079-80968	Complete IME (R+I, R+C+I)	one integrase - Ser	i4.r		PF01076	IKFLGKOF_00074-76703
GCF_900060645.1	erm(B)	99.7	1	738	1564705	1565442	738	IKFLGKOF_01551-1616066	Complete IME (R+I, R+C+I)	one integrase - Tyr	i1.r1.c		PF01719, PF01719-PF00910	IKFLGKOF_01549-1614746
GCF_900060645.1	vanUG	77	1	191	2426581	2426771	191	IKFLGKOF_02354-2451096	Other partial element (R+C, R+V, V+C with size > 10 CDS)	one integrase - Ser	I1:R		Rep_1	IKFLGKOF_02337-2437027
GCF_900060645.1	vanXYG	100	1	765	2431482	2432246	765	IKFLGKOF_02354-2451096	Other partial element (R+C, R+V, V+C with size > 10 CDS)	one integrase - Ser	I1:R		Rep_1	IKFLGKOF_02337-2437027
GCF_900061355.1	erm(B)	100	738	1	2222510	2223247	738	KCDAPBGO_00026-22509	Complete IME (R+I, R+C+I)	one integrase - Tyr	i2.r1.c		PF01719	KCDAPBGO_00023-20710
GCF_900061355.1	tet(O)	99.7	1	1920	372522	374441	1920	KCDAPBGO_00372-381592	Complete IME (R+I, R+C+I)	one integrase - Tyr	i1.r1.c		PF01719	KCDAPBGO_00370-380050
GCF_900062245.1	tet(O)	100	1	1920	553624	555543	1920	AMFEBFMJ_00546-559550	Complete IME (R+I, R+C+I)	one integrase - Ser	R3.I		PF01076		AMFEBFMJ_00550-561972
GCF_900062275.1	erm(B)	100	1	711	449550	450260	711	PFNMOHFI_00448-446010	Other partial element (R+C, R+V, V+C with size > 10 CDS)	one integrase - Ser	r1:I				PFNMOHFI_00459-458084
GCF_900062275.1	tet(O)	100	1	1920	1900377	1902296	1920	PFNMOHFI_01840-1906301	Complete IME (R+I, R+C+I)	one integrase - Ser	R3.I		PF01076		PFNMOHFI_01844-1908751
GCF_900062835.1	tet(O)	100	1920	1	1231179	1233098	1920	PFEONGNA_01183-1226209	Complete IME (R+I, R+C+I)	one integrase - Ser	i3.r		PF01076	PFEONGNA_01179-1222557
GCF_900062835.1	erm(B)	99.9	738	1	1251427	1252164	738	PFEONGNA_01183-1226209	Complete IME (R+I, R+C+I)	one integrase - Ser	i3.r		PF01076	PFEONGNA_01179-1222557
GCF_900063555.1	tet(O)	99.9	1	1920	913645	915564	1920	GKFILFON_00982-963143	Complete IME (R+I, R+C+I)	one integrase - Tyr	R1.I		PF01719-PF00910		GKFILFON_00984-964564
GCF_900063555.1	erm(B)	100	1	711	917772	918482	711	GKFILFON_00982-963143	Complete IME (R+I, R+C+I)	one integrase - Tyr	R1.I		PF01719-PF00910		GKFILFON_00984-964564
GCF_900063575.1	tet(40)	100	1	1221	2251540	2252760	1221	GGOKHPJM_02217-2278841	Other partial element (R+C, R+V, V+C with size > 10 CDS)	one integrase - Tyr	C4:R1:I	Tn5252			GGOKHPJM_02230-2290685
GCF_900063595.1	tet(O)	99.7	1920	1	1947028	1948947	1920	CIPOKNEN_01911-1920135	Complete IME (R+I, R+C+I)	one integrase - Tyr	C1.R1.I		PF01719		CIPOKNEN_01913-1921044
JAUTFI000000000	erm(B)	100	738	1	2197924	2198661	738	CCPOCBAN_02201-2201834	Complete IME (R+I, R+C+I)	one integrase - Ser	i3.r		PF01076	CCPOCBAN_02197-2199195
JAUTFI000000000	tet(O)	99.9	1920	1	2205191	2207110	1920	CCPOCBAN_02201-2201834	Complete IME (R+I, R+C+I)	one integrase - Ser	i3.r		PF01076	CCPOCBAN_02197-2199195
JAUTFU000000000	erm(B)	100	1	711	1133730	1134440	711	DLNIHKLD_01065-1129057	Complete IME (R+I, R+C+I)	one integrase - Tyr	i1.r		PF01719-PF00910	DLNIHKLD_01063-1127564
JAUTGW000000000	erm(B)	99.9	738	1	2191508	2192245	738	AGHKHNOO_02210-2233601	Complete ICE (4 types of SP)	mulitple adjacent integrases - Ser	C3.V4:R1:I0.I0.I	Tn5252			AGHKHNOO_02228-2246925, AGHKHNOO_02229-2248499, AGHKHNOO_02230-2250108
JAUTGW000000000	tet(O/W/32/O)	99.9	1	1920	2269187	2271106	1920	AGHKHNOO_02210-2233601	Complete ICE (4 types of SP)	mulitple adjacent integrases - Ser	C3.V4:R1:I0.I0.I	Tn5252			AGHKHNOO_02228-2246925, AGHKHNOO_02229-2248499, AGHKHNOO_02230-2250108
JAUTGW000000000	ANT(6)-Ia	99.9	1	864	2275028	2275891	864	AGHKHNOO_02210-2233601	Complete ICE (4 types of SP)	mulitple adjacent integrases - Ser	C3.V4:R1:I0.I0.I	Tn5252			AGHKHNOO_02228-2246925, AGHKHNOO_02229-2248499, AGHKHNOO_02230-2250108
JAUTGW000000000	ANT(9)-Ia	71.8	8	780	2276604	2277376	773	AGHKHNOO_02210-2233601	Complete ICE (4 types of SP)	mulitple adjacent integrases - Ser	C3.V4:R1:I0.I0.I	Tn5252			AGHKHNOO_02228-2246925, AGHKHNOO_02229-2248499, AGHKHNOO_02230-2250108
JAUTGY000000000	tet(O/W/32/O)	99.9	1920	1	2333587	2335506	1920	LJLBCCAJ_02299-2327462	Other partial element (R+C, R+V, V+C with size > 10 CDS)	one integrase - Tyr	r4:I		PF01076		LJLBCCAJ_02350-2366838
JAUTGY000000000	erm(B)	99.7	738	1	2336511	2337248	738	LJLBCCAJ_02299-2327462	Other partial element (R+C, R+V, V+C with size > 10 CDS)	one integrase - Tyr	r4:I		PF01076		LJLBCCAJ_02350-2366838
JAUTHA000000000	tet(O)	99.7	1	1920	1984183	1986102	1920	INOKIALG_01945-1990130	Complete IME (R+I, R+C+I)	one integrase - Ser	R3.I		PF01076		INOKIALG_01949-1992552
JAUTHA000000000	erm(B)	100	1	738	2008982	2009719	738	INOKIALG_01945-1990130	Complete IME (R+I, R+C+I)	one integrase - Ser	R3.I		PF01076		INOKIALG_01949-1992552
JAUTHN000000000	tet(O/W/32/O)	99.9	1	1920	63691	65610	1920	OKMGOKEO_00073-85551, OKMGOKEO_00074-86554	Conjugation module (R+C+V)	no integrase	C3.V3:R0.R	Tn5252
JAUTHN000000000	ant(6)-Ia	100	1	909	67512	68420	909	OKMGOKEO_00073-85551, OKMGOKEO_00074-86554	Conjugation module (R+C+V)	no integrase	C3.V3:R0.R	Tn5252
JAUTHN000000000	APH(3')-IIIa	100	1	795	70337	71131	795	OKMGOKEO_00073-85551, OKMGOKEO_00074-86554	Conjugation module (R+C+V)	no integrase	C3.V3:R0.R	Tn5252
JAUTHN000000000	erm(B)	99.6	1	738	74190	74927	738	OKMGOKEO_00073-85551, OKMGOKEO_00074-86554	Conjugation module (R+C+V)	no integrase	C3.V3:R0.R	Tn5252
JAUTHO000000000	tet(O)	100	1	1920	179670	181589	1920	PGODJGIM_00207-214501	Complete ICE (4 types of SP)	one integrase - Tyr	i8.v3.r0.c	Tn916		PGODJGIM_00194-200489
JAUTHO000000000	erm(B)	100	1	711	185577	186287	711	PGODJGIM_00207-214501	Complete ICE (4 types of SP)	one integrase - Tyr	i8.v3.r0.c	Tn916		PGODJGIM_00194-200489
JAUTHO000000000	tet(M)	99.6	1920	1	204305	206224	1920	PGODJGIM_00251-257496	Complete IME (R+I, R+C+I)	one integrase - Tyr	C0.R1.I		PF01719-PF00910		PGODJGIM_00253-259137
JAUTHP000000000	erm(B)	99.9	1	738	626784	627521	738	PIDCDFPE_00734-664274	Complete IME (R+I, R+C+I)	one integrase - Tyr	i1.r6.c	#N/A	PHA00330	PIDCDFPE_00732-662735
JAUTHR000000000	vatD	72.5	416	70	1304711	1305066	360	ALDBPJMA_01357-1298864	Other partial element (R+C, R+V, V+C with size > 10 CDS)	one integrase - Tyr	i1:R	Tn1549		ALDBPJMA_01341-1280621
JAUTHR000000000	ANT(6)-Ia	100	1	864	1938413	1939276	864	ALDBPJMA_02083-1995228	Complete IME (R+I, R+C+I)	one integrase - Ser	i1.r0.c		PF13814	ALDBPJMA_02081-1993344
JAUTHR000000000	ANT(9)-Ia	71.7	8	780	1939989	1940761	773	ALDBPJMA_02083-1995228	Complete IME (R+I, R+C+I)	one integrase - Ser	i1.r0.c		PF13814	ALDBPJMA_02081-1993344
JAUTHR000000000	APH(3')-IIIa	100	1	795	1941136	1941930	795	ALDBPJMA_02083-1995228	Complete IME (R+I, R+C+I)	one integrase - Ser	i1.r0.c		PF13814	ALDBPJMA_02081-1993344
JAUTHR000000000	erm(B)	99.9	1	738	1944989	1945726	738	ALDBPJMA_02083-1995228	Complete IME (R+I, R+C+I)	one integrase - Ser	i1.r0.c		PF13814	ALDBPJMA_02081-1993344
JAUTHR000000000	tet(O/W/32/O)	99.8	1	1920	2226277	2228196	1920	ALDBPJMA_02340-2246674	Other partial element (R+C, R+V, V+C with size > 10 CDS)	one integrase - Ser	R1:I	Tn5252			ALDBPJMA_02353-2263057
JAUTHR000000000	tet(40)	97.2	1	1221	2228450	2229670	1221	ALDBPJMA_02340-2246674	Other partial element (R+C, R+V, V+C with size > 10 CDS)	one integrase - Ser	R1:I	Tn5252			ALDBPJMA_02353-2263057
JAUTHV000000000	tet(O/W/32/O)	99.7	1920	1	1228645	1230564	1920	DENNBLCP_01199-1223675	Complete IME (R+I, R+C+I)	one integrase - Ser	i3.r		PF01076	DENNBLCP_01195-1220307
JBBJJD000000000	tet(O)	100	1	1920	464458	466377	1920	GMHFHKKP_00497-486990	Complete ICE (4 types of SP)	one integrase - Tyr	C3.V4:R1:I	Tn5252			GMHFHKKP_00514-500893
JBBJJD000000000	erm(B)	100	738	1	473426	474163	738	GMHFHKKP_00497-486990	Complete ICE (4 types of SP)	one integrase - Tyr	C3.V4:R1:I	Tn5252			GMHFHKKP_00514-500893
JBBJJE000000000	tet(L)	99.9	1377	1	2300460	2301836	1377	LJKHGHLL_02304-2302812	Complete ICE (4 types of SP)	one integrase - Ser	i1.r4:v3.c	Tn5252		LJKHGHLL_02302-2298100
JBBJJE000000000	erm(B)	99.9	1	738	2313789	2314526	738	LJKHGHLL_02304-2302812	Complete ICE (4 types of SP)	one integrase - Ser	i1.r4:v3.c	Tn5252		LJKHGHLL_02302-2298100
JBBJJE000000000	tet(O)	99.7	1920	1	2321576	2323495	1920	LJKHGHLL_02304-2302812	Complete ICE (4 types of SP)	one integrase - Ser	i1.r4:v3.c	Tn5252		LJKHGHLL_02302-2298100
JBBJJF000000000	erm(B)	100	1	738	1881275	1882012	738	PGLPBNAA_01924-1900855	Conjugation module (R+C+V)	no integrase	R2:v3.c	Tn5252
JBBJJF000000000	tet(O)	97.5	1	1920	1883225	1885144	1920	PGLPBNAA_01924-1900855	Conjugation module (R+C+V)	no integrase	R2:v3.c	Tn5252
JBBJJG000000000	tet(O)	100	1	1920	301319	303238	1920	ADOPHAJC_00288-307246	Complete IME (R+I, R+C+I)	one integrase - Ser	R9.I		PF01076		ADOPHAJC_00298-312543
JBBJJG000000000	erm(B)	100	738	1	310288	311025	738	ADOPHAJC_00288-307246	Complete IME (R+I, R+C+I)	one integrase - Ser	R9.I		PF01076		ADOPHAJC_00298-312543

## Sheet: Table S3
Table S3: BLASTX hits for search of components of the competence system (filtered for 80% coverage)
Assembly_RefSeq_Accession	Name	Percent.Id	Hit.start	Hit.end	Query.start	Query.end	Sequence.Length
JAUTHV000000000	ComYG_SSU0132	58.9%	1	136	2045595	2046119	175
JAUTHV000000000	ComYC_SSU0128	83.9%	1	93	2047174	2047452	93
JAUTHV000000000	ComYE_SSU0130	89.7%	1	97	2046521	2046811	97
JAUTHV000000000	ComYF_SSU0131	93.8%	1	144	2046100	2046531	144
JAUTHV000000000	ComYD_SSU0129	95.6%	1	135	2046786	2047190	135
JAUTHV000000000	ComYH_SSU0133	96.5%	1	317	2044585	2045535	317
JAUTHV000000000	ComYB_SSU0127	97.1%	1	342	2047457	2048482	342
JAUTHV000000000	ComYA_SSU0126	98.7%	1	316	2048406	2049353	316
JAUTHV000000000	ComR_II	88.5%	1	304	2109609	2110520	304
JAUTHV000000000	ComX_SSU0016	99.4%	1	156	2154233	2154700	156
JAUTHV000000000	ComX_SSU0016	85.3%	1	156	2096376	2096843	156
JAUTHV000000000	ComEA_SSU0610	93.2%	1	220	1476514	1477173	220
JAUTHV000000000	ComEC_SSU0611	94.4%	1	745	1474293	1476527	745
JAUTHV000000000	ComFA_SSU0393	99.1%	1	430	1755390	1756679	430
JAUTHV000000000	ComFC_SSU0394	100.0%	1	221	1754732	1755394	221
JAUTHV000000000	EndA_SSU1009	89.6%	1	279	846524	847360	279
JAUTHV000000000	SsbB_SSU0144	99.2%	1	131	2032727	2033119	131
JAUTHV000000000	OppA_SSU1664	92.4%	1	596	337258	339045	596
JAUTHV000000000	OppA_SSU1664	66.0%	3	596	507193	508962	594
JAUTHV000000000	OppB_SSU1661	96.5%	1	318	341368	342321	318
JAUTHV000000000	OppC_SSU1660	98.3%	1	300	342338	343237	300
JAUTHV000000000	OppD_SSU1663	99.7%	1	332	339424	340419	332
JAUTHV000000000	OppD_SSU1663	42.6%	1	271	437090	437881	272
JAUTHV000000000	OppD_SSU1663	34.0%	7	312	340431	341312	318
JAUTHV000000000	OppF_SSU1662	97.1%	1	313	340425	341363	313
JAUTHV000000000	OppF_SSU1662	40.6%	3	263	437964	438710	261
JAUTHV000000000	CinA_SSU_RS00385	96.4%	1	393	2100676	2101854	393
JAUTHV000000000	CoiA_SSU_RS05495	79.6%	1	313	788410	789348	313
JAUTHV000000000	RadC_SSU_RS04710	99.6%	1	226	1316670	1317347	226
JAUTHV000000000	RecA_SSU_RS00390	96.6%	1	383	2099473	2100621	383
JAUTHR000000000	ComYD_SSU0129	54.8%	1	135	1480883	1481287	135
JAUTHR000000000	ComYE_SSU0130	62.9%	1	97	1481262	1481552	97
JAUTHR000000000	ComYF_SSU0131	63.6%	1	143	1481542	1481970	143
JAUTHR000000000	ComYC_SSU0128	79.3%	1	92	1480603	1480878	92
JAUTHR000000000	ComYB_SSU0127	82.2%	1	342	1479574	1480599	342
JAUTHR000000000	ComYA_SSU0126	87.3%	1	316	1478703	1479650	316
JAUTHR000000000	ComYH_SSU0133	87.4%	1	317	1482607	1483557	317
JAUTHR000000000	ComYG_variant_strain450	100.0%	1	200	1481954	1482553	200
JAUTHR000000000	ComR_III	67.4%	1	298	1894717	1895610	298
JAUTHR000000000	ComX_SSU0016	82.0%	1	128	1876309	1876692	128
JAUTHR000000000	ComX_SSU0016	59.6%	1	156	1477654	1478121	156
JAUTHR000000000	ComEA_SSU0610	70.7%	1	219	1974266	1974931	222
JAUTHR000000000	ComEC_SSU0611	81.2%	1	744	1974921	1977149	744
JAUTHR000000000	ComFA_SSU0393	79.5%	1	430	474754	476043	430
JAUTHR000000000	ComFC_SSU0394	64.7%	1	221	476039	476701	221
JAUTHR000000000	EndA_SSU1009	75.6%	1	279	1207397	1208230	279
JAUTHR000000000	SsbB_SSU0144	91.6%	1	131	1491875	1492267	131
JAUTHR000000000	OppA_SSU1664	90.3%	1	596	1501225	1503015	597
JAUTHR000000000	OppB_SSU1661	89.6%	1	318	1505232	1506185	318
JAUTHR000000000	OppC_SSU1660	90.0%	1	300	1506203	1507102	300
JAUTHR000000000	OppD_SSU1663	93.7%	1	332	1503291	1504283	332
JAUTHR000000000	OppD_SSU1663	41.1%	27	319	1554044	1554811	297
JAUTHR000000000	OppF_SSU1662	93.6%	1	313	1504289	1505227	313
JAUTHR000000000	OppF_SSU1662	40.5%	27	288	1554906	1555664	264
JAUTHR000000000	OppF_SSU1662	34.1%	3	296	1503309	1504223	317
JAUTHR000000000	CinA_SSU_RS00385	78.1%	1	393	1880551	1881729	393
JAUTHR000000000	CoiA_SSU_RS05495	79.3%	1	309	1077796	1078722	309
JAUTHR000000000	RadC_SSU_RS04710	89.8%	1	226	1009540	1010217	226
JAUTHR000000000	RecA_SSU_RS00390	87.6%	1	383	1879315	1880496	394
JAUTHQ000000000	ComYG_SSU0132	49.4%	1	132	2079041	2079550	170
JAUTHQ000000000	ComYE_SSU0130	88.7%	1	97	2078349	2078639	97
JAUTHQ000000000	ComYD_SSU0129	88.8%	2	135	2077973	2078374	134
JAUTHQ000000000	ComYC_SSU0128	92.0%	1	88	2077693	2077956	88
JAUTHQ000000000	ComYH_SSU0133	92.4%	1	317	2079826	2080776	317
JAUTHQ000000000	ComYF_SSU0131	93.1%	1	144	2078629	2079060	144
JAUTHQ000000000	ComYA_SSU0126	97.2%	1	316	2075792	2076739	316
JAUTHQ000000000	ComYB_SSU0127	97.7%	1	342	2076663	2077688	342
JAUTHQ000000000	ComR_III	38.0%	5	297	1900472	1901362	297
JAUTHQ000000000	ComX_SSU0016	87.8%	1	156	2035538	2036005	156
JAUTHQ000000000	ComEA_SSU0610	92.3%	1	220	805460	806119	220
JAUTHQ000000000	ComEC_SSU0611	94.4%	1	745	803239	805473	745
JAUTHQ000000000	ComFA_SSU0393	87.2%	1	430	512560	513849	430
JAUTHQ000000000	ComFC_SSU0394	70.6%	1	221	513845	514507	221
JAUTHQ000000000	EndA_SSU1009	87.1%	1	279	421455	422291	279
JAUTHQ000000000	SsbB_SSU0144	98.5%	1	131	2090418	2090810	131
JAUTHQ000000000	OppA_SSU1664	89.6%	1	596	462175	463965	597
JAUTHQ000000000	OppB_SSU1661	95.6%	1	318	466185	467138	318
JAUTHQ000000000	OppC_SSU1660	97.3%	1	300	467155	468054	300
JAUTHQ000000000	OppD_SSU1663	96.1%	1	332	464241	465236	332
JAUTHQ000000000	OppD_SSU1663	34.0%	7	312	465248	466129	318
JAUTHQ000000000	OppF_SSU1662	96.2%	1	313	465242	466180	313
JAUTHQ000000000	OppF_SSU1662	34.0%	3	296	464259	465176	318
JAUTHQ000000000	CinA_SSU_RS00385	89.1%	1	393	2030293	2031471	393
JAUTHQ000000000	CoiA_SSU_RS05495	81.8%	1	313	1376901	1377839	313
JAUTHQ000000000	RadC_SSU_RS04710	92.9%	1	226	1009845	1010522	226
JAUTHQ000000000	RecA_SSU_RS00390	96.6%	1	383	2031526	2032674	383
JAUTHP000000000	ComYG_SSU0132	53.6%	1	129	216882	217385	168
JAUTHP000000000	ComYC_SSU0128	82.8%	1	93	218440	218718	93
JAUTHP000000000	ComYD_SSU0129	91.1%	1	135	218052	218456	135
JAUTHP000000000	ComYF_SSU0131	92.4%	1	144	217366	217797	144
JAUTHP000000000	ComYE_SSU0130	93.8%	1	97	217787	218077	97
JAUTHP000000000	ComYB_SSU0127	97.4%	1	342	218723	219748	342
JAUTHP000000000	ComYH_SSU0133	97.8%	1	317	195667	196617	317
JAUTHP000000000	ComYA_SSU0126	98.1%	1	316	219672	220619	316
JAUTHP000000000	ComR_III	99.7%	1	300	286021	286920	300
JAUTHP000000000	ComX_SSU0016	98.7%	1	156	330055	330522	156
JAUTHP000000000	ComX_SSU0016	87.7%	1	155	272960	273424	155
JAUTHP000000000	ComEA_SSU0610	92.3%	1	220	1906279	1906938	220
JAUTHP000000000	ComEC_SSU0611	94.4%	1	745	1904058	1906292	745
JAUTHP000000000	ComFA_SSU0393	99.1%	1	430	2181383	2182672	430
JAUTHP000000000	ComFC_SSU0394	100.0%	1	221	2180725	2181387	221
JAUTHP000000000	EndA_SSU1009	90.0%	1	279	1785287	1786123	279
JAUTHP000000000	SsbB_SSU0144	99.2%	1	131	184075	184467	131
JAUTHP000000000	OppA_SSU1664	93.6%	1	596	699555	701342	596
JAUTHP000000000	OppA_SSU1664	65.7%	3	596	886012	887781	594
JAUTHP000000000	OppB_SSU1661	97.5%	1	318	703667	704620	318
JAUTHP000000000	OppC_SSU1660	98.3%	1	300	704637	705536	300
JAUTHP000000000	OppD_SSU1663	99.7%	1	332	701723	702718	332
JAUTHP000000000	OppD_SSU1663	41.9%	1	271	795392	796183	272
JAUTHP000000000	OppD_SSU1663	34.0%	7	312	702730	703611	318
JAUTHP000000000	OppF_SSU1662	97.1%	1	313	702724	703662	313
JAUTHP000000000	OppF_SSU1662	42.9%	3	263	796266	797012	261
JAUTHP000000000	OppF_SSU1662	34.0%	3	296	701741	702658	318
JAUTHP000000000	CinA_SSU_RS00385	95.2%	1	393	276751	277929	393
JAUTHP000000000	CoiA_SSU_RS05495	89.1%	1	311	1853010	1853942	311
JAUTHP000000000	RadC_SSU_RS04710	99.6%	1	226	1327638	1328315	226
JAUTHP000000000	RecA_SSU_RS00390	97.4%	1	383	275548	276696	383
JAUTHO000000000	ComYC_SSU0128	82.8%	1	93	1430567	1430845	93
JAUTHO000000000	ComYE_SSU0130	88.7%	1	97	1431208	1431498	97
JAUTHO000000000	ComYD_SSU0129	88.9%	1	135	1430829	1431233	135
JAUTHO000000000	ComYB_SSU0127	95.6%	1	342	1429537	1430562	342
JAUTHO000000000	ComYF_SSU0131	96.5%	1	144	1431488	1431919	144
JAUTHO000000000	ComYA_SSU0126	97.8%	1	316	1428666	1429613	316
JAUTHO000000000	ComYH_SSU0133	98.4%	1	317	1432367	1433317	317
JAUTHO000000000	ComYG_SSU0132	98.5%	1	136	1431900	1432307	136
JAUTHO000000000	ComR_I	93.0%	1	299	1379145	1380041	299
JAUTHO000000000	ComX_SSU0016	99.4%	1	156	1337353	1337820	156
JAUTHO000000000	ComEA_SSU0610	91.8%	1	220	1966296	1966955	220
JAUTHO000000000	ComEC_SSU0611	95.2%	1	745	1966942	1969176	745
JAUTHO000000000	ComFA_SSU0393	98.8%	1	430	1712646	1713935	430
JAUTHO000000000	ComFC_SSU0394	99.5%	1	221	1713931	1714593	221
JAUTHO000000000	EndA_SSU1009	98.6%	1	279	471973	472809	279
JAUTHO000000000	SsbB_SSU0144	96.9%	1	131	1441394	1441786	131
JAUTHO000000000	OppA_SSU1664	96.0%	1	596	923910	925697	596
JAUTHO000000000	OppB_SSU1661	99.7%	1	318	920632	921585	318
JAUTHO000000000	OppC_SSU1660	99.0%	1	300	919716	920615	300
JAUTHO000000000	OppD_SSU1663	99.4%	1	332	922534	923529	332
JAUTHO000000000	OppF_SSU1662	99.7%	1	313	921590	922528	313
JAUTHO000000000	OppF_SSU1662	34.0%	3	296	922594	923511	318
JAUTHO000000000	CinA_SSU_RS00385	97.7%	1	393	1386853	1388031	393
JAUTHO000000000	CoiA_SSU_RS05495	99.4%	1	313	529312	530250	313
JAUTHO000000000	RadC_SSU_RS04710	99.6%	1	226	67989	68666	226
JAUTHO000000000	RecA_SSU_RS00390	99.5%	1	383	1388086	1389234	383
JAUTHN000000000	ComYG_SSU0132	53.8%	1	131	2238627	2239133	169
JAUTHN000000000	ComYC_SSU0128	84.9%	1	93	2240188	2240466	93
JAUTHN000000000	ComYE_SSU0130	87.6%	1	97	2239535	2239825	97
JAUTHN000000000	ComYF_SSU0131	91.7%	1	144	2239114	2239545	144
JAUTHN000000000	ComYD_SSU0129	92.6%	1	135	2239800	2240204	135
JAUTHN000000000	ComYH_SSU0133	95.3%	1	317	2237444	2238394	317
JAUTHN000000000	ComYB_SSU0127	96.2%	1	342	2240471	2241496	342
JAUTHN000000000	ComYA_SSU0126	97.2%	1	316	2241420	2242367	316
JAUTHN000000000	ComR_I	92.3%	1	299	2150757	2151653	299
JAUTHN000000000	ComR_III	36.7%	5	297	2025793	2026683	297
JAUTHN000000000	ComX_SSU0016	89.1%	1	156	2106560	2107027	156
JAUTHN000000000	ComX_SSU0016	77.0%	1	152	2163942	2164382	152
JAUTHN000000000	ComEA_SSU0610	88.2%	1	220	631945	632601	220
JAUTHN000000000	ComEC_SSU0611	94.5%	1	745	632588	634822	745
JAUTHN000000000	ComFA_SSU0393	87.7%	1	430	330146	331435	430
JAUTHN000000000	ComFC_SSU0394	70.6%	1	221	331431	332093	221
JAUTHN000000000	EndA_SSU1009	81.7%	1	279	1248795	1249631	279
JAUTHN000000000	SsbB_SSU0144	95.4%	1	131	2228111	2228503	131
JAUTHN000000000	OppA_SSU1664	90.1%	1	596	1669111	1670901	597
JAUTHN000000000	OppA_SSU1664	64.6%	6	596	1539589	1541349	591
JAUTHN000000000	OppB_SSU1661	95.0%	1	318	1665938	1666891	318
JAUTHN000000000	OppC_SSU1660	98.0%	1	300	1665022	1665921	300
JAUTHN000000000	OppD_SSU1663	97.3%	1	332	1667840	1668835	332
JAUTHN000000000	OppD_SSU1663	34.0%	7	312	1666947	1667828	318
JAUTHN000000000	OppF_SSU1662	96.8%	1	313	1666896	1667834	313
JAUTHN000000000	OppF_SSU1662	34.0%	3	296	1667900	1668817	318
JAUTHN000000000	CinA_SSU_RS00385	93.4%	1	393	2158726	2159904	393
JAUTHN000000000	CoiA_SSU_RS05495	85.9%	1	313	1319235	1320173	313
JAUTHN000000000	RadC_SSU_RS04710	93.8%	1	226	1023684	1024361	226
JAUTHN000000000	RecA_SSU_RS00390	97.1%	1	383	2159959	2161107	383
JBBJJG000000000	ComYD_SSU0129	89.6%	1	135	2161831	2162235	135
JBBJJG000000000	ComYF_SSU0131	91.7%	1	144	2161145	2161576	144
JBBJJG000000000	ComYE_SSU0130	91.8%	1	97	2161566	2161856	97
JBBJJG000000000	ComYH_SSU0133	97.5%	1	317	2159747	2160697	317
JBBJJG000000000	ComYA_SSU0126	97.8%	1	316	2163451	2164398	316
JBBJJG000000000	ComYG_SSU0132	98.5%	1	136	2160757	2161164	136
JBBJJG000000000	ComYB_SSU0127	98.8%	1	342	2162502	2163527	342
JBBJJG000000000	ComYC_SSU0128	100.0%	1	93	2162219	2162497	93
JBBJJG000000000	ComR_I	99.3%	1	299	2223446	2224342	299
JBBJJG000000000	ComX_SSU0016	99.4%	1	156	2274323	2274790	156
JBBJJG000000000	ComEA_SSU0610	92.3%	1	220	1587847	1588494	220
JBBJJG000000000	ComEC_SSU0611	95.2%	1	745	1585626	1587860	745
JBBJJG000000000	ComFA_SSU0393	98.6%	1	430	1831916	1833205	430
JBBJJG000000000	ComFC_SSU0394	99.5%	1	221	1831258	1831920	221
JBBJJG000000000	EndA_SSU1009	98.6%	1	279	1500938	1501774	279
JBBJJG000000000	SsbB_SSU0144	96.9%	1	131	2151573	2151965	131
JBBJJG000000000	OppA_SSU1664	92.0%	1	596	277086	278876	597
JBBJJG000000000	OppB_SSU1661	98.4%	1	318	273808	274761	318
JBBJJG000000000	OppC_SSU1660	98.3%	1	300	272892	273791	300
JBBJJG000000000	OppD_SSU1663	99.1%	1	332	275710	276705	332
JBBJJG000000000	OppD_SSU1663	34.0%	7	312	274817	275698	318
JBBJJG000000000	OppF_SSU1662	99.7%	1	313	274766	275704	313
JBBJJG000000000	OppF_SSU1662	34.0%	3	296	275770	276687	318
JBBJJG000000000	CinA_SSU_RS00385	94.4%	1	393	2212037	2213215	393
JBBJJG000000000	CoiA_SSU_RS05495	95.2%	1	313	1555475	1556413	313
JBBJJG000000000	RadC_SSU_RS04710	99.6%	1	226	901378	902055	226
JBBJJG000000000	RecA_SSU_RS00390	99.5%	1	383	2210834	2211982	383
JBBJJF000000000	ComYG_SSU0132	64.5%	1	136	1010055	1010567	172
JBBJJF000000000	ComYC_SSU0128	90.3%	1	93	1011622	1011900	93
JBBJJF000000000	ComYD_SSU0129	92.6%	1	135	1011234	1011638	135
JBBJJF000000000	ComYE_SSU0130	93.8%	1	97	1010969	1011259	97
JBBJJF000000000	ComYF_SSU0131	95.8%	1	144	1010548	1010979	144
JBBJJF000000000	ComYH_SSU0133	97.2%	1	317	1009045	1009995	317
JBBJJF000000000	ComYB_SSU0127	97.7%	1	342	1011905	1012930	342
JBBJJF000000000	ComYA_SSU0126	98.1%	1	316	1012854	1013801	316
JBBJJF000000000	ComR_I	91.6%	1	299	1064926	1065822	299
JBBJJF000000000	ComR_III	88.6%	1	297	1066250	1067140	297
JBBJJF000000000	ComX_SSU0016	99.4%	1	156	1110638	1111105	156
JBBJJF000000000	ComX_SSU0016	89.1%	1	156	1051749	1052216	156
JBBJJF000000000	ComEA_SSU0610	91.8%	1	220	357830	358489	220
JBBJJF000000000	ComEC_SSU0611	94.8%	1	745	355609	357843	745
JBBJJF000000000	ComFA_SSU0393	98.8%	1	430	707774	709063	430
JBBJJF000000000	ComFC_SSU0394	97.7%	1	221	707116	707778	221
JBBJJF000000000	EndA_SSU1009	90.3%	1	279	2037473	2038309	279
JBBJJF000000000	SsbB_SSU0144	99.2%	1	131	996928	997320	131
JBBJJF000000000	OppA_SSU1664	93.3%	1	596	1511542	1513329	596
JBBJJF000000000	OppA_SSU1664	65.8%	3	596	1688048	1689817	594
JBBJJF000000000	OppB_SSU1661	98.4%	1	318	1515652	1516605	318
JBBJJF000000000	OppC_SSU1660	98.3%	1	300	1516622	1517521	300
JBBJJF000000000	OppD_SSU1663	99.1%	1	332	1513708	1514703	332
JBBJJF000000000	OppD_SSU1663	42.3%	1	271	1619803	1620594	272
JBBJJF000000000	OppD_SSU1663	34.0%	7	312	1514715	1515596	318
JBBJJF000000000	OppF_SSU1662	96.5%	1	313	1514709	1515647	313
JBBJJF000000000	OppF_SSU1662	40.7%	3	262	1620677	1621420	263
JBBJJF000000000	CinA_SSU_RS00385	96.2%	1	393	1055919	1057097	393
JBBJJF000000000	CoiA_SSU_RS05495	86.6%	1	313	2103066	2104004	313
JBBJJF000000000	RadC_SSU_RS04710	99.6%	1	226	234247	234924	226
JBBJJF000000000	RecA_SSU_RS00390	99.2%	1	383	1054716	1055864	383
JBBJJE000000000	ComYG_SSU0132	50.0%	1	129	126884	127387	168
JBBJJE000000000	ComYC_SSU0128	83.9%	1	93	125551	125829	93
JBBJJE000000000	ComYE_SSU0130	88.7%	1	97	126192	126482	97
JBBJJE000000000	ComYD_SSU0129	92.6%	1	135	125813	126217	135
JBBJJE000000000	ComYF_SSU0131	93.8%	1	144	126472	126903	144
JBBJJE000000000	ComYB_SSU0127	96.5%	1	342	124521	125546	342
JBBJJE000000000	ComYA_SSU0126	96.8%	1	316	123650	124597	316
JBBJJE000000000	ComYH_SSU0133	97.8%	1	317	134531	135481	317
JBBJJE000000000	ComR_III	100.0%	1	300	71275	72174	300
JBBJJE000000000	ComX_SSU0016	98.7%	1	156	23162	23629	156
JBBJJE000000000	ComEA_SSU0610	92.3%	1	220	639406	640065	220
JBBJJE000000000	ComEC_SSU0611	93.2%	1	745	640052	642286	745
JBBJJE000000000	ComFA_SSU0393	98.6%	1	430	445999	447288	430
JBBJJE000000000	ComFC_SSU0394	99.1%	1	221	447284	447946	221
JBBJJE000000000	EndA_SSU1009	88.9%	1	279	1354877	1355713	279
JBBJJE000000000	SsbB_SSU0144	99.2%	1	131	147340	147732	131
JBBJJE000000000	OppA_SSU1664	92.4%	1	596	1908950	1910734	596
JBBJJE000000000	OppA_SSU1664	65.7%	3	596	1719907	1721676	594
JBBJJE000000000	OppB_SSU1661	95.0%	1	318	1905672	1906625	318
JBBJJE000000000	OppC_SSU1660	98.3%	1	300	1904756	1905655	300
JBBJJE000000000	OppD_SSU1663	99.4%	1	332	1907574	1908569	332
JBBJJE000000000	OppD_SSU1663	42.5%	5	271	1793074	1793853	268
JBBJJE000000000	OppD_SSU1663	34.0%	7	312	1906681	1907562	318
JBBJJE000000000	OppF_SSU1662	96.8%	1	313	1906630	1907568	313
JBBJJE000000000	OppF_SSU1662	41.8%	3	263	1792245	1792991	261
JBBJJE000000000	OppF_SSU1662	34.0%	3	296	1907634	1908551	318
JBBJJE000000000	CinA_SSU_RS00385	96.2%	1	393	80741	81919	393
JBBJJE000000000	CoiA_SSU_RS05495	82.0%	1	311	1414692	1415624	311
JBBJJE000000000	RadC_SSU_RS04710	99.1%	1	226	880893	881570	226
JBBJJE000000000	RecA_SSU_RS00390	96.6%	1	383	81974	83122	383
JBBJJD000000000	ComYH_SSU0133	96.8%	1	317	1355629	1356579	317
JBBJJD000000000	ComYA_SSU0126	97.5%	1	316	1369518	1370465	316
JBBJJD000000000	ComYB_SSU0127	98.0%	1	342	1368569	1369594	342
JBBJJD000000000	ComYE_SSU0130	99.0%	1	97	1367633	1367923	97
JBBJJD000000000	ComYF_SSU0131	99.3%	1	144	1367212	1367643	144
JBBJJD000000000	ComYC_SSU0128	100.0%	1	93	1368286	1368564	93
JBBJJD000000000	ComYD_SSU0129	100.0%	1	135	1367898	1368302	135
JBBJJD000000000	ComYG_SSU0132	100.0%	1	136	1366824	1367231	136
JBBJJD000000000	ComR_I	100.0%	1	299	1421544	1422440	299
JBBJJD000000000	ComX_SSU0016	99.4%	1	156	1461721	1462188	156
JBBJJD000000000	ComEA_SSU0610	92.7%	1	220	888701	889360	220
JBBJJD000000000	ComEC_SSU0611	95.3%	1	745	886480	888714	745
JBBJJD000000000	ComFA_SSU0393	98.5%	1	409	1069149	1070375	409
JBBJJD000000000	ComFC_SSU0394	99.1%	1	221	1036534	1037196	221
JBBJJD000000000	EndA_SSU1009	98.6%	1	279	302683	303519	279
JBBJJD000000000	SsbB_SSU0144	98.5%	1	131	1346919	1347311	131
JBBJJD000000000	OppA_SSU1664	96.5%	1	596	1847821	1849608	596
JBBJJD000000000	OppB_SSU1661	99.4%	1	318	1851933	1852886	318
JBBJJD000000000	OppC_SSU1660	98.7%	1	300	1852903	1853796	300
JBBJJD000000000	OppD_SSU1663	99.7%	1	332	1849989	1850984	332
JBBJJD000000000	OppD_SSU1663	34.0%	7	312	1850996	1851877	318
JBBJJD000000000	OppF_SSU1662	99.0%	1	313	1850990	1851928	313
JBBJJD000000000	OppF_SSU1662	34.0%	3	296	1850007	1850924	318
JBBJJD000000000	CinA_SSU_RS00385	96.7%	1	393	1412171	1413349	393
JBBJJD000000000	CoiA_SSU_RS05495	90.7%	1	313	857647	858585	313
JBBJJD000000000	RadC_SSU_RS04710	99.6%	1	226	359107	359784	226
JBBJJD000000000	RecA_SSU_RS00390	98.4%	1	383	1410968	1412116	383
JAUTHC000000000	ComYG_SSU0132	62.9%	1	136	229590	230114	175
JAUTHC000000000	ComYC_SSU0128	88.2%	1	93	231169	231447	93
JAUTHC000000000	ComYE_SSU0130	91.8%	1	97	230516	230806	97
JAUTHC000000000	ComYF_SSU0131	93.8%	1	144	230095	230526	144
JAUTHC000000000	ComYD_SSU0129	94.8%	1	135	230781	231185	135
JAUTHC000000000	ComYB_SSU0127	96.8%	1	342	231452	232477	342
JAUTHC000000000	ComYH_SSU0133	96.8%	1	317	228580	229530	317
JAUTHC000000000	ComYA_SSU0126	97.8%	1	316	232401	233348	316
JAUTHC000000000	ComR_I	91.6%	1	299	286051	286947	299
JAUTHC000000000	ComR_II	87.7%	1	301	288066	288968	301
JAUTHC000000000	ComR_III	96.3%	1	297	287064	287954	297
JAUTHC000000000	ComX_SSU0016	98.1%	1	156	338769	339236	156
JAUTHC000000000	ComX_SSU0016	86.5%	1	156	273219	273686	156
JAUTHC000000000	ComEA_SSU0610	92.7%	1	220	1781677	1782336	220
JAUTHC000000000	ComEC_SSU0611	93.2%	1	745	1779456	1781690	745
JAUTHC000000000	ComFA_SSU0393	98.6%	1	430	2030544	2031833	430
JAUTHC000000000	ComFC_SSU0394	98.6%	1	221	2029886	2030548	221
JAUTHC000000000	EndA_SSU1009	90.0%	1	279	1220057	1220893	279
JAUTHC000000000	SsbB_SSU0144	95.4%	1	131	217256	217648	131
JAUTHC000000000	OppA_SSU1664	93.6%	1	596	737455	739242	596
JAUTHC000000000	OppA_SSU1664	65.7%	3	596	912425	914194	594
JAUTHC000000000	OppB_SSU1661	97.8%	1	318	741563	742516	318
JAUTHC000000000	OppC_SSU1660	98.3%	1	300	742533	743432	300
JAUTHC000000000	OppD_SSU1663	99.4%	1	332	739619	740614	332
JAUTHC000000000	OppD_SSU1663	42.2%	5	271	843009	843788	268
JAUTHC000000000	OppD_SSU1663	33.7%	7	312	740626	741507	315
JAUTHC000000000	OppF_SSU1662	99.4%	1	313	740620	741558	313
JAUTHC000000000	OppF_SSU1662	41.4%	3	263	843871	844617	261
JAUTHC000000000	OppF_SSU1662	34.0%	3	296	739637	740554	318
JAUTHC000000000	CinA_SSU_RS00385	86.8%	1	393	277526	278704	393
JAUTHC000000000	CoiA_SSU_RS05495	87.2%	1	313	1160123	1161061	313
JAUTHC000000000	RadC_SSU_RS04710	99.6%	1	226	1606084	1606761	226
JAUTHC000000000	RecA_SSU_RS00390	93.0%	1	383	276323	277471	383
JAUTHB000000000	ComYE_SSU0130	89.7%	1	97	1645225	1645515	97
JAUTHB000000000	ComYC_SSU0128	90.3%	1	93	1644584	1644862	93
JAUTHB000000000	ComYF_SSU0131	94.4%	1	144	1645505	1645936	144
JAUTHB000000000	ComYD_SSU0129	95.6%	1	135	1644846	1645250	135
JAUTHB000000000	ComYB_SSU0127	97.1%	1	342	1643554	1644579	342
JAUTHB000000000	ComYA_SSU0126	97.8%	1	316	1642683	1643630	316
JAUTHB000000000	ComYH_SSU0133	97.8%	1	317	1646384	1647334	317
JAUTHB000000000	ComYG_SSU0132	97.8%	1	136	1645917	1646324	136
JAUTHB000000000	ComR_III	84.6%	1	299	1582405	1583301	299
JAUTHB000000000	ComX_SSU0016	99.4%	1	156	461	928	156
JAUTHB000000000	ComEA_SSU0610	94.1%	1	220	2229882	2230541	220
JAUTHB000000000	ComEC_SSU0611	95.2%	1	745	2230528	2232762	745
JAUTHB000000000	ComFA_SSU0393	98.8%	1	430	1964052	1965341	430
JAUTHB000000000	ComFC_SSU0394	98.6%	1	221	1965337	1965999	221
JAUTHB000000000	EndA_SSU1009	98.6%	1	279	885492	886328	279
JAUTHB000000000	SsbB_SSU0144	97.7%	1	131	1654849	1655241	131
JAUTHB000000000	OppA_SSU1664	93.0%	1	596	396056	397843	596
JAUTHB000000000	OppA_SSU1664	65.5%	3	596	569280	571049	594
JAUTHB000000000	OppB_SSU1661	97.5%	1	318	400167	401120	318
JAUTHB000000000	OppD_SSU1663	99.7%	1	332	398223	399218	332
JAUTHB000000000	OppD_SSU1663	34.0%	7	312	399230	400111	318
JAUTHB000000000	OppF_SSU1662	98.7%	1	313	399224	400162	313
JAUTHB000000000	OppF_SSU1662	34.0%	3	296	398241	399158	318
JAUTHB000000000	CinA_SSU_RS00385	96.9%	1	393	1590435	1591613	393
JAUTHB000000000	CoiA_SSU_RS05495	89.7%	1	311	825032	825964	311
JAUTHB000000000	RadC_SSU_RS04710	99.6%	1	226	1169712	1170389	226
JAUTHB000000000	RecA_SSU_RS00390	99.0%	1	383	1591668	1592819	384
JAUTHA000000000	ComYG_SSU0132	54.0%	1	136	948056	948577	174
JAUTHA000000000	ComYC_SSU0128	87.1%	1	93	949632	949910	93
JAUTHA000000000	ComYD_SSU0129	87.4%	1	135	949244	949648	135
JAUTHA000000000	ComYE_SSU0130	89.7%	1	97	948979	949269	97
JAUTHA000000000	ComYF_SSU0131	94.4%	1	144	948558	948989	144
JAUTHA000000000	ComYH_SSU0133	95.9%	1	317	947050	948000	317
JAUTHA000000000	ComYB_SSU0127	97.4%	1	342	949915	950940	342
JAUTHA000000000	ComYA_SSU0126	98.4%	1	316	950864	951811	316
JAUTHA000000000	ComR_I	99.3%	1	299	1006283	1007179	299
JAUTHA000000000	ComX_SSU0016	98.1%	1	156	1053234	1053701	156
JAUTHA000000000	ComEA_SSU0610	89.5%	1	220	476546	477202	220
JAUTHA000000000	ComEC_SSU0611	92.9%	1	745	474325	476559	745
JAUTHA000000000	ComFA_SSU0393	99.3%	1	430	666600	667889	430
JAUTHA000000000	ComFC_SSU0394	99.5%	1	221	665942	666604	221
JAUTHA000000000	EndA_SSU1009	97.8%	1	279	90748	91584	279
JAUTHA000000000	SsbB_SSU0144	97.7%	1	131	938873	939265	131
JAUTHA000000000	OppA_SSU1664	97.0%	1	596	1473119	1474906	596
JAUTHA000000000	OppB_SSU1661	98.7%	1	318	1477230	1478183	318
JAUTHA000000000	OppC_SSU1660	98.3%	1	300	1478200	1479099	300
JAUTHA000000000	OppD_SSU1663	99.7%	1	332	1475286	1476281	332
JAUTHA000000000	OppD_SSU1663	34.0%	7	312	1476293	1477174	318
JAUTHA000000000	OppF_SSU1662	99.4%	1	313	1476287	1477225	313
JAUTHA000000000	OppF_SSU1662	34.0%	3	296	1475304	1476221	318
JAUTHA000000000	CinA_SSU_RS00385	94.4%	1	393	996965	998143	393
JAUTHA000000000	CoiA_SSU_RS05495	94.9%	1	313	21518	22456	313
JAUTHA000000000	RadC_SSU_RS04710	99.6%	1	226	162949	163626	226
JAUTHA000000000	RecA_SSU_RS00390	99.7%	1	383	995762	996910	383
JAUTGY000000000	ComYG_SSU0132	52.0%	1	136	2110691	2111215	175
JAUTGY000000000	ComYC_SSU0128	86.0%	1	93	2112270	2112548	93
JAUTGY000000000	ComYD_SSU0129	92.6%	1	135	2111882	2112286	135
JAUTGY000000000	ComYE_SSU0130	92.8%	1	97	2111617	2111907	97
JAUTGY000000000	ComYF_SSU0131	95.8%	1	144	2111196	2111627	144
JAUTGY000000000	ComYA_SSU0126	97.5%	1	316	2113502	2114449	316
JAUTGY000000000	ComYB_SSU0127	98.0%	1	342	2112553	2113578	342
JAUTGY000000000	ComYH_SSU0133	98.1%	1	317	2109685	2110635	317
JAUTGY000000000	ComR_II	88.5%	1	304	2166568	2167479	304
JAUTGY000000000	ComX_SSU0016	98.7%	1	156	2216655	2217122	156
JAUTGY000000000	ComX_SSU0016	89.1%	1	156	2152360	2152827	156
JAUTGY000000000	ComEA_SSU0610	90.9%	1	220	1551043	1551702	220
JAUTGY000000000	ComEC_SSU0611	93.7%	1	745	1548822	1551056	745
JAUTGY000000000	ComFA_SSU0393	98.8%	1	430	1790222	1791511	430
JAUTGY000000000	ComFC_SSU0394	98.6%	1	221	1789564	1790226	221
JAUTGY000000000	EndA_SSU1009	88.5%	1	279	820464	821300	279
JAUTGY000000000	SsbB_SSU0144	99.2%	1	131	2097444	2097836	131
JAUTGY000000000	OppA_SSU1664	93.6%	1	596	346182	347969	596
JAUTGY000000000	OppA_SSU1664	65.8%	3	596	516292	518061	594
JAUTGY000000000	OppB_SSU1661	98.4%	1	318	350294	351247	318
JAUTGY000000000	OppC_SSU1660	97.0%	1	300	351264	352163	300
JAUTGY000000000	OppD_SSU1663	99.7%	1	332	348350	349345	332
JAUTGY000000000	OppD_SSU1663	42.6%	1	271	447159	447950	272
JAUTGY000000000	OppF_SSU1662	99.7%	1	313	349351	350289	313
JAUTGY000000000	OppF_SSU1662	41.4%	3	263	448033	448779	261
JAUTGY000000000	OppF_SSU1662	34.0%	3	296	348368	349285	318
JAUTGY000000000	CinA_SSU_RS00385	95.4%	1	393	2156724	2157902	393
JAUTGY000000000	CoiA_SSU_RS05495	88.8%	1	313	762022	762960	313
JAUTGY000000000	RadC_SSU_RS04710	99.6%	1	226	1335746	1336423	226
JAUTGY000000000	RecA_SSU_RS00390	96.6%	1	383	2155521	2156669	383
JAUTGX000000000	ComYD_SSU0129	85.9%	1	135	2011872	2012276	135
JAUTGX000000000	ComYE_SSU0130	89.7%	1	97	2012251	2012541	97
JAUTGX000000000	ComYC_SSU0128	90.3%	1	93	2011610	2011888	93
JAUTGX000000000	ComYG_SSU0132	91.9%	1	135	2012943	2013347	135
JAUTGX000000000	ComYF_SSU0131	92.4%	1	144	2012531	2012962	144
JAUTGX000000000	ComYH_SSU0133	96.2%	1	317	2013406	2014356	317
JAUTGX000000000	ComYB_SSU0127	96.8%	1	342	2010580	2011605	342
JAUTGX000000000	ComYA_SSU0126	98.1%	1	316	2009709	2010656	316
JAUTGX000000000	ComR_I	99.3%	1	299	1953901	1954797	299
JAUTGX000000000	ComX_SSU0016	98.1%	1	156	1910886	1911353	156
JAUTGX000000000	ComEA_SSU0610	93.2%	1	220	1172978	1173637	220
JAUTGX000000000	ComEC_SSU0611	95.2%	1	745	1170757	1172991	745
JAUTGX000000000	ComFA_SSU0393	98.8%	1	430	824353	825642	430
JAUTGX000000000	ComFC_SSU0394	97.7%	1	221	823695	824357	221
JAUTGX000000000	EndA_SSU1009	97.5%	1	279	1079899	1080735	279
JAUTGX000000000	SsbB_SSU0144	96.9%	1	131	2022449	2022841	131
JAUTGX000000000	OppA_SSU1664	99.7%	1	596	1547714	1549501	596
JAUTGX000000000	OppB_SSU1661	100.0%	1	318	1544437	1545390	318
JAUTGX000000000	OppC_SSU1660	98.7%	1	300	1543521	1544420	300
JAUTGX000000000	OppD_SSU1663	99.7%	1	332	1546339	1547334	332
JAUTGX000000000	OppD_SSU1663	34.0%	7	312	1545446	1546327	318
JAUTGX000000000	OppF_SSU1662	99.4%	1	313	1545395	1546333	313
JAUTGX000000000	OppF_SSU1662	34.0%	3	296	1546399	1547316	318
JAUTGX000000000	CinA_SSU_RS00385	94.1%	1	393	1962800	1963978	393
JAUTGX000000000	CoiA_SSU_RS05495	92.3%	1	313	572092	573030	313
JAUTGX000000000	RadC_SSU_RS04710	99.6%	1	226	203733	204410	226
JAUTGX000000000	RecA_SSU_RS00390	99.7%	1	383	1964033	1965181	383
JAUTGW000000000	ComYG_SSU0132	53.8%	1	135	1105888	1106406	173
JAUTGW000000000	ComYC_SSU0128	84.9%	1	93	1104555	1104833	93
JAUTGW000000000	ComYE_SSU0130	87.6%	1	97	1105196	1105486	97
JAUTGW000000000	ComYD_SSU0129	91.9%	1	135	1104817	1105221	135
JAUTGW000000000	ComYF_SSU0131	93.8%	1	144	1105476	1105907	144
JAUTGW000000000	ComYH_SSU0133	94.6%	1	317	1106468	1107418	317
JAUTGW000000000	ComYB_SSU0127	96.5%	1	342	1103525	1104550	342
JAUTGW000000000	ComYA_SSU0126	97.8%	1	316	1102654	1103601	316
JAUTGW000000000	ComR_I	92.3%	1	299	1370419	1371315	299
JAUTGW000000000	ComX_SSU0016	88.5%	1	156	2165267	2165734	156
JAUTGW000000000	ComX_SSU0016	87.8%	1	156	1064942	1065409	156
JAUTGW000000000	ComEA_SSU0610	87.7%	1	220	1891136	1891792	220
JAUTGW000000000	ComEC_SSU0611	94.4%	1	745	1891779	1894013	745
JAUTGW000000000	ComFA_SSU0393	88.7%	1	397	416804	417994	397
JAUTGW000000000	ComFC_SSU0394	70.6%	1	221	1332054	1332716	221
JAUTGW000000000	EndA_SSU1009	85.7%	1	279	825253	826089	279
JAUTGW000000000	SsbB_SSU0144	96.2%	1	131	1116917	1117309	131
JAUTGW000000000	OppA_SSU1664	89.9%	1	596	403553	405343	597
JAUTGW000000000	OppA_SSU1664	65.9%	1	596	530176	531948	596
JAUTGW000000000	OppB_SSU1661	96.2%	1	318	407564	408517	318
JAUTGW000000000	OppC_SSU1660	97.0%	1	300	408534	409433	300
JAUTGW000000000	OppD_SSU1663	97.3%	1	332	405620	406615	332
JAUTGW000000000	OppD_SSU1663	34.0%	7	312	406627	407508	318
JAUTGW000000000	OppF_SSU1662	96.2%	1	313	406621	407559	313
JAUTGW000000000	OppF_SSU1662	34.0%	3	296	405638	406555	318
JAUTGW000000000	CinA_SSU_RS00385	90.6%	1	393	1379397	1380575	393
JAUTGW000000000	CoiA_SSU_RS05495	84.2%	1	310	876094	877023	310
JAUTGW000000000	RadC_SSU_RS04710	93.8%	1	226	1580596	1581273	226
JAUTGW000000000	RecA_SSU_RS00390	96.9%	1	383	1380630	1381778	383
JAUTFU000000000	ComYE_SSU0130	89.7%	1	97	1978957	1979247	97
JAUTFU000000000	ComYD_SSU0129	91.1%	1	135	1979222	1979626	135
JAUTFU000000000	ComYG_SSU0132	91.9%	1	135	1978151	1978555	135
JAUTFU000000000	ComYC_SSU0128	92.5%	1	93	1979610	1979888	93
JAUTFU000000000	ComYF_SSU0131	94.4%	1	144	1978536	1978967	144
JAUTFU000000000	ComYH_SSU0133	96.8%	1	317	1977142	1978092	317
JAUTFU000000000	ComYA_SSU0126	97.2%	1	316	1980842	1981789	316
JAUTFU000000000	ComYB_SSU0127	97.4%	1	342	1979893	1980918	342
JAUTFU000000000	ComR_III	96.0%	1	300	2030980	2031879	300
JAUTFU000000000	ComX_SSU0016	98.7%	1	156	2076114	2076581	156
JAUTFU000000000	ComEA_SSU0610	92.3%	1	220	1416749	1417408	220
JAUTFU000000000	ComEC_SSU0611	94.0%	1	745	1414528	1416762	745
JAUTFU000000000	ComFA_SSU0393	98.6%	1	430	1674313	1675602	430
JAUTFU000000000	ComFC_SSU0394	98.2%	1	221	1673655	1674317	221
JAUTFU000000000	EndA_SSU1009	97.1%	1	279	874140	874976	279
JAUTFU000000000	SsbB_SSU0144	95.4%	1	131	1968657	1969049	131
JAUTFU000000000	OppA_SSU1664	92.7%	1	593	445952	447727	593
JAUTFU000000000	OppA_SSU1664	65.3%	3	596	591425	593194	594
JAUTFU000000000	OppB_SSU1661	97.2%	1	318	450057	451010	318
JAUTFU000000000	OppC_SSU1660	98.3%	1	300	451027	451926	300
JAUTFU000000000	OppD_SSU1663	99.7%	1	332	448113	449108	332
JAUTFU000000000	OppD_SSU1663	34.0%	7	312	449120	450001	318
JAUTFU000000000	OppF_SSU1662	98.7%	1	313	449114	450052	313
JAUTFU000000000	OppF_SSU1662	34.0%	3	296	448131	449048	318
JAUTFU000000000	CinA_SSU_RS00385	94.7%	1	393	2022214	2023392	393
JAUTFU000000000	CoiA_SSU_RS05495	93.9%	1	313	817226	818164	313
JAUTFU000000000	RadC_SSU_RS04710	99.6%	1	226	1244281	1244958	226
JAUTFU000000000	RecA_SSU_RS00390	99.5%	1	383	2021011	2022159	383
JAUTFL000000000	ComYE_SSU0130	88.7%	1	97	923319	923609	97
JAUTFL000000000	ComYC_SSU0128	90.1%	13	93	922714	922956	81
JAUTFL000000000	ComYF_SSU0131	93.1%	1	144	923599	924030	144
JAUTFL000000000	ComYD_SSU0129	94.8%	1	135	922940	923344	135
JAUTFL000000000	ComYB_SSU0127	96.2%	1	342	882603	883628	342
JAUTFL000000000	ComYA_SSU0126	97.8%	1	316	881732	882679	316
JAUTFL000000000	ComYH_SSU0133	97.8%	1	317	924478	925428	317
JAUTFL000000000	ComYG_SSU0132	98.5%	1	136	924011	924418	136
JAUTFL000000000	ComR_I	93.3%	1	299	824826	825722	299
JAUTFL000000000	ComX_SSU0016	99.4%	1	156	784564	785031	156
JAUTFL000000000	ComEA_SSU0610	90.9%	1	220	1653712	1654368	220
JAUTFL000000000	ComEC_SSU0611	95.2%	1	745	1654355	1656589	745
JAUTFL000000000	ComFA_SSU0393	98.1%	1	430	1209007	1210296	430
JAUTFL000000000	ComFC_SSU0394	97.7%	1	221	1210292	1210954	221
JAUTFL000000000	EndA_SSU1009	98.9%	1	279	2093547	2094383	279
JAUTFL000000000	SsbB_SSU0144	98.5%	1	131	934081	934473	131
JAUTFL000000000	OppA_SSU1664	99.5%	1	596	415332	417119	596
JAUTFL000000000	OppB_SSU1661	99.7%	1	318	412055	413008	318
JAUTFL000000000	OppC_SSU1660	99.7%	1	300	411139	412038	300
JAUTFL000000000	OppD_SSU1663	99.4%	1	332	413957	414952	332
JAUTFL000000000	OppD_SSU1663	34.0%	7	312	413064	413945	318
JAUTFL000000000	OppF_SSU1662	99.7%	1	313	413013	413951	313
JAUTFL000000000	OppF_SSU1662	34.0%	3	296	414017	414934	318
JAUTFL000000000	CinA_SSU_RS00385	96.2%	1	393	833632	834810	393
JAUTFL000000000	CoiA_SSU_RS05495	95.5%	1	313	8797	9735	313
JAUTFL000000000	RadC_SSU_RS04710	99.6%	1	226	2022331	2023008	226
JAUTFL000000000	RecA_SSU_RS00390	99.2%	1	383	834865	836013	383
JAUTFI000000000	ComYG_SSU0132	61.9%	1	136	2034358	2034882	176
JAUTFI000000000	ComYE_SSU0130	90.7%	1	97	2035284	2035574	97
JAUTFI000000000	ComYF_SSU0131	91.0%	1	144	2034863	2035294	144
JAUTFI000000000	ComYC_SSU0128	91.4%	1	93	2035937	2036215	93
JAUTFI000000000	ComYD_SSU0129	93.3%	1	135	2035549	2035953	135
JAUTFI000000000	ComYB_SSU0127	96.2%	1	342	2036220	2037245	342
JAUTFI000000000	ComYH_SSU0133	96.5%	1	317	2033348	2034298	317
JAUTFI000000000	ComYA_SSU0126	97.8%	1	316	2037169	2038116	316
JAUTFI000000000	ComR_I	99.3%	1	299	2097989	2098885	299
JAUTFI000000000	ComX_SSU0016	99.4%	1	156	544	1011	156
JAUTFI000000000	ComEA_SSU0610	100.0%	1	220	765519	766178	220
JAUTFI000000000	ComEC_SSU0611	100.0%	1	745	766165	768399	745
JAUTFI000000000	ComFA_SSU0393	98.6%	1	430	1735137	1736426	430
JAUTFI000000000	ComFC_SSU0394	98.2%	1	221	1734479	1735141	221
JAUTFI000000000	EndA_SSU1009	99.6%	1	279	874192	875028	279
JAUTFI000000000	SsbB_SSU0144	98.5%	1	131	2024687	2025079	131
JAUTFI000000000	OppA_SSU1664	99.8%	1	596	385500	387287	596
JAUTFI000000000	OppB_SSU1661	100.0%	1	318	389611	390564	318
JAUTFI000000000	OppC_SSU1660	99.7%	1	300	390581	391480	300
JAUTFI000000000	OppD_SSU1663	99.7%	1	332	387667	388662	332
JAUTFI000000000	OppD_SSU1663	34.0%	7	312	388674	389555	318
JAUTFI000000000	OppF_SSU1662	99.7%	1	313	388668	389606	313
JAUTFI000000000	OppF_SSU1662	34.0%	3	296	387685	388602	318
JAUTFI000000000	CinA_SSU_RS00385	98.5%	1	393	2087442	2088620	393
JAUTFI000000000	CoiA_SSU_RS05495	85.0%	1	313	803733	804671	313
JAUTFI000000000	RadC_SSU_RS04710	99.6%	1	226	1316765	1317442	226
JAUTFI000000000	RecA_SSU_RS00390	99.7%	1	383	2086239	2087387	383
JAUTEH000000000	ComYD_SSU0129	88.9%	1	135	1064404	1064808	135
JAUTEH000000000	ComYE_SSU0130	89.7%	1	97	1064783	1065073	97
JAUTEH000000000	ComYC_SSU0128	90.3%	1	93	1064142	1064420	93
JAUTEH000000000	ComYG_SSU0132	92.6%	1	135	1065475	1065879	135
JAUTEH000000000	ComYF_SSU0131	95.1%	1	144	1065063	1065494	144
JAUTEH000000000	ComYH_SSU0133	96.8%	1	317	1065938	1066888	317
JAUTEH000000000	ComYB_SSU0127	97.4%	1	342	1063112	1064137	342
JAUTEH000000000	ComR_III	97.3%	1	300	978611	979510	300
JAUTEH000000000	ComX_SSU0016	98.7%	1	156	932522	932989	156
JAUTEH000000000	ComEA_SSU0610	91.8%	1	220	1622031	1622690	220
JAUTEH000000000	ComEC_SSU0611	93.6%	1	745	1622677	1624911	745
JAUTEH000000000	ComFA_SSU0393	98.1%	1	430	1370917	1372206	430
JAUTEH000000000	ComFC_SSU0394	98.2%	1	221	1372202	1372864	221
JAUTEH000000000	EndA_SSU1009	97.8%	1	279	52299	53135	279
JAUTEH000000000	SsbB_SSU0144	95.4%	1	131	1074748	1075140	131
JAUTEH000000000	OppA_SSU1664	92.7%	1	593	515138	516913	593
JAUTEH000000000	OppA_SSU1664	65.5%	3	596	355830	357599	594
JAUTEH000000000	OppB_SSU1661	97.2%	1	318	511855	512808	318
JAUTEH000000000	OppC_SSU1660	98.3%	1	300	510939	511838	300
JAUTEH000000000	OppD_SSU1663	99.7%	1	332	513757	514752	332
JAUTEH000000000	OppD_SSU1663	34.0%	7	312	512864	513745	318
JAUTEH000000000	OppF_SSU1662	98.7%	1	313	512813	513751	313
JAUTEH000000000	CinA_SSU_RS00385	97.5%	1	393	986966	988144	393
JAUTEH000000000	CoiA_SSU_RS05495	93.9%	1	313	106744	107682	313
JAUTEH000000000	RadC_SSU_RS04710	99.1%	1	226	1833140	1833817	226
JAUTEH000000000	RecA_SSU_RS00390	99.0%	1	383	988199	989347	383
GCF_000440095.1	ComYG_SSU0132	64.0%	1	136	143057	143581	175
GCF_000440095.1	ComYC_SSU0128	83.9%	1	93	141724	142002	93
GCF_000440095.1	ComYE_SSU0130	88.7%	1	97	142365	142655	97
GCF_000440095.1	ComYD_SSU0129	91.9%	1	135	141986	142390	135
GCF_000440095.1	ComYF_SSU0131	93.1%	1	144	142645	143076	144
GCF_000440095.1	ComYB_SSU0127	95.9%	1	342	140694	141719	342
GCF_000440095.1	ComYA_SSU0126	96.5%	1	316	139823	140770	316
GCF_000440095.1	ComYH_SSU0133	98.4%	1	317	143641	144591	317
GCF_000440095.1	ComR_III	97.7%	1	300	87327	88226	300
GCF_000440095.1	ComX_SSU0016	98.1%	1	156	37520	37987	156
GCF_000440095.1	ComEA_SSU0610	92.7%	1	220	692260	692919	220
GCF_000440095.1	ComEC_SSU0611	94.5%	1	745	692906	695140	745
GCF_000440095.1	ComFA_SSU0393	98.8%	1	430	465556	466845	430
GCF_000440095.1	ComFC_SSU0394	100.0%	1	221	466841	467503	221
GCF_000440095.1	EndA_SSU1009	89.6%	1	279	1404094	1404930	279
GCF_000440095.1	SsbB_SSU0144	99.2%	1	131	156391	156783	131
GCF_000440095.1	OppA_SSU1664	94.1%	1	596	1881334	1883121	596
GCF_000440095.1	OppA_SSU1664	66.2%	3	596	1708086	1709855	594
GCF_000440095.1	OppB_SSU1661	98.4%	1	318	1878058	1879011	318
GCF_000440095.1	OppC_SSU1660	98.7%	1	300	1877142	1878041	300
GCF_000440095.1	OppD_SSU1663	99.7%	1	332	1879960	1880955	332
GCF_000440095.1	OppD_SSU1663	42.6%	1	271	1778388	1779179	272
GCF_000440095.1	OppD_SSU1663	34.0%	7	312	1879067	1879948	318
GCF_000440095.1	OppF_SSU1662	99.7%	1	313	1879016	1879954	313
GCF_000440095.1	OppF_SSU1662	41.4%	3	263	1777559	1778305	261
GCF_000440095.1	OppF_SSU1662	34.0%	3	296	1880020	1880937	318
GCF_000440095.1	CinA_SSU_RS00385	94.9%	1	393	95648	96826	393
GCF_000440095.1	CoiA_SSU_RS05495	71.0%	1	313	1462721	1463662	314
GCF_000440095.1	RadC_SSU_RS04710	99.6%	1	226	931785	932462	226
GCF_000440095.1	RecA_SSU_RS00390	96.6%	1	383	96881	98029	383
GCF_000440115.1	ComYG_SSU0132	54.2%	1	128	2045676	2046173	166
GCF_000440115.1	ComYD_SSU0129	85.2%	1	135	2046840	2047244	135
GCF_000440115.1	ComYC_SSU0128	88.6%	1	88	2047258	2047521	88
GCF_000440115.1	ComYE_SSU0130	88.7%	1	97	2046575	2046865	97
GCF_000440115.1	ComYF_SSU0131	93.1%	1	144	2046154	2046585	144
GCF_000440115.1	ComYH_SSU0133	95.9%	1	317	2044484	2045434	317
GCF_000440115.1	ComYB_SSU0127	97.7%	1	342	2047526	2048551	342
GCF_000440115.1	ComYA_SSU0126	98.1%	1	316	2048475	2049422	316
GCF_000440115.1	ComR_III	89.7%	1	300	2109066	2109965	300
GCF_000440115.1	ComX_SSU0016	98.7%	1	156	2150143	2150610	156
GCF_000440115.1	ComEA_SSU0610	82.7%	8	220	1502889	1503527	214
GCF_000440115.1	ComEC_SSU0611	93.1%	1	744	1500671	1502902	744
GCF_000440115.1	ComFA_SSU0393	90.2%	1	430	1754733	1756022	430
GCF_000440115.1	ComFC_SSU0394	70.1%	1	221	1754075	1754737	221
GCF_000440115.1	EndA_SSU1009	84.6%	1	279	829613	830449	279
GCF_000440115.1	SsbB_SSU0144	97.7%	1	131	2036244	2036636	131
GCF_000440115.1	OppA_SSU1664	89.1%	1	596	401597	403387	597
GCF_000440115.1	OppA_SSU1664	65.7%	3	596	560073	561842	594
GCF_000440115.1	OppB_SSU1661	93.7%	1	318	405608	406561	318
GCF_000440115.1	OppC_SSU1660	98.0%	1	300	406578	407477	300
GCF_000440115.1	OppD_SSU1663	97.3%	1	332	403664	404659	332
GCF_000440115.1	OppD_SSU1663	39.9%	5	319	496183	497016	316
GCF_000440115.1	OppD_SSU1663	34.0%	7	312	404671	405552	318
GCF_000440115.1	OppF_SSU1662	96.8%	1	313	404665	405603	313
GCF_000440115.1	OppF_SSU1662	40.8%	3	262	497045	497788	260
GCF_000440115.1	OppF_SSU1662	34.0%	3	296	403682	404599	318
GCF_000440115.1	CinA_SSU_RS00385	92.6%	1	393	2100136	2101314	393
GCF_000440115.1	CoiA_SSU_RS05495	83.5%	1	309	774785	775711	309
GCF_000440115.1	RadC_SSU_RS04710	99.6%	1	226	1313115	1313792	226
GCF_000440115.1	RecA_SSU_RS00390	98.2%	1	383	2098933	2100081	383
GCF_000440135.1	ComYG_SSU0132	62.5%	1	136	288915	289439	176
GCF_000440135.1	ComYC_SSU0128	86.0%	1	93	287582	287860	93
GCF_000440135.1	ComYD_SSU0129	91.9%	1	135	287844	288248	135
GCF_000440135.1	ComYE_SSU0130	92.8%	1	97	288223	288513	97
GCF_000440135.1	ComYF_SSU0131	94.4%	1	144	288503	288934	144
GCF_000440135.1	ComYH_SSU0133	95.9%	1	317	289499	290449	317
GCF_000440135.1	ComYB_SSU0127	98.0%	1	342	286552	287577	342
GCF_000440135.1	ComYA_SSU0126	98.4%	1	316	285681	286628	316
GCF_000440135.1	ComR_III	86.0%	1	299	224648	225544	299
GCF_000440135.1	ComX_SSU0016	98.1%	1	156	176168	176635	156
GCF_000440135.1	ComEA_SSU0610	92.3%	1	220	853687	854346	220
GCF_000440135.1	ComEC_SSU0611	94.0%	1	745	854333	856567	745
GCF_000440135.1	ComFA_SSU0393	98.4%	1	430	593565	594854	430
GCF_000440135.1	ComFC_SSU0394	98.6%	1	221	594850	595512	221
GCF_000440135.1	EndA_SSU1009	88.9%	1	279	1506196	1507032	279
GCF_000440135.1	SsbB_SSU0144	99.2%	1	131	302732	303124	131
GCF_000440135.1	OppA_SSU1664	94.0%	1	596	2044104	2045891	596
GCF_000440135.1	OppA_SSU1664	66.0%	3	596	1824773	1826542	594
GCF_000440135.1	OppB_SSU1661	98.4%	1	318	2040828	2041781	318
GCF_000440135.1	OppC_SSU1660	98.7%	1	300	2039912	2040811	300
GCF_000440135.1	OppD_SSU1663	99.7%	1	332	2042730	2043725	332
GCF_000440135.1	OppD_SSU1663	41.9%	1	271	1920342	1921133	272
GCF_000440135.1	OppD_SSU1663	34.0%	7	312	2041837	2042718	318
GCF_000440135.1	OppF_SSU1662	99.7%	1	313	2041786	2042724	313
GCF_000440135.1	OppF_SSU1662	42.9%	3	263	1919513	1920259	261
GCF_000440135.1	OppF_SSU1662	34.0%	3	296	2042790	2043707	318
GCF_000440135.1	CinA_SSU_RS00385	96.7%	1	393	233382	234560	393
GCF_000440135.1	CoiA_SSU_RS05495	79.9%	1	313	1569841	1570779	313
GCF_000440135.1	RadC_SSU_RS04710	99.6%	1	226	1084888	1085565	226
GCF_000440135.1	RecA_SSU_RS00390	97.1%	1	383	234615	235763	383
GCF_000440175.1	ComYG_SSU0132	64.0%	1	136	175383	175907	175
GCF_000440175.1	ComYC_SSU0128	83.9%	1	93	174050	174328	93
GCF_000440175.1	ComYE_SSU0130	88.7%	1	97	174691	174981	97
GCF_000440175.1	ComYD_SSU0129	92.6%	1	135	174312	174716	135
GCF_000440175.1	ComYF_SSU0131	93.8%	1	144	174971	175402	144
GCF_000440175.1	ComYA_SSU0126	96.8%	1	316	172149	173096	316
GCF_000440175.1	ComYB_SSU0127	97.4%	1	342	173020	174045	342
GCF_000440175.1	ComYH_SSU0133	97.8%	1	317	175967	176917	317
GCF_000440175.1	ComR_II	87.8%	1	304	114816	115727	304
GCF_000440175.1	ComX_SSU0016	99.4%	1	156	74243	74710	156
GCF_000440175.1	ComX_SSU0016	88.5%	1	156	129152	129619	156
GCF_000440175.1	ComEA_SSU0610	91.8%	1	220	786150	786809	220
GCF_000440175.1	ComEC_SSU0611	94.6%	1	744	786796	789027	744
GCF_000440175.1	ComFA_SSU0393	98.6%	1	430	537056	538345	430
GCF_000440175.1	ComFC_SSU0394	99.1%	1	221	538341	539003	221
GCF_000440175.1	EndA_SSU1009	81.0%	1	279	1531894	1532730	279
GCF_000440175.1	SsbB_SSU0144	96.2%	1	131	188514	188906	131
GCF_000440175.1	OppA_SSU1664	92.3%	1	596	2021942	2023732	597
GCF_000440175.1	OppA_SSU1664	65.5%	3	596	1849295	1851064	594
GCF_000440175.1	OppB_SSU1661	98.4%	1	318	2018666	2019619	318
GCF_000440175.1	OppC_SSU1660	98.7%	1	300	2017750	2018649	300
GCF_000440175.1	OppD_SSU1663	98.8%	1	332	2020568	2021563	332
GCF_000440175.1	OppD_SSU1663	42.2%	5	271	1912100	1912879	268
GCF_000440175.1	OppD_SSU1663	34.0%	7	312	2019675	2020556	318
GCF_000440175.1	OppF_SSU1662	99.7%	1	313	2019624	2020562	313
GCF_000440175.1	OppF_SSU1662	41.2%	3	262	1911274	1912017	260
GCF_000440175.1	OppF_SSU1662	34.0%	3	296	2020628	2021545	318
GCF_000440175.1	CinA_SSU_RS00385	93.1%	1	393	123814	124992	393
GCF_000440175.1	CoiA_SSU_RS05495	90.7%	1	313	1604167	1605105	313
GCF_000440175.1	RadC_SSU_RS04710	99.6%	1	226	1027067	1027744	226
GCF_000440175.1	RecA_SSU_RS00390	96.6%	1	383	125047	126195	383
GCF_000440195.1	ComYG_SSU0132	61.4%	1	136	246049	246561	171
GCF_000440195.1	ComYC_SSU0128	83.9%	1	93	244716	244994	93
GCF_000440195.1	ComYE_SSU0130	89.7%	1	97	245357	245647	97
GCF_000440195.1	ComYD_SSU0129	92.6%	1	135	244978	245382	135
GCF_000440195.1	ComYF_SSU0131	93.8%	1	144	245637	246068	144
GCF_000440195.1	ComYH_SSU0133	95.9%	1	317	246621	247571	317
GCF_000440195.1	ComYB_SSU0127	96.8%	1	342	243686	244711	342
GCF_000440195.1	ComYA_SSU0126	98.1%	1	316	242815	243762	316
GCF_000440195.1	ComR_I	91.6%	1	299	180687	181583	299
GCF_000440195.1	ComR_II	87.7%	1	301	178835	179737	301
GCF_000440195.1	ComR_III	38.8%	5	297	2326859	2327737	294
GCF_000440195.1	ComX_SSU0016	99.4%	1	156	129525	129992	156
GCF_000440195.1	ComEA_SSU0610	90.5%	1	220	821598	822257	220
GCF_000440195.1	ComEC_SSU0611	94.4%	1	745	822244	824478	745
GCF_000440195.1	ComFA_SSU0393	98.8%	1	430	584960	586249	430
GCF_000440195.1	ComFC_SSU0394	98.2%	1	221	586245	586907	221
GCF_000440195.1	EndA_SSU1009	88.5%	1	279	1415995	1416831	279
GCF_000440195.1	SsbB_SSU0144	98.5%	1	131	259310	259702	131
GCF_000440195.1	OppA_SSU1664	93.3%	1	596	1975720	1977507	596
GCF_000440195.1	OppA_SSU1664	65.8%	3	596	1782569	1784338	594
GCF_000440195.1	OppB_SSU1661	98.4%	1	318	1972444	1973397	318
GCF_000440195.1	OppC_SSU1660	98.3%	1	300	1971528	1972427	300
GCF_000440195.1	OppD_SSU1663	98.8%	1	332	1974346	1975341	332
GCF_000440195.1	OppD_SSU1663	42.2%	5	271	1856396	1857175	268
GCF_000440195.1	OppD_SSU1663	34.0%	7	312	1973453	1974334	318
GCF_000440195.1	OppF_SSU1662	97.4%	1	313	1973402	1974340	313
GCF_000440195.1	OppF_SSU1662	41.9%	3	262	1855570	1856313	260
GCF_000440195.1	OppF_SSU1662	34.0%	3	296	1974406	1975323	318
GCF_000440195.1	CinA_SSU_RS00385	96.7%	1	393	189411	190589	393
GCF_000440195.1	CoiA_SSU_RS05495	81.5%	1	313	1481805	1482743	313
GCF_000440195.1	RadC_SSU_RS04710	99.6%	1	226	1059170	1059847	226
GCF_000440195.1	RecA_SSU_RS00390	96.6%	1	383	190644	191792	383
GCF_000440295.1	ComYE_SSU0130	89.7%	1	97	645346	645636	97
GCF_000440295.1	ComYG_SSU0132	92.6%	1	136	644537	644944	136
GCF_000440295.1	ComYF_SSU0131	93.8%	1	144	644925	645356	144
GCF_000440295.1	ComYD_SSU0129	94.8%	1	135	645611	646015	135
GCF_000440295.1	ComYC_SSU0128	95.7%	1	93	645999	646277	93
GCF_000440295.1	ComYB_SSU0127	97.1%	1	342	646282	647307	342
GCF_000440295.1	ComYA_SSU0126	97.5%	1	316	647231	648178	316
GCF_000440295.1	ComYH_SSU0133	98.4%	1	317	643527	644477	317
GCF_000440295.1	ComR_II	99.7%	1	305	708781	709695	305
GCF_000440295.1	ComX_SSU0016	99.4%	1	156	747779	748246	156
GCF_000440295.1	ComEA_SSU0610	89.5%	1	220	2042718	2043374	220
GCF_000440295.1	ComEC_SSU0611	95.7%	1	745	2040497	2042731	745
GCF_000440295.1	ComFA_SSU0393	98.6%	1	430	369717	371006	430
GCF_000440295.1	ComFC_SSU0394	99.5%	1	221	369059	369721	221
GCF_000440295.1	EndA_SSU1009	98.2%	56	279	40554	41225	224
GCF_000440295.1	SsbB_SSU0144	98.5%	1	131	634806	635198	131
GCF_000440295.1	OppA_SSU1664	99.8%	1	596	1121704	1123491	596
GCF_000440295.1	OppB_SSU1661	100.0%	1	318	1125826	1126779	318
GCF_000440295.1	OppC_SSU1660	98.3%	1	300	1126796	1127695	300
GCF_000440295.1	OppD_SSU1663	99.4%	1	332	1123882	1124877	332
GCF_000440295.1	OppD_SSU1663	34.0%	7	312	1124889	1125770	318
GCF_000440295.1	OppF_SSU1662	99.4%	1	313	1124883	1125821	313
GCF_000440295.1	OppF_SSU1662	34.0%	3	296	1123900	1124817	318
GCF_000440295.1	CinA_SSU_RS00385	94.7%	1	393	699878	701056	393
GCF_000440295.1	CoiA_SSU_RS05495	95.5%	1	313	113808	114746	313
GCF_000440295.1	RadC_SSU_RS04710	99.6%	1	226	1697086	1697763	226
GCF_000440295.1	RecA_SSU_RS00390	99.2%	1	383	698678	699823	383
GCF_000440355.1	ComYG_SSU0132	52.0%	1	136	212859	213383	175
GCF_000440355.1	ComYE_SSU0130	87.6%	1	97	212167	212457	97
GCF_000440355.1	ComYC_SSU0128	92.5%	1	93	211526	211804	93
GCF_000440355.1	ComYF_SSU0131	93.8%	1	144	212447	212878	144
GCF_000440355.1	ComYD_SSU0129	94.1%	1	135	211788	212192	135
GCF_000440355.1	ComYB_SSU0127	96.5%	1	342	210496	211521	342
GCF_000440355.1	ComYH_SSU0133	97.2%	1	317	213439	214389	317
GCF_000440355.1	ComYA_SSU0126	98.7%	1	316	209625	210572	316
GCF_000440355.1	ComR_II	88.2%	1	304	158088	158999	304
GCF_000440355.1	ComR_III	97.0%	1	297	157082	157972	297
GCF_000440355.1	ComX_SSU0016	99.4%	1	156	2314591	2315058	156
GCF_000440355.1	ComX_SSU0016	85.9%	1	156	171163	171630	156
GCF_000440355.1	ComEA_SSU0610	94.1%	1	220	832739	833398	220
GCF_000440355.1	ComEC_SSU0611	94.1%	1	745	833385	835619	745
GCF_000440355.1	ComFA_SSU0393	98.8%	1	430	513425	514714	430
GCF_000440355.1	ComFC_SSU0394	99.5%	1	221	514710	515372	221
GCF_000440355.1	EndA_SSU1009	88.5%	1	279	1425616	1426452	279
GCF_000440355.1	SsbB_SSU0144	96.2%	1	131	223253	223645	131
GCF_000440355.1	OppA_SSU1664	93.6%	1	596	1948015	1949802	596
GCF_000440355.1	OppA_SSU1664	65.7%	3	596	1778456	1780225	594
GCF_000440355.1	OppB_SSU1661	95.0%	1	318	1944739	1945692	318
GCF_000440355.1	OppC_SSU1660	98.7%	1	300	1943823	1944722	300
GCF_000440355.1	OppD_SSU1663	99.4%	1	332	1946641	1947636	332
GCF_000440355.1	OppD_SSU1663	43.3%	5	271	1848932	1849711	268
GCF_000440355.1	OppD_SSU1663	34.0%	7	312	1945748	1946629	318
GCF_000440355.1	OppF_SSU1662	96.8%	1	313	1945697	1946635	313
GCF_000440355.1	OppF_SSU1662	40.8%	3	262	1848106	1848849	260
GCF_000440355.1	OppF_SSU1662	34.0%	3	296	1946701	1947618	318
GCF_000440355.1	CinA_SSU_RS00385	96.2%	1	393	166192	167370	393
GCF_000440355.1	CoiA_SSU_RS05495	89.8%	1	313	1486632	1487570	313
GCF_000440355.1	RadC_SSU_RS04710	99.6%	1	226	1048570	1049247	226
GCF_000440355.1	RecA_SSU_RS00390	93.7%	1	383	167425	168573	383
GCF_000440375.1	ComYG_SSU0132	65.5%	1	136	221320	221832	171
GCF_000440375.1	ComYC_SSU0128	84.1%	1	88	219972	220235	88
GCF_000440375.1	ComYD_SSU0129	87.3%	2	135	220252	220653	134
GCF_000440375.1	ComYE_SSU0130	92.8%	1	97	220628	220918	97
GCF_000440375.1	ComYF_SSU0131	93.1%	1	144	220908	221339	144
GCF_000440375.1	ComYB_SSU0127	96.8%	1	342	218942	219967	342
GCF_000440375.1	ComYH_SSU0133	97.2%	1	317	221892	222842	317
GCF_000440375.1	ComYA_SSU0126	97.5%	1	316	218071	219018	316
GCF_000440375.1	ComR_III	100.0%	1	300	165477	166376	300
GCF_000440375.1	ComX_SSU0016	99.4%	1	156	2247935	2248402	156
GCF_000440375.1	ComEA_SSU0610	91.8%	1	220	757379	758038	220
GCF_000440375.1	ComEC_SSU0611	93.8%	1	745	758025	760259	745
GCF_000440375.1	ComFA_SSU0393	98.8%	1	430	506996	508285	430
GCF_000440375.1	ComFC_SSU0394	98.2%	1	221	508281	508943	221
GCF_000440375.1	EndA_SSU1009	88.9%	1	279	1398455	1399291	279
GCF_000440375.1	SsbB_SSU0144	99.2%	1	131	232312	232704	131
GCF_000440375.1	OppA_SSU1664	90.1%	1	596	1914590	1916377	597
GCF_000440375.1	OppA_SSU1664	65.3%	3	596	1705411	1707180	594
GCF_000440375.1	OppB_SSU1661	95.0%	1	318	1911314	1912267	318
GCF_000440375.1	OppC_SSU1660	98.7%	1	300	1910398	1911297	300
GCF_000440375.1	OppD_SSU1663	99.4%	1	332	1913216	1914211	332
GCF_000440375.1	OppD_SSU1663	38.0%	5	319	1773965	1774798	316
GCF_000440375.1	OppF_SSU1662	96.5%	1	313	1912272	1913210	313
GCF_000440375.1	OppF_SSU1662	40.8%	3	262	1773193	1773936	260
GCF_000440375.1	OppF_SSU1662	34.0%	3	296	1913276	1914193	318
GCF_000440375.1	CinA_SSU_RS00385	96.2%	1	393	174466	175644	393
GCF_000440375.1	CoiA_SSU_RS05495	83.5%	1	309	1455289	1456215	309
GCF_000440375.1	RadC_SSU_RS04710	99.6%	1	226	925211	925888	226
GCF_000440375.1	RecA_SSU_RS00390	96.6%	1	383	175699	176847	383
GCF_000440435.1	ComYG_SSU0132	49.1%	1	135	1330755	1331276	175
GCF_000440435.1	ComYD_SSU0129	88.9%	1	135	1329684	1330088	135
GCF_000440435.1	ComYF_SSU0131	93.1%	1	144	1330343	1330774	144
GCF_000440435.1	ComYE_SSU0130	94.8%	1	97	1330063	1330353	97
GCF_000440435.1	ComYB_SSU0127	96.2%	1	342	1328392	1329417	342
GCF_000440435.1	ComYH_SSU0133	97.8%	1	317	1346231	1347181	317
GCF_000440435.1	ComYC_SSU0128	97.8%	1	93	1329422	1329700	93
GCF_000440435.1	ComYA_SSU0126	98.7%	1	316	1327521	1328468	316
GCF_000440435.1	ComR_I	99.3%	1	299	1272754	1273650	299
GCF_000440435.1	ComEA_SSU0610	93.2%	1	220	23003	23662	220
GCF_000440435.1	ComEC_SSU0611	94.1%	1	745	20782	23016	745
GCF_000440435.1	ComFA_SSU0393	98.1%	1	430	1637247	1638533	430
GCF_000440435.1	ComFC_SSU0394	98.2%	1	221	1638529	1639191	221
GCF_000440435.1	EndA_SSU1009	99.3%	1	279	459739	460575	279
GCF_000440435.1	SsbB_SSU0144	100.0%	1	131	1355719	1356111	131
GCF_000440435.1	OppA_SSU1664	99.8%	1	596	893991	895778	596
GCF_000440435.1	OppB_SSU1661	100.0%	1	318	890705	891658	318
GCF_000440435.1	OppC_SSU1660	99.7%	1	300	889789	890688	300
GCF_000440435.1	OppD_SSU1663	99.7%	1	332	892607	893602	332
GCF_000440435.1	OppD_SSU1663	34.0%	7	312	891714	892595	318
GCF_000440435.1	OppF_SSU1662	99.4%	1	313	891663	892601	313
GCF_000440435.1	CinA_SSU_RS00385	94.1%	1	393	1281301	1282479	393
GCF_000440435.1	CoiA_SSU_RS05495	95.8%	1	313	532188	533126	313
GCF_000440435.1	RadC_SSU_RS04710	99.6%	1	226	389176	389853	226
GCF_000440435.1	RecA_SSU_RS00390	99.5%	1	383	1282534	1283682	383
GCF_000440455.1	ComYG_SSU0132	50.3%	1	136	114066	114578	171
GCF_000440455.1	ComYC_SSU0128	79.6%	1	93	112733	113011	93
GCF_000440455.1	ComYE_SSU0130	88.7%	1	97	113374	113664	97
GCF_000440455.1	ComYF_SSU0131	89.6%	1	144	113654	114085	144
GCF_000440455.1	ComYH_SSU0133	92.1%	1	317	114638	115588	317
GCF_000440455.1	ComYD_SSU0129	94.1%	1	135	112995	113399	135
GCF_000440455.1	ComYB_SSU0127	95.3%	1	342	111703	112728	342
GCF_000440455.1	ComYA_SSU0126	97.2%	1	316	110832	111779	316
GCF_000440455.1	ComR_I	93.0%	1	299	61444	62340	299
GCF_000440455.1	ComEA_SSU0610	92.7%	1	220	2004667	2005326	220
GCF_000440455.1	ComFA_SSU0393	98.8%	1	430	403918	405207	430
GCF_000440455.1	ComFC_SSU0394	99.1%	1	221	405203	405865	221
GCF_000440455.1	EndA_SSU1009	98.2%	1	279	2201669	2202505	279
GCF_000440455.1	SsbB_SSU0144	100.0%	1	131	123905	124297	131
GCF_000440455.1	OppA_SSU1664	95.0%	1	596	1081798	1083585	596
GCF_000440455.1	OppB_SSU1661	99.7%	1	318	1085910	1086863	318
GCF_000440455.1	OppC_SSU1660	99.7%	1	300	1086880	1087779	300
GCF_000440455.1	OppD_SSU1663	99.1%	1	332	1083966	1084961	332
GCF_000440455.1	OppD_SSU1663	34.0%	7	312	1084973	1085854	318
GCF_000440455.1	OppF_SSU1662	99.7%	1	313	1084967	1085905	313
GCF_000440455.1	OppF_SSU1662	34.0%	3	296	1083984	1084901	318
GCF_000440455.1	CinA_SSU_RS00385	97.7%	1	393	69152	70330	393
GCF_000440455.1	CoiA_SSU_RS05495	99.4%	1	313	2145179	2146117	313
GCF_000440455.1	RadC_SSU_RS04710	99.6%	1	226	1576841	1577518	226
GCF_000440455.1	RecA_SSU_RS00390	99.2%	1	383	70385	71533	383
GCF_000440555.1	ComYG_SSU0132	42.6%	1	130	140576	141061	162
GCF_000440555.1	ComYF_SSU0131	57.1%	3	142	140170	140589	140
GCF_000440555.1	ComYC_SSU0128	61.3%	1	93	139240	139518	93
GCF_000440555.1	ComYD_SSU0129	62.6%	5	135	139517	139909	131
GCF_000440555.1	ComYE_SSU0130	63.5%	1	96	139884	140171	96
GCF_000440555.1	ComYB_SSU0127	88.3%	1	342	138210	139235	342
GCF_000440555.1	ComYA_SSU0126	89.6%	1	316	137339	138286	316
GCF_000440555.1	ComYH_SSU0133	93.4%	1	317	141096	142046	317
GCF_000440555.1	ComR_III	62.0%	1	300	80223	81122	300
GCF_000440555.1	ComX_SSU0016	64.1%	1	156	93098	93565	156
GCF_000440555.1	ComEA_SSU0610	58.4%	8	220	571194	571856	221
GCF_000440555.1	ComEC_SSU0611	87.0%	1	745	571843	574077	745
GCF_000440555.1	ComFA_SSU0393	84.0%	1	430	354262	355551	430
GCF_000440555.1	ComFC_SSU0394	64.3%	1	221	355547	356209	221
GCF_000440555.1	EndA_SSU1009	97.5%	1	279	1967125	1967961	279
GCF_000440555.1	SsbB_SSU0144	96.9%	1	131	149844	150236	131
GCF_000440555.1	OppA_SSU1664	91.3%	1	596	1627546	1629333	597
GCF_000440555.1	OppB_SSU1661	96.2%	1	318	1624366	1625319	318
GCF_000440555.1	OppC_SSU1660	94.3%	1	300	1623450	1624349	300
GCF_000440555.1	OppD_SSU1663	96.7%	1	332	1626268	1627263	332
GCF_000440555.1	OppD_SSU1663	49.5%	7	317	557444	558370	311
GCF_000440555.1	OppD_SSU1663	35.3%	5	331	558484	559392	329
GCF_000440555.1	OppD_SSU1663	34.3%	7	312	1625375	1626256	318
GCF_000440555.1	OppF_SSU1662	94.9%	1	313	1625324	1626262	313
GCF_000440555.1	OppF_SSU1662	40.8%	3	262	1485894	1486637	260
GCF_000440555.1	OppF_SSU1662	41.8%	20	261	557474	558217	251
GCF_000440555.1	OppF_SSU1662	38.3%	3	258	1626478	1627245	269
GCF_000440555.1	CinA_SSU_RS00385	87.8%	1	393	87967	89145	393
GCF_000440555.1	CoiA_SSU_RS05495	87.5%	1	311	1108417	1109349	311
GCF_000440555.1	RadC_SSU_RS04710	87.6%	1	226	795601	796278	226
GCF_000440555.1	RecA_SSU_RS00390	95.1%	1	383	89200	90351	384
GCF_000440575.1	ComYE_SSU0130	90.7%	1	97	1083965	1084255	97
GCF_000440575.1	ComYD_SSU0129	91.9%	1	135	1083586	1083990	135
GCF_000440575.1	ComYF_SSU0131	95.1%	1	144	1084245	1084676	144
GCF_000440575.1	ComYB_SSU0127	97.4%	1	342	1082294	1083319	342
GCF_000440575.1	ComYH_SSU0133	97.5%	1	317	1098132	1099082	317
GCF_000440575.1	ComYG_SSU0132	97.8%	1	136	1084657	1085064	136
GCF_000440575.1	ComYC_SSU0128	97.8%	1	93	1083324	1083602	93
GCF_000440575.1	ComYA_SSU0126	98.4%	1	316	1081423	1082370	316
GCF_000440575.1	ComR_II	99.7%	1	305	1024633	1025547	305
GCF_000440575.1	ComX_SSU0016	98.7%	1	156	987004	987471	156
GCF_000440575.1	ComEA_SSU0610	93.2%	1	220	23369	24028	220
GCF_000440575.1	ComEC_SSU0611	96.1%	1	745	21148	23382	745
GCF_000440575.1	ComFA_SSU0393	99.3%	1	430	1380976	1382265	430
GCF_000440575.1	ComFC_SSU0394	99.5%	1	221	1382261	1382923	221
GCF_000440575.1	EndA_SSU1009	98.2%	1	279	1756369	1757205	279
GCF_000440575.1	SsbB_SSU0144	96.9%	1	131	1107590	1107982	131
GCF_000440575.1	OppA_SSU1664	96.6%	1	596	606962	608749	596
GCF_000440575.1	OppA_SSU1664	65.2%	3	596	447304	449073	594
GCF_000440575.1	OppB_SSU1661	100.0%	1	318	603685	604638	318
GCF_000440575.1	OppC_SSU1660	99.7%	1	300	602769	603668	300
GCF_000440575.1	OppD_SSU1663	99.7%	1	332	605587	606582	332
GCF_000440575.1	OppD_SSU1663	34.0%	7	312	604694	605575	318
GCF_000440575.1	OppF_SSU1662	99.4%	1	313	604643	605581	313
GCF_000440575.1	OppF_SSU1662	34.0%	3	296	605647	606564	318
GCF_000440575.1	CinA_SSU_RS00385	97.5%	1	393	1032669	1033847	393
GCF_000440575.1	CoiA_SSU_RS05495	94.9%	1	313	1686851	1687789	313
GCF_000440575.1	RadC_SSU_RS04710	99.6%	1	226	1841150	1841827	226
GCF_000440575.1	RecA_SSU_RS00390	99.7%	1	383	1033902	1035050	383
GCF_000440655.1	ComYG_SSU0132	42.6%	1	130	164919	165404	162
GCF_000440655.1	ComYF_SSU0131	57.9%	3	142	164513	164932	140
GCF_000440655.1	ComYD_SSU0129	62.2%	1	135	163848	164252	135
GCF_000440655.1	ComYE_SSU0130	62.5%	1	96	164227	164514	96
GCF_000440655.1	ComYC_SSU0128	67.7%	1	93	163583	163861	93
GCF_000440655.1	ComYB_SSU0127	88.2%	4	342	162562	163578	339
GCF_000440655.1	ComYA_SSU0126	89.9%	1	316	161682	162629	316
GCF_000440655.1	ComYH_SSU0133	92.7%	1	317	165439	166389	317
GCF_000440655.1	ComR_III	63.3%	1	300	87692	88591	300
GCF_000440655.1	ComX_SSU0016	64.1%	1	156	100653	101120	156
GCF_000440655.1	ComEA_SSU0610	58.4%	8	220	1231446	1232108	221
GCF_000440655.1	ComEC_SSU0611	87.5%	1	745	1229225	1231459	745
GCF_000440655.1	ComFA_SSU0393	84.0%	1	430	399409	400698	430
GCF_000440655.1	ComFC_SSU0394	64.7%	1	221	400694	401356	221
GCF_000440655.1	EndA_SSU1009	96.8%	1	279	1032020	1032856	279
GCF_000440655.1	SsbB_SSU0144	97.7%	1	131	174189	174581	131
GCF_000440655.1	OppA_SSU1664	91.5%	1	596	1655541	1657328	597
GCF_000440655.1	OppB_SSU1661	96.2%	1	318	1652361	1653314	318
GCF_000440655.1	OppC_SSU1660	94.7%	1	300	1651445	1652344	300
GCF_000440655.1	OppD_SSU1663	97.3%	1	332	1654263	1655258	332
GCF_000440655.1	OppD_SSU1663	49.8%	7	317	555689	556615	311
GCF_000440655.1	OppD_SSU1663	39.6%	5	319	1476317	1477150	316
GCF_000440655.1	OppD_SSU1663	35.3%	5	331	556729	557637	329
GCF_000440655.1	OppD_SSU1663	34.3%	7	312	1653370	1654251	318
GCF_000440655.1	OppF_SSU1662	94.9%	1	313	1653319	1654257	313
GCF_000440655.1	OppF_SSU1662	38.6%	3	287	1475446	1476288	293
GCF_000440655.1	OppF_SSU1662	41.4%	20	261	555719	556462	251
GCF_000440655.1	OppF_SSU1662	38.3%	3	258	1654473	1655240	269
GCF_000440655.1	CinA_SSU_RS00385	87.0%	1	393	95578	96756	393
GCF_000440655.1	CoiA_SSU_RS05495	85.2%	1	311	1086929	1087861	311
GCF_000440655.1	RadC_SSU_RS04710	88.1%	1	226	788502	789179	226
GCF_000440655.1	RecA_SSU_RS00390	95.1%	1	383	96811	97962	384
GCF_000440695.1	ComYG_SSU0132	61.7%	1	136	1034835	1035359	175
GCF_000440695.1	ComYC_SSU0128	89.2%	1	93	1036414	1036692	93
GCF_000440695.1	ComYE_SSU0130	89.7%	1	97	1035761	1036051	97
GCF_000440695.1	ComYD_SSU0129	92.6%	1	135	1036026	1036430	135
GCF_000440695.1	ComYF_SSU0131	95.8%	1	144	1035340	1035771	144
GCF_000440695.1	ComYB_SSU0127	95.9%	1	342	1036697	1037722	342
GCF_000440695.1	ComYH_SSU0133	96.8%	1	317	1033825	1034775	317
GCF_000440695.1	ComYA_SSU0126	98.1%	1	316	1037646	1038593	316
GCF_000440695.1	ComR_III	100.0%	1	300	1088930	1089829	300
GCF_000440695.1	ComX_SSU0016	99.4%	1	156	1136652	1137119	156
GCF_000440695.1	ComX_SSU0016	89.1%	1	156	1075935	1076402	156
GCF_000440695.1	ComEA_SSU0610	90.0%	1	220	494844	495503	220
GCF_000440695.1	ComEC_SSU0611	94.2%	1	745	492623	494857	745
GCF_000440695.1	ComFA_SSU0393	98.6%	1	430	752525	753814	430
GCF_000440695.1	ComFC_SSU0394	99.1%	1	221	751867	752529	221
GCF_000440695.1	EndA_SSU1009	91.0%	1	279	2261140	2261976	279
GCF_000440695.1	SsbB_SSU0144	97.7%	1	131	1022844	1023236	131
GCF_000440695.1	OppA_SSU1664	92.3%	1	596	1513992	1515782	597
GCF_000440695.1	OppB_SSU1661	98.4%	1	318	1518105	1519058	318
GCF_000440695.1	OppC_SSU1660	98.7%	1	300	1519075	1519974	300
GCF_000440695.1	OppD_SSU1663	98.8%	1	332	1516161	1517156	332
GCF_000440695.1	OppD_SSU1663	42.5%	5	271	1616830	1617609	268
GCF_000440695.1	OppD_SSU1663	34.0%	7	312	1517168	1518049	318
GCF_000440695.1	OppF_SSU1662	99.7%	1	313	1517162	1518100	313
GCF_000440695.1	OppF_SSU1662	40.4%	3	262	1617692	1618435	260
GCF_000440695.1	OppF_SSU1662	34.0%	3	296	1516179	1517096	318
GCF_000440695.1	CinA_SSU_RS00385	96.9%	1	393	1080149	1081327	393
GCF_000440695.1	CoiA_SSU_RS05495	86.2%	1	311	2320473	2321405	311
GCF_000440695.1	RadC_SSU_RS04710	99.6%	1	226	293358	294035	226
GCF_000440695.1	RecA_SSU_RS00390	97.4%	1	383	1078946	1080094	383
GCF_000440715.1	ComYG_SSU0132	48.3%	1	135	922383	922904	174
GCF_000440715.1	ComYD_SSU0129	88.9%	1	135	923571	923975	135
GCF_000440715.1	ComYF_SSU0131	93.8%	1	144	922885	923316	144
GCF_000440715.1	ComYH_SSU0133	95.6%	1	317	911794	912744	317
GCF_000440715.1	ComYA_SSU0126	97.8%	1	316	925191	926138	316
GCF_000440715.1	ComYC_SSU0128	97.8%	1	93	923959	924237	93
GCF_000440715.1	ComYB_SSU0127	98.8%	1	342	924242	925267	342
GCF_000440715.1	ComYE_SSU0130	99.0%	1	97	923306	923596	97
GCF_000440715.1	ComR_II	99.3%	1	305	988429	989343	305
GCF_000440715.1	ComEA_SSU0610	92.7%	1	220	294480	295139	220
GCF_000440715.1	ComEC_SSU0611	96.1%	1	745	292259	294493	745
GCF_000440715.1	ComFA_SSU0393	99.1%	1	430	634286	635575	430
GCF_000440715.1	ComFC_SSU0394	99.5%	1	221	633628	634290	221
GCF_000440715.1	EndA_SSU1009	98.2%	1	279	1829716	1830552	279
GCF_000440715.1	SsbB_SSU0144	96.9%	1	131	903558	903950	131
GCF_000440715.1	OppA_SSU1664	91.8%	1	596	1395472	1397256	596
GCF_000440715.1	OppA_SSU1664	65.7%	3	596	1543308	1545077	594
GCF_000440715.1	OppB_SSU1661	97.5%	1	318	1399580	1400533	318
GCF_000440715.1	OppC_SSU1660	98.7%	1	300	1400550	1401449	300
GCF_000440715.1	OppD_SSU1663	99.7%	1	332	1397636	1398631	332
GCF_000440715.1	OppD_SSU1663	34.0%	7	312	1398643	1399524	318
GCF_000440715.1	OppF_SSU1662	98.7%	1	313	1398637	1399575	313
GCF_000440715.1	OppF_SSU1662	34.0%	3	296	1397654	1398571	318
GCF_000440715.1	CinA_SSU_RS00385	95.9%	1	393	978871	980049	393
GCF_000440715.1	CoiA_SSU_RS05495	93.0%	1	313	1759363	1760301	313
GCF_000440715.1	RadC_SSU_RS04710	99.6%	1	226	1900112	1900789	226
GCF_000440715.1	RecA_SSU_RS00390	99.7%	1	383	977668	978816	383
GCF_000440735.1	ComYE_SSU0130	89.7%	1	97	2085441	2085731	97
GCF_000440735.1	ComYC_SSU0128	90.3%	1	93	2086094	2086372	93
GCF_000440735.1	ComYD_SSU0129	93.3%	1	135	2085706	2086110	135
GCF_000440735.1	ComYF_SSU0131	95.1%	1	144	2085020	2085451	144
GCF_000440735.1	ComYA_SSU0126	97.2%	1	316	2087326	2088273	316
GCF_000440735.1	ComYB_SSU0127	97.4%	1	342	2086377	2087402	342
GCF_000440735.1	ComYH_SSU0133	98.1%	1	317	2083622	2084572	317
GCF_000440735.1	ComYG_SSU0132	98.5%	1	136	2084632	2085039	136
GCF_000440735.1	ComR_I	100.0%	1	299	2139314	2140210	299
GCF_000440735.1	ComX_SSU0016	98.7%	1	156	2176474	2176941	156
GCF_000440735.1	ComEA_SSU0610	90.0%	1	220	1531311	1531970	220
GCF_000440735.1	ComEC_SSU0611	93.6%	1	745	1529090	1531324	745
GCF_000440735.1	ComFA_SSU0393	98.4%	1	430	1774325	1775614	430
GCF_000440735.1	ComFC_SSU0394	97.3%	1	221	1773667	1774329	221
GCF_000440735.1	EndA_SSU1009	98.6%	1	279	867439	868275	279
GCF_000440735.1	SsbB_SSU0144	97.7%	1	131	2075382	2075774	131
GCF_000440735.1	OppA_SSU1664	95.8%	1	596	370122	371909	596
GCF_000440735.1	OppA_SSU1664	65.7%	3	596	539615	541384	594
GCF_000440735.1	OppB_SSU1661	98.7%	1	318	374233	375186	318
GCF_000440735.1	OppC_SSU1660	98.7%	1	300	375203	376102	300
GCF_000440735.1	OppD_SSU1663	99.7%	1	332	372289	373284	332
GCF_000440735.1	OppD_SSU1663	34.0%	7	312	373296	374177	318
GCF_000440735.1	OppF_SSU1662	99.7%	1	313	373290	374228	313
GCF_000440735.1	OppF_SSU1662	34.0%	3	296	372307	373224	318
GCF_000440735.1	CinA_SSU_RS00385	96.2%	1	393	2129942	2131120	393
GCF_000440735.1	CoiA_SSU_RS05495	92.7%	1	313	812058	812996	313
GCF_000440735.1	RadC_SSU_RS04710	99.6%	1	226	1348781	1349458	226
GCF_000440735.1	RecA_SSU_RS00390	99.5%	1	383	2128739	2129887	383
GCF_000440875.1	ComYG_SSU0132	42.0%	1	130	1115578	1116063	162
GCF_000440875.1	ComYF_SSU0131	57.1%	3	142	1116050	1116469	140
GCF_000440875.1	ComYC_SSU0128	60.2%	1	93	1117121	1117399	93
GCF_000440875.1	ComYD_SSU0129	63.4%	5	135	1116730	1117122	131
GCF_000440875.1	ComYE_SSU0130	63.5%	1	96	1116468	1116755	96
GCF_000440875.1	ComYB_SSU0127	88.3%	1	342	1117404	1118429	342
GCF_000440875.1	ComYA_SSU0126	90.2%	1	316	1118353	1119300	316
GCF_000440875.1	ComYH_SSU0133	93.4%	1	317	1114593	1115543	317
GCF_000440875.1	ComR_III	62.0%	1	300	1182149	1183048	300
GCF_000440875.1	ComX_SSU0016	64.1%	1	156	1169999	1170466	156
GCF_000440875.1	ComEA_SSU0610	57.9%	8	220	715603	716265	221
GCF_000440875.1	ComEC_SSU0611	87.2%	1	745	713382	715616	745
GCF_000440875.1	ComFA_SSU0393	84.7%	1	430	83581	84870	430
GCF_000440875.1	ComFC_SSU0394	64.7%	1	221	84866	85528	221
GCF_000440875.1	EndA_SSU1009	97.8%	1	279	570206	571042	279
GCF_000440875.1	SsbB_SSU0144	96.9%	1	131	1105611	1106003	131
GCF_000440875.1	OppA_SSU1664	64.3%	1	596	1740086	1741858	596
GCF_000440875.1	OppD_SSU1663	49.5%	7	317	1861619	1862545	311
GCF_000440875.1	OppD_SSU1663	46.3%	7	320	119690	120631	315
GCF_000440875.1	OppD_SSU1663	39.0%	3	324	120746	121639	323
GCF_000440875.1	OppD_SSU1663	35.3%	5	331	1862659	1863567	329
GCF_000440875.1	OppF_SSU1662	46.0%	3	263	120755	121522	263
GCF_000440875.1	OppF_SSU1662	38.9%	3	287	1672791	1673633	293
GCF_000440875.1	OppF_SSU1662	41.8%	20	261	1861649	1862392	251
GCF_000440875.1	CinA_SSU_RS00385	87.3%	1	393	1174366	1175544	393
GCF_000440875.1	CoiA_SSU_RS05495	83.5%	1	309	630071	630997	309
GCF_000440875.1	RadC_SSU_RS04710	88.1%	1	226	2192634	2193311	226
GCF_000440875.1	RecA_SSU_RS00390	95.1%	1	383	1173160	1174311	384
GCF_000441015.1	ComYD_SSU0129	88.1%	1	135	98540	98944	135
GCF_000441015.1	ComYE_SSU0130	89.7%	1	97	98919	99209	97
GCF_000441015.1	ComYC_SSU0128	92.5%	1	93	98278	98556	93
GCF_000441015.1	ComYF_SSU0131	93.8%	1	144	99199	99630	144
GCF_000441015.1	ComYB_SSU0127	96.8%	1	342	97248	98273	342
GCF_000441015.1	ComYH_SSU0133	96.8%	1	317	100078	101028	317
GCF_000441015.1	ComYG_SSU0132	97.0%	1	135	99611	100015	135
GCF_000441015.1	ComYA_SSU0126	97.2%	1	316	96377	97324	316
GCF_000441015.1	ComR_III	96.3%	1	300	42524	43423	300
GCF_000441015.1	ComX_SSU0016	98.7%	1	156	2240985	2241452	156
GCF_000441015.1	ComEA_SSU0610	90.5%	1	220	666815	667474	220
GCF_000441015.1	ComEC_SSU0611	93.0%	1	745	667461	669695	745
GCF_000441015.1	ComFA_SSU0393	99.1%	1	430	415230	416519	430
GCF_000441015.1	ComFC_SSU0394	97.7%	1	221	416515	417177	221
GCF_000441015.1	EndA_SSU1009	98.2%	1	279	1351573	1352409	279
GCF_000441015.1	SsbB_SSU0144	96.9%	1	131	109323	109715	131
GCF_000441015.1	OppA_SSU1664	92.3%	1	596	1818916	1820700	596
GCF_000441015.1	OppA_SSU1664	65.5%	3	596	1654697	1656466	594
GCF_000441015.1	OppB_SSU1661	98.1%	1	318	1815639	1816592	318
GCF_000441015.1	OppC_SSU1660	98.0%	1	300	1814723	1815622	300
GCF_000441015.1	OppD_SSU1663	99.7%	1	332	1817541	1818536	332
GCF_000441015.1	OppD_SSU1663	34.0%	7	312	1816648	1817529	318
GCF_000441015.1	OppF_SSU1662	98.7%	1	313	1816597	1817535	313
GCF_000441015.1	OppF_SSU1662	34.0%	3	296	1817601	1818518	318
GCF_000441015.1	CinA_SSU_RS00385	94.4%	1	393	50927	52105	393
GCF_000441015.1	CoiA_SSU_RS05495	94.2%	1	313	1404745	1405683	313
GCF_000441015.1	RadC_SSU_RS04710	99.6%	1	226	841117	841794	226
GCF_000441015.1	RecA_SSU_RS00390	99.2%	1	383	52160	53308	383
GCF_000441035.1	ComYE_SSU0130	88.7%	1	97	2170336	2170626	97
GCF_000441035.1	ComYC_SSU0128	93.5%	1	93	2170989	2171267	93
GCF_000441035.1	ComYD_SSU0129	94.1%	1	135	2170601	2171005	135
GCF_000441035.1	ComYF_SSU0131	95.8%	1	144	2169915	2170346	144
GCF_000441035.1	ComYB_SSU0127	96.5%	1	342	2171272	2172297	342
GCF_000441035.1	ComYA_SSU0126	96.8%	1	316	2172221	2173168	316
GCF_000441035.1	ComYH_SSU0133	97.8%	1	317	2168517	2169467	317
GCF_000441035.1	ComYG_SSU0132	98.5%	1	136	2169527	2169934	136
GCF_000441035.1	ComR_III	84.6%	1	299	2227448	2228344	299
GCF_000441035.1	ComX_SSU0016	99.4%	1	156	2271363	2271830	156
GCF_000441035.1	ComEA_SSU0610	89.5%	1	220	1535476	1536123	220
GCF_000441035.1	ComEC_SSU0611	94.5%	1	744	1533258	1535489	744
GCF_000441035.1	ComFA_SSU0393	98.4%	1	430	1789328	1790617	430
GCF_000441035.1	ComFC_SSU0394	98.6%	1	221	1788670	1789332	221
GCF_000441035.1	EndA_SSU1009	97.5%	1	279	885124	885960	279
GCF_000441035.1	SsbB_SSU0144	98.5%	1	131	2160397	2160789	131
GCF_000441035.1	OppA_SSU1664	93.0%	1	596	409741	411528	596
GCF_000441035.1	OppB_SSU1661	97.5%	1	318	413852	414805	318
GCF_000441035.1	OppC_SSU1660	98.7%	1	300	414822	415721	300
GCF_000441035.1	OppD_SSU1663	99.7%	1	332	411908	412903	332
GCF_000441035.1	OppD_SSU1663	34.0%	7	312	412915	413796	318
GCF_000441035.1	OppF_SSU1662	98.7%	1	313	412909	413847	313
GCF_000441035.1	OppF_SSU1662	34.0%	3	296	411926	412843	318
GCF_000441035.1	CinA_SSU_RS00385	96.2%	1	393	2218596	2219774	393
GCF_000441035.1	CoiA_SSU_RS05495	91.7%	1	313	828732	829670	313
GCF_000441035.1	RadC_SSU_RS04710	99.6%	1	226	1368339	1369016	226
GCF_000441035.1	RecA_SSU_RS00390	99.2%	1	383	2217393	2218541	383
GCF_000441115.1	ComYG_SSU0132	64.0%	1	136	1900410	1900934	175
GCF_000441115.1	ComYC_SSU0128	83.9%	1	93	1901989	1902267	93
GCF_000441115.1	ComYE_SSU0130	88.7%	1	97	1901336	1901626	97
GCF_000441115.1	ComYD_SSU0129	92.6%	1	135	1901601	1902005	135
GCF_000441115.1	ComYF_SSU0131	93.8%	1	144	1900915	1901346	144
GCF_000441115.1	ComYA_SSU0126	96.8%	1	316	1903221	1904168	316
GCF_000441115.1	ComYB_SSU0127	97.4%	1	342	1902272	1903297	342
GCF_000441115.1	ComYH_SSU0133	97.8%	1	317	1899400	1900350	317
GCF_000441115.1	ComR_III	86.0%	1	299	1969652	1970548	299
GCF_000441115.1	ComX_SSU0016	99.4%	1	156	39385	39852	156
GCF_000441115.1	ComX_SSU0016	88.5%	1	156	1955839	1956306	156
GCF_000441115.1	ComEA_SSU0610	91.8%	1	220	1322235	1322894	220
GCF_000441115.1	ComEC_SSU0611	94.6%	1	744	1320017	1322248	744
GCF_000441115.1	ComFA_SSU0393	98.1%	1	430	1576262	1577551	430
GCF_000441115.1	ComFC_SSU0394	98.2%	1	221	1575604	1576266	221
GCF_000441115.1	EndA_SSU1009	79.2%	1	279	2102806	2103642	279
GCF_000441115.1	SsbB_SSU0144	96.2%	1	131	1888148	1888540	131
GCF_000441115.1	OppA_SSU1664	93.0%	1	596	367136	368923	596
GCF_000441115.1	OppA_SSU1664	65.5%	3	596	554238	556007	594
GCF_000441115.1	OppB_SSU1661	98.4%	1	318	371248	372201	318
GCF_000441115.1	OppC_SSU1660	98.7%	1	300	372218	373117	300
GCF_000441115.1	OppD_SSU1663	99.4%	1	332	369304	370299	332
GCF_000441115.1	OppD_SSU1663	42.2%	5	271	487470	488249	268
GCF_000441115.1	OppD_SSU1663	34.0%	7	312	370311	371192	318
GCF_000441115.1	OppF_SSU1662	96.8%	1	313	370305	371243	313
GCF_000441115.1	OppF_SSU1662	41.2%	3	262	488332	489075	260
GCF_000441115.1	OppF_SSU1662	34.0%	3	296	369322	370239	318
GCF_000441115.1	CinA_SSU_RS00385	93.1%	1	393	1960398	1961576	393
GCF_000441115.1	CoiA_SSU_RS05495	90.7%	1	313	2044146	2045084	313
GCF_000441115.1	RadC_SSU_RS04710	99.6%	1	226	1138049	1138726	226
GCF_000441115.1	RecA_SSU_RS00390	96.6%	1	383	1959195	1960343	383
GCF_000441155.1	ComYG_SSU0132	64.0%	1	136	982768	983292	175
GCF_000441155.1	ComYC_SSU0128	82.8%	1	93	981435	981713	93
GCF_000441155.1	ComYE_SSU0130	89.7%	1	97	982076	982366	97
GCF_000441155.1	ComYF_SSU0131	90.3%	1	144	982356	982787	144
GCF_000441155.1	ComYD_SSU0129	92.6%	1	135	981697	982101	135
GCF_000441155.1	ComYH_SSU0133	97.5%	1	317	983352	984302	317
GCF_000441155.1	ComYA_SSU0126	98.1%	1	316	979534	980481	316
GCF_000441155.1	ComYB_SSU0127	98.2%	1	342	980405	981430	342
GCF_000441155.1	ComR_II	87.2%	36	301	917390	918187	266
GCF_000441155.1	ComR_III	96.0%	1	297	916103	916993	297
GCF_000441155.1	ComR_III	38.8%	5	297	800890	801768	294
GCF_000441155.1	ComX_SSU0016	99.4%	1	156	875149	875616	156
GCF_000441155.1	ComX_SSU0016	87.8%	1	156	932322	932789	156
GCF_000441155.1	ComEA_SSU0610	91.4%	1	220	1531627	1532286	220
GCF_000441155.1	ComEC_SSU0611	93.0%	1	745	1532273	1534507	745
GCF_000441155.1	ComFA_SSU0393	98.4%	1	430	1292041	1293330	430
GCF_000441155.1	ComFC_SSU0394	98.6%	1	221	1293326	1293988	221
GCF_000441155.1	EndA_SSU1009	88.5%	1	279	2167204	2168040	279
GCF_000441155.1	SsbB_SSU0144	99.2%	1	131	996207	996599	131
GCF_000441155.1	OppA_SSU1664	93.0%	1	596	446109	447896	596
GCF_000441155.1	OppA_SSU1664	65.3%	3	596	273182	274951	594
GCF_000441155.1	OppB_SSU1661	98.4%	1	318	442831	443784	318
GCF_000441155.1	OppC_SSU1660	98.7%	1	300	441915	442814	300
GCF_000441155.1	OppD_SSU1663	99.7%	1	332	444733	445728	332
GCF_000441155.1	OppD_SSU1663	42.2%	5	271	343421	344200	268
GCF_000441155.1	OppD_SSU1663	34.0%	7	312	443840	444721	318
GCF_000441155.1	OppF_SSU1662	99.7%	1	313	443789	444727	313
GCF_000441155.1	OppF_SSU1662	40.4%	3	262	342595	343338	260
GCF_000441155.1	OppF_SSU1662	34.0%	3	296	444793	445710	318
GCF_000441155.1	CinA_SSU_RS00385	95.4%	1	393	926988	928166	393
GCF_000441155.1	CoiA_SSU_RS05495	88.5%	1	313	2227489	2228427	313
GCF_000441155.1	RadC_SSU_RS04710	99.6%	1	226	1799369	1800046	226
GCF_000441155.1	RecA_SSU_RS00390	97.1%	1	383	928221	929369	383
GCF_000441195.1	ComYD_SSU0129	85.9%	1	135	1797615	1798019	135
GCF_000441195.1	ComYE_SSU0130	88.7%	1	97	1797350	1797640	97
GCF_000441195.1	ComYC_SSU0128	90.3%	1	93	1798003	1798281	93
GCF_000441195.1	ComYF_SSU0131	95.1%	1	144	1796929	1797360	144
GCF_000441195.1	ComYB_SSU0127	97.4%	1	342	1798286	1799311	342
GCF_000441195.1	ComYH_SSU0133	98.1%	1	317	1795531	1796481	317
GCF_000441195.1	ComYG_SSU0132	98.5%	1	136	1796541	1796948	136
GCF_000441195.1	ComYA_SSU0126	99.1%	1	316	1799235	1800182	316
GCF_000441195.1	ComR_III	84.6%	1	299	1855281	1856177	299
GCF_000441195.1	ComX_SSU0016	98.7%	1	156	1897569	1898036	156
GCF_000441195.1	ComEA_SSU0610	91.4%	1	220	1226858	1227517	220
GCF_000441195.1	ComEC_SSU0611	93.2%	1	600	1225072	1226871	600
GCF_000441195.1	ComFA_SSU0393	98.8%	1	430	1493704	1494993	430
GCF_000441195.1	ComFC_SSU0394	98.6%	1	221	1493046	1493708	221
GCF_000441195.1	EndA_SSU1009	96.1%	1	279	429539	430375	279
GCF_000441195.1	SsbB_SSU0144	97.7%	1	131	1787357	1787749	131
GCF_000441195.1	OppA_SSU1664	92.6%	1	596	2306135	2307919	596
GCF_000441195.1	OppA_SSU1664	65.7%	3	596	136640	138409	594
GCF_000441195.1	OppB_SSU1661	97.5%	1	318	2310243	2311196	318
GCF_000441195.1	OppC_SSU1660	98.7%	1	300	2311213	2312112	300
GCF_000441195.1	OppD_SSU1663	99.7%	1	332	2308299	2309294	332
GCF_000441195.1	OppD_SSU1663	34.0%	7	312	2309306	2310187	318
GCF_000441195.1	OppF_SSU1662	98.7%	1	313	2309300	2310238	313
GCF_000441195.1	OppF_SSU1662	34.0%	3	296	2308317	2309234	318
GCF_000441195.1	CinA_SSU_RS00385	97.2%	1	393	1847223	1848401	393
GCF_000441195.1	CoiA_SSU_RS05495	84.2%	1	310	372500	373429	310
GCF_000441195.1	RadC_SSU_RS04710	99.6%	1	226	1024743	1025420	226
GCF_000441195.1	RecA_SSU_RS00390	99.5%	1	383	1846023	1847168	383
GCF_000441215.1	ComYE_SSU0130	89.7%	1	97	1922586	1922876	97
GCF_000441215.1	ComYD_SSU0129	90.4%	1	135	1922851	1923255	135
GCF_000441215.1	ComYC_SSU0128	91.4%	1	93	1923239	1923517	93
GCF_000441215.1	ComYF_SSU0131	93.8%	1	144	1922165	1922596	144
GCF_000441215.1	ComYG_SSU0132	94.5%	1	128	1921801	1922184	128
GCF_000441215.1	ComYH_SSU0133	96.8%	1	317	1907324	1908274	317
GCF_000441215.1	ComYA_SSU0126	97.5%	1	316	1924471	1925418	316
GCF_000441215.1	ComYB_SSU0127	97.7%	1	342	1923522	1924547	342
GCF_000441215.1	ComR_III	84.3%	1	299	1979072	1979968	299
GCF_000441215.1	ComX_SSU0016	98.7%	1	156	15128	15595	156
GCF_000441215.1	ComEA_SSU0610	90.9%	1	220	1363793	1364452	220
GCF_000441215.1	ComEC_SSU0611	92.5%	1	745	1361572	1363806	745
GCF_000441215.1	ComFA_SSU0393	99.1%	1	430	1615589	1616878	430
GCF_000441215.1	ComFC_SSU0394	98.6%	1	221	1614931	1615593	221
GCF_000441215.1	EndA_SSU1009	97.8%	1	279	906376	907212	279
GCF_000441215.1	SsbB_SSU0144	97.7%	1	131	1899901	1900293	131
GCF_000441215.1	OppA_SSU1664	96.3%	1	596	449493	451280	596
GCF_000441215.1	OppA_SSU1664	65.3%	3	596	607577	609346	594
GCF_000441215.1	OppB_SSU1661	98.1%	1	318	453603	454556	318
GCF_000441215.1	OppC_SSU1660	98.3%	1	300	454573	455472	300
GCF_000441215.1	OppD_SSU1663	99.7%	1	332	451659	452654	332
GCF_000441215.1	OppD_SSU1663	34.0%	7	312	452666	453547	318
GCF_000441215.1	OppF_SSU1662	98.7%	1	313	452660	453598	313
GCF_000441215.1	OppF_SSU1662	34.0%	3	296	451677	452594	318
GCF_000441215.1	CinA_SSU_RS00385	93.1%	1	393	1970573	1971751	393
GCF_000441215.1	CoiA_SSU_RS05495	92.3%	1	313	846984	847922	313
GCF_000441215.1	RadC_SSU_RS04710	99.6%	1	226	1184420	1185097	226
GCF_000441215.1	RecA_SSU_RS00390	97.4%	1	383	1969370	1970518	383
GCF_000441255.1	ComYE_SSU0130	89.7%	1	97	631957	632247	97
GCF_000441255.1	ComYC_SSU0128	92.5%	1	93	632610	632888	93
GCF_000441255.1	ComYF_SSU0131	93.1%	1	144	631536	631967	144
GCF_000441255.1	ComYD_SSU0129	94.1%	1	135	632222	632626	135
GCF_000441255.1	ComYG_SSU0132	94.9%	1	136	631148	631555	136
GCF_000441255.1	ComYH_SSU0133	96.8%	1	317	630138	631088	317
GCF_000441255.1	ComYB_SSU0127	97.1%	1	342	632893	633918	342
GCF_000441255.1	ComYA_SSU0126	98.7%	1	316	633842	634789	316
GCF_000441255.1	ComR_II	99.7%	1	305	685843	686757	305
GCF_000441255.1	ComX_SSU0016	99.4%	1	156	744721	745188	156
GCF_000441255.1	ComEA_SSU0610	90.9%	1	220	1993334	1993993	220
GCF_000441255.1	ComEC_SSU0611	93.0%	1	745	1993980	1996214	745
GCF_000441255.1	ComFA_SSU0393	98.8%	1	430	363019	364308	430
GCF_000441255.1	ComFC_SSU0394	98.6%	1	221	362361	363023	221
GCF_000441255.1	EndA_SSU1009	98.9%	1	279	1851586	1852422	279
GCF_000441255.1	SsbB_SSU0144	98.5%	1	131	621317	621709	131
GCF_000441255.1	OppA_SSU1664	96.6%	1	596	1095645	1097432	596
GCF_000441255.1	OppB_SSU1661	100.0%	1	318	1092356	1093309	318
GCF_000441255.1	OppC_SSU1660	99.7%	1	300	1091440	1092339	300
GCF_000441255.1	OppD_SSU1663	99.7%	1	332	1094258	1095253	332
GCF_000441255.1	OppD_SSU1663	34.0%	7	312	1093365	1094246	318
GCF_000441255.1	OppF_SSU1662	99.7%	1	313	1093314	1094252	313
GCF_000441255.1	OppF_SSU1662	34.0%	3	296	1094318	1095235	318
GCF_000441255.1	CinA_SSU_RS00385	95.4%	1	393	676700	677878	393
GCF_000441255.1	CoiA_SSU_RS05495	94.2%	1	313	1921470	1922408	313
GCF_000441255.1	RadC_SSU_RS04710	99.6%	1	226	1769972	1770649	226
GCF_000441255.1	RecA_SSU_RS00390	99.0%	1	383	675497	676645	383
GCF_000441275.1	ComYE_SSU0130	87.6%	1	97	110194	110484	97
GCF_000441275.1	ComYD_SSU0129	91.1%	1	135	109815	110219	135
GCF_000441275.1	ComYF_SSU0131	92.4%	1	144	110474	110905	144
GCF_000441275.1	ComYC_SSU0128	93.5%	1	93	109553	109831	93
GCF_000441275.1	ComYG_SSU0132	96.3%	1	136	110886	111293	136
GCF_000441275.1	ComYA_SSU0126	96.8%	1	316	107652	108599	316
GCF_000441275.1	ComYH_SSU0133	96.8%	1	317	111352	112302	317
GCF_000441275.1	ComYB_SSU0127	97.4%	1	342	108523	109548	342
GCF_000441275.1	ComR_I	93.0%	1	299	58389	59285	299
GCF_000441275.1	ComEA_SSU0610	93.2%	1	220	1203653	1204312	220
GCF_000441275.1	ComEC_SSU0611	95.8%	1	745	1201432	1203666	745
GCF_000441275.1	ComFA_SSU0393	98.4%	1	430	399170	400459	430
GCF_000441275.1	ComFC_SSU0394	98.2%	1	221	400455	401117	221
GCF_000441275.1	EndA_SSU1009	99.3%	1	279	781100	781936	279
GCF_000441275.1	SsbB_SSU0144	97.7%	1	131	120384	120776	131
GCF_000441275.1	OppA_SSU1664	96.3%	1	596	1682151	1683938	596
GCF_000441275.1	OppB_SSU1661	99.4%	1	318	1678873	1679826	318
GCF_000441275.1	OppC_SSU1660	99.7%	1	300	1677957	1678856	300
GCF_000441275.1	OppD_SSU1663	99.7%	1	332	1680775	1681770	332
GCF_000441275.1	OppD_SSU1663	34.0%	7	312	1679882	1680763	318
GCF_000441275.1	OppF_SSU1662	99.4%	1	313	1679831	1680769	313
GCF_000441275.1	OppF_SSU1662	34.0%	3	296	1680835	1681752	318
GCF_000441275.1	CinA_SSU_RS00385	94.9%	1	393	66155	67333	393
GCF_000441275.1	CoiA_SSU_RS05495	85.0%	1	313	724872	725810	313
GCF_000441275.1	RadC_SSU_RS04710	99.6%	1	226	852250	852927	226
GCF_000441275.1	RecA_SSU_RS00390	99.7%	1	383	67388	68536	383
GCF_000441315.1	ComYG_SSU0132	52.0%	1	136	1320709	1321233	175
GCF_000441315.1	ComYC_SSU0128	83.9%	1	93	1319376	1319654	93
GCF_000441315.1	ComYE_SSU0130	88.7%	1	97	1320017	1320307	97
GCF_000441315.1	ComYD_SSU0129	93.3%	1	135	1319638	1320042	135
GCF_000441315.1	ComYF_SSU0131	95.8%	1	144	1320297	1320728	144
GCF_000441315.1	ComYB_SSU0127	96.8%	1	342	1318346	1319371	342
GCF_000441315.1	ComYA_SSU0126	97.5%	1	316	1317475	1318422	316
GCF_000441315.1	ComYH_SSU0133	97.5%	1	317	1321289	1322239	317
GCF_000441315.1	ComR_I	91.6%	1	299	1266449	1267345	299
GCF_000441315.1	ComR_II	87.7%	1	301	1263445	1264347	301
GCF_000441315.1	ComR_III	96.0%	1	297	1265442	1266332	297
GCF_000441315.1	ComX_SSU0016	98.1%	1	156	1213415	1213882	156
GCF_000441315.1	ComX_SSU0016	86.5%	1	156	1278768	1279235	156
GCF_000441315.1	ComEA_SSU0610	91.8%	1	220	1907725	1908384	220
GCF_000441315.1	ComEC_SSU0611	94.2%	1	745	1908371	1910605	745
GCF_000441315.1	ComFA_SSU0393	98.6%	1	430	1622910	1624199	430
GCF_000441315.1	ComFC_SSU0394	100.0%	1	221	1624195	1624857	221
GCF_000441315.1	EndA_SSU1009	89.6%	1	279	104418	105254	279
GCF_000441315.1	SsbB_SSU0144	97.7%	1	131	1331782	1332174	131
GCF_000441315.1	OppA_SSU1664	93.8%	1	596	646029	647816	596
GCF_000441315.1	OppA_SSU1664	65.8%	3	596	411291	413060	594
GCF_000441315.1	OppB_SSU1661	98.4%	1	318	589661	590614	318
GCF_000441315.1	OppC_SSU1660	98.7%	1	300	588745	589644	300
GCF_000441315.1	OppD_SSU1663	99.1%	1	332	591563	592558	332
GCF_000441315.1	OppD_SSU1663	34.0%	7	312	590670	591551	318
GCF_000441315.1	OppF_SSU1662	99.7%	1	313	590619	591557	313
GCF_000441315.1	OppF_SSU1662	41.0%	3	263	479828	480574	261
GCF_000441315.1	CinA_SSU_RS00385	95.7%	1	393	1274271	1275449	393
GCF_000441315.1	CoiA_SSU_RS05495	71.3%	1	313	162990	163931	314
GCF_000441315.1	RadC_SSU_RS04710	99.1%	1	226	2104374	2105051	226
GCF_000441315.1	RecA_SSU_RS00390	97.1%	1	383	1275504	1276652	383
GCF_000441355.1	ComYG_SSU0132	61.4%	1	136	1260677	1261189	171
GCF_000441355.1	ComYC_SSU0128	83.9%	1	93	1259344	1259622	93
GCF_000441355.1	ComYE_SSU0130	89.7%	1	97	1259985	1260275	97
GCF_000441355.1	ComYD_SSU0129	92.6%	1	135	1259606	1260010	135
GCF_000441355.1	ComYF_SSU0131	93.8%	1	144	1260265	1260696	144
GCF_000441355.1	ComYH_SSU0133	95.9%	1	317	1261249	1262199	317
GCF_000441355.1	ComYB_SSU0127	96.8%	1	342	1258314	1259339	342
GCF_000441355.1	ComYA_SSU0126	98.1%	1	316	1257443	1258390	316
GCF_000441355.1	ComR_I	91.7%	48	299	1192906	1193661	252
GCF_000441355.1	ComR_III	87.2%	1	297	1191662	1192552	297
GCF_000441355.1	ComR_III	96.0%	48	297	2421109	2421858	250
GCF_000441355.1	ComR_III	38.8%	5	297	1068986	1069864	294
GCF_000441355.1	ComX_SSU0016	99.4%	1	156	1142953	1143420	156
GCF_000441355.1	ComX_SSU0016	87.8%	1	156	1209653	1210120	156
GCF_000441355.1	ComEA_SSU0610	91.4%	1	220	1897653	1898312	220
GCF_000441355.1	ComEC_SSU0611	93.4%	1	745	1898299	1900533	745
GCF_000441355.1	ComFA_SSU0393	98.4%	1	430	1637212	1638501	430
GCF_000441355.1	ComFC_SSU0394	98.6%	1	221	1638497	1639159	221
GCF_000441355.1	EndA_SSU1009	89.2%	1	279	219815	220651	279
GCF_000441355.1	SsbB_SSU0144	99.2%	1	131	1271063	1271455	131
GCF_000441355.1	OppA_SSU1664	93.0%	1	596	756573	758360	596
GCF_000441355.1	OppA_SSU1664	65.8%	3	596	583965	585734	594
GCF_000441355.1	OppB_SSU1661	98.4%	1	318	753295	754248	318
GCF_000441355.1	OppC_SSU1660	98.7%	1	300	752379	753278	300
GCF_000441355.1	OppD_SSU1663	99.7%	1	332	755197	756192	332
GCF_000441355.1	OppD_SSU1663	42.6%	1	271	651956	652747	272
GCF_000441355.1	OppD_SSU1663	34.0%	7	312	754304	755185	318
GCF_000441355.1	OppF_SSU1662	99.7%	1	313	754253	755191	313
GCF_000441355.1	OppF_SSU1662	41.4%	3	263	651127	651873	261
GCF_000441355.1	OppF_SSU1662	34.0%	3	296	755257	756174	318
GCF_000441355.1	CinA_SSU_RS00385	96.9%	1	393	1201727	1202905	393
GCF_000441355.1	CoiA_SSU_RS05495	88.5%	1	313	279251	280189	313
GCF_000441355.1	RadC_SSU_RS04710	99.6%	1	226	2119638	2120315	226
GCF_000441355.1	RecA_SSU_RS00390	97.4%	1	383	1202960	1204108	383
GCF_000441455.1	ComYD_SSU0129	88.1%	1	135	1040985	1041389	135
GCF_000441455.1	ComYF_SSU0131	93.8%	1	144	1040299	1040730	144
GCF_000441455.1	ComYB_SSU0127	97.7%	1	342	1041656	1042681	342
GCF_000441455.1	ComYH_SSU0133	97.8%	1	317	1038901	1039851	317
GCF_000441455.1	ComYC_SSU0128	97.8%	1	93	1041373	1041651	93
GCF_000441455.1	ComYE_SSU0130	97.9%	1	97	1040720	1041010	97
GCF_000441455.1	ComYA_SSU0126	98.4%	1	316	1042605	1043552	316
GCF_000441455.1	ComYG_SSU0132	99.3%	1	136	1039911	1040318	136
GCF_000441455.1	ComR_II	99.7%	1	305	1096264	1097178	305
GCF_000441455.1	ComEA_SSU0610	99.5%	1	220	556168	556827	220
GCF_000441455.1	ComEC_SSU0611	99.2%	1	745	553947	556181	745
GCF_000441455.1	ComFA_SSU0393	99.1%	1	430	730201	731490	430
GCF_000441455.1	ComFC_SSU0394	99.1%	1	221	729543	730205	221
GCF_000441455.1	EndA_SSU1009	98.6%	1	279	1867597	1868433	279
GCF_000441455.1	SsbB_SSU0144	96.2%	1	131	1030076	1030468	131
GCF_000441455.1	OppA_SSU1664	96.6%	1	596	1472226	1474013	596
GCF_000441455.1	OppB_SSU1661	100.0%	1	318	1476336	1477289	318
GCF_000441455.1	OppC_SSU1660	99.7%	1	300	1477306	1478205	300
GCF_000441455.1	OppD_SSU1663	99.7%	1	332	1474392	1475387	332
GCF_000441455.1	OppD_SSU1663	34.0%	7	312	1475399	1476280	318
GCF_000441455.1	OppF_SSU1662	99.7%	1	313	1475393	1476331	313
GCF_000441455.1	OppF_SSU1662	34.0%	3	296	1474410	1475327	318
GCF_000441455.1	CinA_SSU_RS00385	96.4%	1	393	1087120	1088298	393
GCF_000441455.1	CoiA_SSU_RS05495	95.2%	1	313	2084536	2085474	313
GCF_000441455.1	RadC_SSU_RS04710	99.6%	1	226	190682	191359	226
GCF_000441455.1	RecA_SSU_RS00390	99.5%	1	383	1085917	1087065	383
GCF_000441475.1	ComYG_SSU0132	62.9%	1	136	116747	117271	175
GCF_000441475.1	ComYC_SSU0128	83.9%	1	93	115414	115692	93
GCF_000441475.1	ComYE_SSU0130	88.7%	1	97	116055	116345	97
GCF_000441475.1	ComYD_SSU0129	93.3%	1	135	115676	116080	135
GCF_000441475.1	ComYF_SSU0131	95.8%	1	144	116335	116766	144
GCF_000441475.1	ComYB_SSU0127	95.9%	1	342	114384	115409	342
GCF_000441475.1	ComYH_SSU0133	97.5%	1	317	117331	118281	317
GCF_000441475.1	ComYA_SSU0126	97.8%	1	316	113513	114460	316
GCF_000441475.1	ComR_III	86.0%	1	299	53758	54654	299
GCF_000441475.1	ComX_SSU0016	99.4%	1	156	11730	12197	156
GCF_000441475.1	ComEA_SSU0610	92.3%	1	220	653534	654193	220
GCF_000441475.1	ComEC_SSU0611	94.8%	1	745	654180	656414	745
GCF_000441475.1	ComFA_SSU0393	98.6%	1	430	408743	410032	430
GCF_000441475.1	ComFC_SSU0394	98.6%	1	221	410028	410690	221
GCF_000441475.1	EndA_SSU1009	90.3%	1	279	1304550	1305386	279
GCF_000441475.1	SsbB_SSU0144	98.5%	1	131	126886	127278	131
GCF_000441475.1	OppA_SSU1664	93.6%	1	596	1787866	1789653	596
GCF_000441475.1	OppA_SSU1664	65.7%	3	596	1620654	1622423	594
GCF_000441475.1	OppB_SSU1661	98.4%	1	318	1784588	1785541	318
GCF_000441475.1	OppC_SSU1660	98.7%	1	300	1783672	1784571	300
GCF_000441475.1	OppD_SSU1663	99.7%	1	332	1786490	1787485	332
GCF_000441475.1	OppF_SSU1662	97.1%	1	313	1785546	1786484	313
GCF_000441475.1	OppF_SSU1662	40.8%	3	262	1687330	1688073	260
GCF_000441475.1	OppF_SSU1662	34.0%	3	296	1786550	1787467	318
GCF_000441475.1	CinA_SSU_RS00385	96.2%	1	393	61258	62436	393
GCF_000441475.1	CoiA_SSU_RS05495	87.2%	1	313	1363570	1364508	313
GCF_000441475.1	RadC_SSU_RS04710	99.1%	1	226	824147	824824	226
GCF_000441475.1	RecA_SSU_RS00390	96.6%	1	383	62491	63639	383
GCF_000441495.1	ComYG_SSU0132	59.1%	1	136	1286903	1287427	176
GCF_000441495.1	ComYC_SSU0128	89.2%	1	93	1288482	1288760	93
GCF_000441495.1	ComYE_SSU0130	89.7%	1	97	1287829	1288119	97
GCF_000441495.1	ComYF_SSU0131	93.1%	1	144	1287408	1287839	144
GCF_000441495.1	ComYD_SSU0129	93.3%	1	135	1288094	1288498	135
GCF_000441495.1	ComYB_SSU0127	97.4%	1	342	1288765	1289790	342
GCF_000441495.1	ComYA_SSU0126	98.1%	1	316	1289714	1290661	316
GCF_000441495.1	ComYH_SSU0133	98.4%	1	317	1285897	1286847	317
GCF_000441495.1	ComR_III	86.3%	1	299	1349038	1349934	299
GCF_000441495.1	ComR_III	38.8%	5	297	104095	104973	294
GCF_000441495.1	ComX_SSU0016	99.4%	1	156	1397479	1397946	156
GCF_000441495.1	ComEA_SSU0610	90.9%	1	220	712065	712724	220
GCF_000441495.1	ComEC_SSU0611	95.0%	1	745	709844	712078	745
GCF_000441495.1	ComFA_SSU0393	98.6%	1	430	977081	978370	430
GCF_000441495.1	ComFC_SSU0394	98.6%	1	221	976423	977085	221
GCF_000441495.1	EndA_SSU1009	88.5%	1	279	1672957	1673793	279
GCF_000441495.1	SsbB_SSU0144	98.5%	1	131	1273111	1273503	131
GCF_000441495.1	OppA_SSU1664	93.8%	1	596	2105198	2106985	596
GCF_000441495.1	OppA_SSU1664	65.8%	3	596	1910017	1911786	594
GCF_000441495.1	OppB_SSU1661	98.4%	1	318	2101922	2102875	318
GCF_000441495.1	OppC_SSU1660	98.7%	1	300	2101006	2101905	300
GCF_000441495.1	OppD_SSU1663	99.4%	1	332	2103824	2104819	332
GCF_000441495.1	OppD_SSU1663	41.8%	5	271	1987590	1988369	268
GCF_000441495.1	OppD_SSU1663	34.0%	7	312	2102931	2103812	318
GCF_000441495.1	OppF_SSU1662	96.8%	1	313	2102880	2103818	313
GCF_000441495.1	OppF_SSU1662	41.2%	3	262	1986764	1987507	260
GCF_000441495.1	OppF_SSU1662	33.6%	3	296	2103884	2104801	318
GCF_000441495.1	CinA_SSU_RS00385	96.7%	1	393	1340023	1341201	393
GCF_000441495.1	CoiA_SSU_RS05495	79.9%	1	313	1630835	1631773	313
GCF_000441495.1	RadC_SSU_RS04710	99.1%	1	226	456930	457607	226
GCF_000441495.1	RecA_SSU_RS00390	96.6%	1	383	1338820	1339968	383
GCF_001640765.1	ComYE_SSU0130	86.6%	1	97	124058	124348	97
GCF_001640765.1	ComYD_SSU0129	88.9%	1	135	123679	124083	135
GCF_001640765.1	ComYF_SSU0131	94.4%	1	144	124338	124769	144
GCF_001640765.1	ComYB_SSU0127	96.5%	1	342	122387	123412	342
GCF_001640765.1	ComYC_SSU0128	96.8%	1	93	123417	123695	93
GCF_001640765.1	ComYH_SSU0133	97.5%	1	317	125217	126167	317
GCF_001640765.1	ComYA_SSU0126	97.8%	1	316	121516	122463	316
GCF_001640765.1	ComYG_SSU0132	99.3%	1	136	124750	125157	136
GCF_001640765.1	ComR_I	93.0%	1	299	57003	57899	299
GCF_001640765.1	ComX_SSU0016	99.4%	1	156	85857	86324	156
GCF_001640765.1	ComX_SSU0016	99.4%	1	156	16003	16470	156
GCF_001640765.1	ComEA_SSU0610	91.4%	1	220	1236427	1237086	220
GCF_001640765.1	ComEC_SSU0611	95.8%	1	745	1234206	1236440	745
GCF_001640765.1	ComFA_SSU0393	98.6%	1	430	421218	422507	430
GCF_001640765.1	ComFC_SSU0394	98.6%	1	221	422503	423165	221
GCF_001640765.1	EndA_SSU1009	99.3%	1	279	772431	773267	279
GCF_001640765.1	SsbB_SSU0144	96.9%	1	131	134017	134409	131
GCF_001640765.1	OppA_SSU1664	95.1%	1	596	1783632	1785419	596
GCF_001640765.1	OppB_SSU1661	99.7%	1	318	1780356	1781309	318
GCF_001640765.1	OppC_SSU1660	98.7%	1	300	1779440	1780339	300
GCF_001640765.1	OppD_SSU1663	99.7%	1	332	1782258	1783253	332
GCF_001640765.1	OppD_SSU1663	34.0%	7	312	1781365	1782246	318
GCF_001640765.1	OppF_SSU1662	99.4%	1	313	1781314	1782252	313
GCF_001640765.1	OppF_SSU1662	34.0%	3	296	1782318	1783235	318
GCF_001640765.1	CinA_SSU_RS00385	96.7%	1	393	64492	65670	393
GCF_001640765.1	CoiA_SSU_RS05495	91.3%	1	311	699622	700554	311
GCF_001640765.1	RadC_SSU_RS04710	99.6%	1	226	843323	844000	226
GCF_001640765.1	RecA_SSU_RS00390	97.4%	1	383	65725	66873	383
GCF_002759445.1	ComYG_SSU0132	45.7%	1	135	588537	588935	140
GCF_002759445.1	ComYD_SSU0129	63.2%	4	135	587463	587870	136
GCF_002759445.1	ComYC_SSU0128	66.7%	1	93	587192	587470	93
GCF_002759445.1	ComYF_SSU0131	66.9%	1	142	588125	588550	142
GCF_002759445.1	ComYE_SSU0130	67.7%	1	96	587845	588132	96
GCF_002759445.1	ComYB_SSU0127	85.1%	1	342	586164	587189	342
GCF_002759445.1	ComYH_SSU0133	89.3%	1	317	588955	589905	317
GCF_002759445.1	ComYA_SSU0126	91.5%	1	316	585293	586240	316
GCF_002759445.1	ComR_III	68.6%	1	299	535726	536622	299
GCF_002759445.1	ComX_SSU0016	78.2%	1	156	548447	548914	156
GCF_002759445.1	ComEA_SSU0610	73.2%	8	219	1041510	1042148	213
GCF_002759445.1	ComEC_SSU0611	80.2%	1	744	1039289	1041520	744
GCF_002759445.1	ComFA_SSU0393	80.7%	1	430	862409	863698	430
GCF_002759445.1	ComFC_SSU0394	71.5%	1	221	863694	864356	221
GCF_002759445.1	EndA_SSU1009	84.2%	1	278	1410455	1411288	278
GCF_002759445.1	SsbB_SSU0144	95.4%	1	131	597152	597544	131
GCF_002759445.1	OppA_SSU1664	84.2%	1	596	172198	173982	596
GCF_002759445.1	OppB_SSU1661	93.4%	1	318	168911	169864	318
GCF_002759445.1	OppC_SSU1660	94.3%	1	300	167998	168897	300
GCF_002759445.1	OppD_SSU1663	97.3%	1	332	170815	171810	332
GCF_002759445.1	OppF_SSU1662	95.2%	1	313	169869	170807	313
GCF_002759445.1	OppF_SSU1662	34.3%	3	296	170875	171792	318
GCF_002759445.1	CinA_SSU_RS00385	78.6%	1	393	543125	544303	393
GCF_002759445.1	CoiA_SSU_RS05495	74.8%	1	309	1346691	1347617	309
GCF_002759445.1	RadC_SSU_RS04710	92.9%	1	226	1527825	1528502	226
GCF_002759445.1	RecA_SSU_RS00390	93.0%	1	383	544358	545497	384
GCF_002759675.1	ComYG_SSU0132	61.4%	1	136	1291397	1291909	171
GCF_002759675.1	ComYC_SSU0128	83.9%	1	93	1290064	1290342	93
GCF_002759675.1	ComYE_SSU0130	89.7%	1	97	1290705	1290995	97
GCF_002759675.1	ComYD_SSU0129	92.6%	1	135	1290326	1290730	135
GCF_002759675.1	ComYF_SSU0131	93.8%	1	144	1290985	1291416	144
GCF_002759675.1	ComYH_SSU0133	95.9%	1	317	1291969	1292919	317
GCF_002759675.1	ComYB_SSU0127	96.8%	1	342	1289034	1290059	342
GCF_002759675.1	ComYA_SSU0126	98.1%	1	316	1288163	1289110	316
GCF_002759675.1	ComR_II	87.7%	1	301	1225176	1226078	301
GCF_002759675.1	ComR_III	96.0%	1	297	1227196	1228086	297
GCF_002759675.1	ComR_III	87.2%	1	297	1226190	1227080	297
GCF_002759675.1	ComR_III	38.8%	5	297	1031081	1031959	294
GCF_002759675.1	ComX_SSU0016	99.4%	1	156	1177278	1177745	156
GCF_002759675.1	ComX_SSU0016	89.7%	1	156	1241788	1242255	156
GCF_002759675.1	ComEA_SSU0610	91.4%	1	220	1858010	1858669	220
GCF_002759675.1	ComEC_SSU0611	93.0%	1	745	1858656	1860890	745
GCF_002759675.1	ComFA_SSU0393	98.4%	1	430	1608082	1609371	430
GCF_002759675.1	ComFC_SSU0394	98.6%	1	221	1609367	1610029	221
GCF_002759675.1	EndA_SSU1009	88.5%	1	279	113035	113871	279
GCF_002759675.1	SsbB_SSU0144	98.5%	1	131	1305452	1305844	131
GCF_002759675.1	OppA_SSU1664	93.8%	1	596	642262	644049	596
GCF_002759675.1	OppA_SSU1664	65.7%	3	596	445893	447662	594
GCF_002759675.1	OppB_SSU1661	98.4%	1	318	638986	639939	318
GCF_002759675.1	OppC_SSU1660	98.7%	1	300	638070	638969	300
GCF_002759675.1	OppD_SSU1663	99.7%	1	332	640888	641883	332
GCF_002759675.1	OppD_SSU1663	42.2%	5	271	513304	514083	268
GCF_002759675.1	OppF_SSU1662	99.7%	1	313	639944	640882	313
GCF_002759675.1	OppF_SSU1662	41.9%	3	262	512478	513221	260
GCF_002759675.1	OppF_SSU1662	34.0%	3	296	640948	641865	318
GCF_002759675.1	CinA_SSU_RS00385	96.4%	1	393	1236892	1238070	393
GCF_002759675.1	CoiA_SSU_RS05495	78.0%	1	313	171529	172467	313
GCF_002759675.1	RadC_SSU_RS04710	99.6%	1	226	2104005	2104682	226
GCF_002759675.1	RecA_SSU_RS00390	96.6%	1	383	1238125	1239273	383
GCF_002759695.1	ComYG_SSU0132	53.1%	1	136	139207	139731	175
GCF_002759695.1	ComYC_SSU0128	86.0%	1	93	137874	138152	93
GCF_002759695.1	ComYE_SSU0130	88.7%	1	97	138515	138805	97
GCF_002759695.1	ComYD_SSU0129	92.6%	1	135	138136	138540	135
GCF_002759695.1	ComYH_SSU0133	94.0%	1	317	139787	140737	317
GCF_002759695.1	ComYF_SSU0131	95.1%	1	144	138795	139226	144
GCF_002759695.1	ComYB_SSU0127	98.0%	1	342	136844	137869	342
GCF_002759695.1	ComYA_SSU0126	98.1%	1	316	135973	136920	316
GCF_002759695.1	ComR_II	87.8%	1	304	80305	81216	304
GCF_002759695.1	ComX_SSU0016	85.3%	1	156	93286	93753	156
GCF_002759695.1	ComEA_SSU0610	91.4%	1	220	682818	683477	220
GCF_002759695.1	ComEC_SSU0611	94.1%	1	745	683464	685698	745
GCF_002759695.1	ComFA_SSU0393	98.1%	1	430	454352	455641	430
GCF_002759695.1	ComFC_SSU0394	98.2%	1	221	455637	456299	221
GCF_002759695.1	EndA_SSU1009	89.6%	1	279	1393323	1394159	279
GCF_002759695.1	SsbB_SSU0144	97.7%	1	131	151936	152328	131
GCF_002759695.1	OppA_SSU1664	93.6%	1	596	1867603	1869390	596
GCF_002759695.1	OppA_SSU1664	65.7%	3	596	1681691	1683460	594
GCF_002759695.1	OppB_SSU1661	98.4%	1	318	1864328	1865281	318
GCF_002759695.1	OppC_SSU1660	98.7%	1	300	1863412	1864311	300
GCF_002759695.1	OppD_SSU1663	99.4%	1	332	1866230	1867225	332
GCF_002759695.1	OppD_SSU1663	34.0%	7	312	1865337	1866218	318
GCF_002759695.1	OppF_SSU1662	97.1%	1	313	1865286	1866224	313
GCF_002759695.1	OppF_SSU1662	40.8%	3	262	1746984	1747727	260
GCF_002759695.1	OppF_SSU1662	34.0%	3	296	1866290	1867207	318
GCF_002759695.1	CinA_SSU_RS00385	96.2%	1	393	88135	89313	393
GCF_002759695.1	CoiA_SSU_RS05495	86.9%	1	313	1451101	1452039	313
GCF_002759695.1	RadC_SSU_RS04710	99.6%	1	226	879775	880452	226
GCF_002759695.1	RecA_SSU_RS00390	96.6%	1	383	89368	90516	383
GCF_002759725.1	ComYG_SSU0132	65.1%	1	136	163113	163610	166
GCF_002759725.1	ComYC_SSU0128	83.9%	1	93	164665	164943	93
GCF_002759725.1	ComYD_SSU0129	85.9%	1	135	164277	164681	135
GCF_002759725.1	ComYE_SSU0130	89.7%	1	97	164012	164302	97
GCF_002759725.1	ComYF_SSU0131	94.4%	1	144	163591	164022	144
GCF_002759725.1	ComYB_SSU0127	96.8%	1	342	164948	165973	342
GCF_002759725.1	ComYH_SSU0133	96.8%	1	317	162103	163053	317
GCF_002759725.1	ComYA_SSU0126	98.4%	1	316	165897	166844	316
GCF_002759725.1	ComR_III	86.0%	1	299	218364	219260	299
GCF_002759725.1	ComR_III	38.8%	5	297	1543924	1544802	294
GCF_002759725.1	ComX_SSU0016	99.4%	1	156	266981	267448	156
GCF_002759725.1	ComX_SSU0016	85.9%	1	156	206178	206645	156
GCF_002759725.1	ComEA_SSU0610	90.9%	1	220	946954	947610	220
GCF_002759725.1	ComEC_SSU0611	94.9%	1	745	947597	949831	745
GCF_002759725.1	ComFA_SSU0393	98.4%	1	430	697578	698867	430
GCF_002759725.1	ComFC_SSU0394	98.6%	1	221	698863	699525	221
GCF_002759725.1	EndA_SSU1009	89.2%	1	279	2308488	2309324	279
GCF_002759725.1	SsbB_SSU0144	96.9%	1	131	152225	152617	131
GCF_002759725.1	OppA_SSU1664	93.3%	1	596	1840985	1842772	596
GCF_002759725.1	OppA_SSU1664	65.7%	3	596	2010542	2012311	594
GCF_002759725.1	OppB_SSU1661	98.4%	1	318	1845095	1846048	318
GCF_002759725.1	OppC_SSU1660	98.7%	1	300	1846065	1846964	300
GCF_002759725.1	OppD_SSU1663	98.8%	1	332	1843151	1844146	332
GCF_002759725.1	OppD_SSU1663	42.2%	5	271	1942430	1943209	268
GCF_002759725.1	OppD_SSU1663	34.0%	7	312	1844158	1845039	318
GCF_002759725.1	OppF_SSU1662	99.4%	1	313	1844152	1845090	313
GCF_002759725.1	OppF_SSU1662	41.0%	3	263	1943292	1944038	261
GCF_002759725.1	OppF_SSU1662	34.0%	3	296	1843169	1844086	318
GCF_002759725.1	CinA_SSU_RS00385	94.9%	1	393	210488	211666	393
GCF_002759725.1	CoiA_SSU_RS05495	82.7%	1	313	2248558	2249496	313
GCF_002759725.1	RadC_SSU_RS04710	99.6%	1	226	1164698	1165375	226
GCF_002759725.1	RecA_SSU_RS00390	97.4%	1	383	209285	210433	383
GCF_002759735.1	ComYG_SSU0132	62.9%	1	136	129364	129888	175
GCF_002759735.1	ComYC_SSU0128	83.9%	1	93	128031	128309	93
GCF_002759735.1	ComYD_SSU0129	85.9%	1	135	128293	128697	135
GCF_002759735.1	ComYE_SSU0130	87.6%	1	97	128672	128962	97
GCF_002759735.1	ComYF_SSU0131	95.1%	1	144	128952	129383	144
GCF_002759735.1	ComYA_SSU0126	96.2%	1	316	126130	127077	316
GCF_002759735.1	ComYH_SSU0133	97.2%	1	317	129948	130898	317
GCF_002759735.1	ComYB_SSU0127	98.0%	1	342	127001	128026	342
GCF_002759735.1	ComR_III	86.0%	1	299	69289	70185	299
GCF_002759735.1	ComX_SSU0016	99.4%	1	156	21402	21869	156
GCF_002759735.1	ComX_SSU0016	85.9%	1	156	83544	84011	156
GCF_002759735.1	ComEA_SSU0610	92.7%	1	220	1774961	1775620	220
GCF_002759735.1	ComEC_SSU0611	93.3%	1	745	1772740	1774974	745
GCF_002759735.1	ComFA_SSU0393	98.8%	1	430	2008143	2009432	430
GCF_002759735.1	ComFC_SSU0394	98.6%	1	221	2007485	2008147	221
GCF_002759735.1	EndA_SSU1009	89.2%	1	279	1188474	1189310	279
GCF_002759735.1	SsbB_SSU0144	98.5%	1	131	139772	140164	131
GCF_002759735.1	OppA_SSU1664	93.6%	1	596	708378	710165	596
GCF_002759735.1	OppA_SSU1664	65.8%	3	596	885832	887601	594
GCF_002759735.1	OppB_SSU1661	98.4%	1	318	712488	713441	318
GCF_002759735.1	OppC_SSU1660	98.7%	1	300	713458	714357	300
GCF_002759735.1	OppD_SSU1663	99.7%	1	332	710544	711539	332
GCF_002759735.1	OppD_SSU1663	42.2%	5	271	816672	817451	268
GCF_002759735.1	OppD_SSU1663	34.0%	7	312	711551	712432	318
GCF_002759735.1	OppF_SSU1662	97.1%	1	313	711545	712483	313
GCF_002759735.1	OppF_SSU1662	41.9%	3	262	817534	818277	260
GCF_002759735.1	OppF_SSU1662	34.0%	3	296	710562	711479	318
GCF_002759735.1	CinA_SSU_RS00385	96.9%	1	393	78023	79201	393
GCF_002759735.1	CoiA_SSU_RS05495	81.5%	1	313	1129697	1130635	313
GCF_002759735.1	RadC_SSU_RS04710	99.6%	1	226	1584994	1585671	226
GCF_002759735.1	RecA_SSU_RS00390	97.4%	1	383	79256	80404	383
GCF_002759775.1	ComYG_SSU0132	64.0%	1	136	2134062	2134586	175
GCF_002759775.1	ComYC_SSU0128	83.9%	1	93	2135641	2135919	93
GCF_002759775.1	ComYE_SSU0130	88.7%	1	97	2134988	2135278	97
GCF_002759775.1	ComYD_SSU0129	92.6%	1	135	2135253	2135657	135
GCF_002759775.1	ComYF_SSU0131	93.8%	1	144	2134567	2134998	144
GCF_002759775.1	ComYA_SSU0126	96.8%	1	316	2136873	2137820	316
GCF_002759775.1	ComYB_SSU0127	97.4%	1	342	2135924	2136949	342
GCF_002759775.1	ComYH_SSU0133	97.8%	1	317	2133052	2134002	317
GCF_002759775.1	ComR_III	86.3%	1	299	2191574	2192470	299
GCF_002759775.1	ComX_SSU0016	99.4%	1	156	2237333	2237800	156
GCF_002759775.1	ComX_SSU0016	88.5%	1	156	2178944	2179411	156
GCF_002759775.1	ComEA_SSU0610	91.3%	1	195	1582198	1582782	195
GCF_002759775.1	ComEC_SSU0611	94.2%	1	745	1579804	1582038	745
GCF_002759775.1	ComFA_SSU0393	87.4%	1	430	1817723	1819012	430
GCF_002759775.1	ComFC_SSU0394	85.5%	1	221	1817065	1817727	221
GCF_002759775.1	EndA_SSU1009	89.6%	1	279	890282	891118	279
GCF_002759775.1	SsbB_SSU0144	98.5%	1	131	2121160	2121552	131
GCF_002759775.1	OppA_SSU1664	93.8%	1	596	426596	428383	596
GCF_002759775.1	OppA_SSU1664	65.5%	3	596	585028	586797	594
GCF_002759775.1	OppB_SSU1661	98.4%	1	318	430705	431658	318
GCF_002759775.1	OppC_SSU1660	98.7%	1	300	431675	432574	300
GCF_002759775.1	OppD_SSU1663	99.4%	1	332	428761	429756	332
GCF_002759775.1	OppD_SSU1663	42.2%	5	271	517347	518126	268
GCF_002759775.1	OppD_SSU1663	34.0%	7	312	429768	430649	318
GCF_002759775.1	OppF_SSU1662	96.8%	1	313	429762	430700	313
GCF_002759775.1	OppF_SSU1662	41.2%	3	262	518209	518952	260
GCF_002759775.1	OppF_SSU1662	34.0%	3	296	428779	429696	318
GCF_002759775.1	CinA_SSU_RS00385	96.4%	1	393	2183244	2184422	393
GCF_002759775.1	CoiA_SSU_RS05495	90.7%	1	313	833220	834158	313
GCF_002759775.1	RadC_SSU_RS04710	99.6%	1	226	1391794	1392471	226
GCF_002759775.1	RecA_SSU_RS00390	96.6%	1	383	2182041	2183189	383
GCF_002760055.1	ComYG_SSU0132	52.0%	1	136	1786379	1786903	175
GCF_002760055.1	ComYC_SSU0128	88.2%	1	93	1785046	1785324	93
GCF_002760055.1	ComYE_SSU0130	89.7%	1	97	1785687	1785977	97
GCF_002760055.1	ComYD_SSU0129	93.3%	1	135	1785308	1785712	135
GCF_002760055.1	ComYF_SSU0131	94.4%	1	144	1785967	1786398	144
GCF_002760055.1	ComYB_SSU0127	96.2%	1	342	1784016	1785041	342
GCF_002760055.1	ComYH_SSU0133	98.4%	1	317	1786959	1787909	317
GCF_002760055.1	ComYA_SSU0126	98.7%	1	316	1783145	1784092	316
GCF_002760055.1	ComR_III	91.0%	1	300	1732434	1733333	300
GCF_002760055.1	ComX_SSU0016	99.4%	1	156	1689753	1690220	156
GCF_002760055.1	ComEA_SSU0610	90.9%	1	220	198576	199235	220
GCF_002760055.1	ComEC_SSU0611	93.0%	1	745	199222	201456	745
GCF_002760055.1	ComFA_SSU0393	98.6%	1	430	2077457	2078746	430
GCF_002760055.1	ComFC_SSU0394	98.2%	1	221	2078742	2079404	221
GCF_002760055.1	EndA_SSU1009	87.8%	1	279	774488	775324	279
GCF_002760055.1	SsbB_SSU0144	99.2%	1	131	1797748	1798140	131
GCF_002760055.1	OppA_SSU1664	93.5%	1	596	1260379	1262166	596
GCF_002760055.1	OppA_SSU1664	66.0%	3	596	1069444	1071213	594
GCF_002760055.1	OppB_SSU1661	98.4%	1	318	1257101	1258054	318
GCF_002760055.1	OppC_SSU1660	98.7%	1	300	1256185	1257084	300
GCF_002760055.1	OppD_SSU1663	99.4%	1	332	1259003	1259998	332
GCF_002760055.1	OppD_SSU1663	42.2%	5	271	1136994	1137773	268
GCF_002760055.1	OppD_SSU1663	34.0%	7	312	1258110	1258991	318
GCF_002760055.1	OppF_SSU1662	96.8%	1	313	1258059	1258997	313
GCF_002760055.1	OppF_SSU1662	40.8%	3	262	1136168	1136911	260
GCF_002760055.1	OppF_SSU1662	34.0%	3	296	1259063	1259980	318
GCF_002760055.1	CinA_SSU_RS00385	96.4%	1	393	1740201	1741379	393
GCF_002760055.1	CoiA_SSU_RS05495	81.8%	1	313	834332	835270	313
GCF_002760055.1	RadC_SSU_RS04710	99.6%	1	226	417321	417998	226
GCF_002760055.1	RecA_SSU_RS00390	97.4%	1	383	1741434	1742582	383
GCF_002760075.1	ComYG_SSU0132	62.5%	1	136	131485	132009	176
GCF_002760075.1	ComYC_SSU0128	83.9%	1	93	130152	130430	93
GCF_002760075.1	ComYE_SSU0130	89.7%	1	97	130793	131083	97
GCF_002760075.1	ComYD_SSU0129	92.6%	1	135	130414	130818	135
GCF_002760075.1	ComYF_SSU0131	93.1%	1	144	131073	131504	144
GCF_002760075.1	ComYH_SSU0133	95.9%	1	317	132069	133019	317
GCF_002760075.1	ComYB_SSU0127	96.8%	1	342	129122	130147	342
GCF_002760075.1	ComYA_SSU0126	98.4%	1	316	128251	129198	316
GCF_002760075.1	ComR_III	86.0%	1	299	65576	66472	299
GCF_002760075.1	ComR_III	38.8%	5	297	2327872	2328750	294
GCF_002760075.1	ComX_SSU0016	99.4%	1	156	17217	17684	156
GCF_002760075.1	ComEA_SSU0610	91.4%	1	220	724439	725098	220
GCF_002760075.1	ComEC_SSU0611	93.0%	1	745	725085	727319	745
GCF_002760075.1	ComFA_SSU0393	98.4%	1	430	460851	462140	430
GCF_002760075.1	ComFC_SSU0394	98.6%	1	221	462136	462798	221
GCF_002760075.1	EndA_SSU1009	88.9%	1	279	1250305	1251141	279
GCF_002760075.1	SsbB_SSU0144	96.9%	1	131	145301	145693	131
GCF_002760075.1	OppA_SSU1664	94.0%	1	596	1779344	1781131	596
GCF_002760075.1	OppA_SSU1664	65.8%	3	596	1577159	1578928	594
GCF_002760075.1	OppB_SSU1661	98.4%	1	318	1776068	1777021	318
GCF_002760075.1	OppC_SSU1660	98.7%	1	300	1775152	1776051	300
GCF_002760075.1	OppD_SSU1663	99.7%	1	332	1777970	1778965	332
GCF_002760075.1	OppD_SSU1663	41.9%	1	271	1655258	1656049	272
GCF_002760075.1	OppD_SSU1663	34.0%	7	312	1777077	1777958	318
GCF_002760075.1	OppF_SSU1662	99.7%	1	313	1777026	1777964	313
GCF_002760075.1	OppF_SSU1662	41.2%	3	262	1654432	1655175	260
GCF_002760075.1	OppF_SSU1662	34.0%	3	296	1778030	1778947	318
GCF_002760075.1	CinA_SSU_RS00385	96.7%	1	393	74310	75488	393
GCF_002760075.1	CoiA_SSU_RS05495	79.9%	1	313	1315644	1316582	313
GCF_002760075.1	RadC_SSU_RS04710	99.6%	1	226	891278	891955	226
GCF_002760075.1	RecA_SSU_RS00390	97.1%	1	383	75543	76691	383
GCF_002760135.1	ComYG_SSU0132	62.5%	1	136	627407	627931	176
GCF_002760135.1	ComYC_SSU0128	83.9%	1	93	628986	629264	93
GCF_002760135.1	ComYE_SSU0130	89.7%	1	97	628333	628623	97
GCF_002760135.1	ComYD_SSU0129	92.6%	1	135	628598	629002	135
GCF_002760135.1	ComYF_SSU0131	93.1%	1	144	627912	628343	144
GCF_002760135.1	ComYH_SSU0133	95.9%	1	317	626397	627347	317
GCF_002760135.1	ComYB_SSU0127	95.9%	1	342	629269	630294	342
GCF_002760135.1	ComYA_SSU0126	97.8%	1	316	630218	631165	316
GCF_002760135.1	ComR_III	86.0%	1	299	687185	688081	299
GCF_002760135.1	ComR_III	38.8%	5	297	963323	964201	294
GCF_002760135.1	ComX_SSU0016	99.4%	1	156	735604	736071	156
GCF_002760135.1	ComEA_SSU0610	91.4%	1	220	52198	52857	220
GCF_002760135.1	ComEC_SSU0611	93.0%	1	745	49977	52211	745
GCF_002760135.1	ComFA_SSU0393	98.4%	1	430	310653	311942	430
GCF_002760135.1	ComFC_SSU0394	98.6%	1	221	309995	310657	221
GCF_002760135.1	EndA_SSU1009	90.0%	1	279	2233112	2233948	279
GCF_002760135.1	SsbB_SSU0144	99.2%	1	131	613787	614179	131
GCF_002760135.1	OppA_SSU1664	93.8%	1	596	1297754	1299541	596
GCF_002760135.1	OppA_SSU1664	66.0%	3	596	1480468	1482237	594
GCF_002760135.1	OppB_SSU1661	98.4%	1	318	1301864	1302817	318
GCF_002760135.1	OppC_SSU1660	98.7%	1	300	1302834	1303733	300
GCF_002760135.1	OppD_SSU1663	99.7%	1	332	1299920	1300915	332
GCF_002760135.1	OppD_SSU1663	41.9%	1	271	1399560	1400351	272
GCF_002760135.1	OppD_SSU1663	34.0%	7	312	1300927	1301808	318
GCF_002760135.1	OppF_SSU1662	99.7%	1	313	1300921	1301859	313
GCF_002760135.1	OppF_SSU1662	41.2%	3	262	1400434	1401177	260
GCF_002760135.1	OppF_SSU1662	34.0%	3	296	1299938	1300855	318
GCF_002760135.1	CinA_SSU_RS00385	96.7%	1	393	678169	679347	393
GCF_002760135.1	CoiA_SSU_RS05495	79.9%	1	313	2296962	2297900	313
GCF_002760135.1	RadC_SSU_RS04710	99.6%	1	226	1870924	1871601	226
GCF_002760135.1	RecA_SSU_RS00390	97.1%	1	383	676966	678114	383
GCF_002760195.1	ComYG_SSU0132	59.1%	1	136	167866	168390	176
GCF_002760195.1	ComYC_SSU0128	89.2%	1	93	166533	166811	93
GCF_002760195.1	ComYE_SSU0130	89.7%	1	97	167174	167464	97
GCF_002760195.1	ComYF_SSU0131	93.1%	1	144	167454	167885	144
GCF_002760195.1	ComYD_SSU0129	93.3%	1	135	166795	167199	135
GCF_002760195.1	ComYB_SSU0127	97.4%	1	342	165503	166528	342
GCF_002760195.1	ComYA_SSU0126	98.1%	1	316	164632	165579	316
GCF_002760195.1	ComYH_SSU0133	98.4%	1	317	168446	169396	317
GCF_002760195.1	ComR_III	99.7%	1	300	113531	114430	300
GCF_002760195.1	ComR_III	38.8%	5	297	2489509	2490387	294
GCF_002760195.1	ComX_SSU0016	99.4%	1	156	65669	66136	156
GCF_002760195.1	ComEA_SSU0610	90.9%	1	220	745254	745913	220
GCF_002760195.1	ComEC_SSU0611	94.5%	1	745	745900	748134	745
GCF_002760195.1	ComFA_SSU0393	98.6%	1	430	479932	481221	430
GCF_002760195.1	ComFC_SSU0394	98.6%	1	221	481217	481879	221
GCF_002760195.1	EndA_SSU1009	88.2%	1	279	1671141	1671977	279
GCF_002760195.1	SsbB_SSU0144	99.2%	1	131	181395	181787	131
GCF_002760195.1	OppA_SSU1664	93.0%	1	596	2170926	2172713	596
GCF_002760195.1	OppA_SSU1664	66.0%	3	596	1979902	1981671	594
GCF_002760195.1	OppB_SSU1661	98.4%	1	318	2167648	2168601	318
GCF_002760195.1	OppC_SSU1660	98.7%	1	300	2166732	2167631	300
GCF_002760195.1	OppD_SSU1663	99.7%	1	332	2169550	2170545	332
GCF_002760195.1	OppD_SSU1663	34.0%	7	312	2168657	2169538	318
GCF_002760195.1	OppF_SSU1662	99.7%	1	313	2168606	2169544	313
GCF_002760195.1	OppF_SSU1662	41.0%	3	263	2046629	2047375	261
GCF_002760195.1	OppF_SSU1662	34.0%	3	296	2169610	2170527	318
GCF_002760195.1	CinA_SSU_RS00385	94.7%	1	393	121474	122652	393
GCF_002760195.1	CoiA_SSU_RS05495	88.8%	1	313	1745783	1746721	313
GCF_002760195.1	RadC_SSU_RS04710	99.1%	1	226	1045835	1046512	226
GCF_002760195.1	RecA_SSU_RS00390	97.4%	1	383	122707	123855	383
GCF_002760225.1	ComYG_SSU0132	60.0%	1	136	936137	936661	175
GCF_002760225.1	ComYC_SSU0128	83.9%	1	93	934804	935082	93
GCF_002760225.1	ComYE_SSU0130	90.7%	1	97	935445	935735	97
GCF_002760225.1	ComYF_SSU0131	92.4%	1	144	935725	936156	144
GCF_002760225.1	ComYD_SSU0129	92.6%	1	135	935066	935470	135
GCF_002760225.1	ComYB_SSU0127	95.6%	1	342	933774	934799	342
GCF_002760225.1	ComYA_SSU0126	97.8%	1	316	932903	933850	316
GCF_002760225.1	ComYH_SSU0133	98.4%	1	317	936717	937667	317
GCF_002760225.1	ComR_III	86.0%	1	299	878152	879048	299
GCF_002760225.1	ComR_III	38.8%	5	297	2230109	2230987	294
GCF_002760225.1	ComX_SSU0016	99.4%	1	156	828925	829392	156
GCF_002760225.1	ComX_SSU0016	85.9%	1	156	890816	891283	156
GCF_002760225.1	ComEA_SSU0610	90.9%	1	220	1528391	1529047	220
GCF_002760225.1	ComEC_SSU0611	94.9%	1	745	1529034	1531268	745
GCF_002760225.1	ComFA_SSU0393	98.8%	1	430	1273586	1274875	430
GCF_002760225.1	ComFC_SSU0394	98.6%	1	221	1274871	1275533	221
GCF_002760225.1	EndA_SSU1009	86.7%	1	279	2085003	2085839	279
GCF_002760225.1	SsbB_SSU0144	97.7%	1	131	947840	948232	131
GCF_002760225.1	OppA_SSU1664	93.5%	1	596	236729	238516	596
GCF_002760225.1	OppA_SSU1664	65.8%	3	596	414812	416581	594
GCF_002760225.1	OppB_SSU1661	98.4%	1	318	240839	241792	318
GCF_002760225.1	OppC_SSU1660	98.7%	1	300	241809	242708	300
GCF_002760225.1	OppD_SSU1663	98.8%	1	332	238895	239890	332
GCF_002760225.1	OppD_SSU1663	42.2%	5	271	338573	339352	268
GCF_002760225.1	OppD_SSU1663	34.0%	7	312	239902	240783	318
GCF_002760225.1	OppF_SSU1662	99.7%	1	313	239896	240834	313
GCF_002760225.1	OppF_SSU1662	34.0%	3	296	238913	239830	318
GCF_002760225.1	CinA_SSU_RS00385	96.9%	1	393	885746	886924	393
GCF_002760225.1	CoiA_SSU_RS05495	95.5%	1	313	2143916	2144854	313
GCF_002760225.1	RadC_SSU_RS04710	99.6%	1	226	1727276	1727953	226
GCF_002760225.1	RecA_SSU_RS00390	97.4%	1	383	886979	888127	383
GCF_002760245.1	ComYG_SSU0132	62.9%	1	136	2124442	2124966	175
GCF_002760245.1	ComYC_SSU0128	83.9%	1	93	2126021	2126299	93
GCF_002760245.1	ComYE_SSU0130	88.7%	1	97	2125368	2125658	97
GCF_002760245.1	ComYD_SSU0129	93.3%	1	135	2125633	2126037	135
GCF_002760245.1	ComYF_SSU0131	95.8%	1	144	2124947	2125378	144
GCF_002760245.1	ComYB_SSU0127	96.5%	1	342	2126304	2127329	342
GCF_002760245.1	ComYH_SSU0133	97.5%	1	317	2123432	2124382	317
GCF_002760245.1	ComYA_SSU0126	97.8%	1	316	2127253	2128200	316
GCF_002760245.1	ComR_III	85.6%	1	299	2189482	2190378	299
GCF_002760245.1	ComR_III	37.4%	5	297	1012046	1012936	297
GCF_002760245.1	ComX_SSU0016	98.7%	1	156	2227566	2228033	156
GCF_002760245.1	ComX_SSU0016	85.3%	1	156	2175616	2176083	156
GCF_002760245.1	ComEA_SSU0610	94.5%	1	220	1514944	1515603	220
GCF_002760245.1	ComEC_SSU0611	92.2%	1	745	1512723	1514957	745
GCF_002760245.1	ComFA_SSU0393	98.4%	1	430	1782712	1784001	430
GCF_002760245.1	ComFC_SSU0394	98.2%	1	221	1782054	1782716	221
GCF_002760245.1	EndA_SSU1009	89.2%	1	279	213824	214660	279
GCF_002760245.1	SsbB_SSU0144	96.9%	1	131	2110909	2111301	131
GCF_002760245.1	OppA_SSU1664	91.9%	1	596	708884	710671	596
GCF_002760245.1	OppA_SSU1664	65.8%	3	596	544028	545797	594
GCF_002760245.1	OppB_SSU1661	95.0%	1	318	705607	706560	318
GCF_002760245.1	OppC_SSU1660	98.7%	1	300	704691	705590	300
GCF_002760245.1	OppD_SSU1663	99.4%	1	332	707509	708504	332
GCF_002760245.1	OppD_SSU1663	42.5%	5	271	615740	616519	268
GCF_002760245.1	OppD_SSU1663	34.0%	7	312	706616	707497	318
GCF_002760245.1	OppF_SSU1662	96.8%	1	313	706565	707503	313
GCF_002760245.1	OppF_SSU1662	41.2%	3	262	614914	615657	260
GCF_002760245.1	OppF_SSU1662	34.0%	3	296	707569	708486	318
GCF_002760245.1	CinA_SSU_RS00385	95.7%	1	393	2180056	2181234	393
GCF_002760245.1	CoiA_SSU_RS05495	77.8%	1	311	284763	285695	311
GCF_002760245.1	RadC_SSU_RS04710	99.6%	1	226	1354537	1355214	226
GCF_002760245.1	RecA_SSU_RS00390	96.6%	1	383	2178853	2180001	383
GCF_002960015.1	ComYG_SSU0132	49.4%	1	129	1003984	1004487	168
GCF_002960015.1	ComYC_SSU0128	79.6%	1	93	1005542	1005820	93
GCF_002960015.1	ComYE_SSU0130	84.5%	1	97	1004889	1005179	97
GCF_002960015.1	ComYD_SSU0129	88.9%	1	135	1005154	1005558	135
GCF_002960015.1	ComYF_SSU0131	90.3%	1	144	1004468	1004899	144
GCF_002960015.1	ComYH_SSU0133	93.7%	1	317	987274	988224	317
GCF_002960015.1	ComYA_SSU0126	97.5%	1	316	1006774	1007721	316
GCF_002960015.1	ComYB_SSU0127	98.2%	1	342	1005825	1006850	342
GCF_002960015.1	ComR_III	86.0%	1	299	1058892	1059788	299
GCF_002960015.1	ComX_SSU0016	99.4%	1	156	1099451	1099918	156
GCF_002960015.1	ComX_SSU0016	89.7%	1	156	1046717	1047184	156
GCF_002960015.1	ComEA_SSU0610	90.5%	1	220	448442	449098	220
GCF_002960015.1	ComEC_SSU0611	94.9%	1	745	446221	448455	745
GCF_002960015.1	ComFA_SSU0393	98.8%	1	430	702204	703493	430
GCF_002960015.1	ComFC_SSU0394	98.6%	1	221	701546	702208	221
GCF_002960015.1	EndA_SSU1009	88.9%	1	279	1975405	1976241	279
GCF_002960015.1	SsbB_SSU0144	98.5%	1	131	974605	974997	131
GCF_002960015.1	OppA_SSU1664	93.6%	1	596	1479094	1480881	596
GCF_002960015.1	OppA_SSU1664	66.0%	3	596	1663641	1665410	594
GCF_002960015.1	OppB_SSU1661	98.4%	1	318	1483204	1484157	318
GCF_002960015.1	OppC_SSU1660	98.7%	1	300	1484174	1485073	300
GCF_002960015.1	OppD_SSU1663	99.7%	1	332	1481260	1482255	332
GCF_002960015.1	OppD_SSU1663	42.2%	5	271	1581180	1581959	268
GCF_002960015.1	OppD_SSU1663	34.0%	7	312	1482267	1483148	318
GCF_002960015.1	OppF_SSU1662	99.7%	1	313	1482261	1483199	313
GCF_002960015.1	OppF_SSU1662	41.5%	3	262	1582042	1582785	260
GCF_002960015.1	OppF_SSU1662	34.0%	3	296	1481278	1482195	318
GCF_002960015.1	CinA_SSU_RS00385	95.7%	1	393	1051016	1052194	393
GCF_002960015.1	CoiA_SSU_RS05495	79.9%	1	313	1914660	1915598	313
GCF_002960015.1	RadC_SSU_RS04710	99.6%	1	226	215830	216507	226
GCF_002960015.1	RecA_SSU_RS00390	96.6%	1	383	1049813	1050961	383
GCF_002960045.1	ComYE_SSU0130	88.7%	1	97	532553	532843	97
GCF_002960045.1	ComYC_SSU0128	88.9%	13	93	533206	533448	81
GCF_002960045.1	ComYD_SSU0129	88.9%	1	135	532818	533222	135
GCF_002960045.1	ComYF_SSU0131	96.5%	1	144	532132	532563	144
GCF_002960045.1	ComYB_SSU0127	97.4%	1	342	503399	504424	342
GCF_002960045.1	ComYA_SSU0126	98.1%	1	316	504348	505295	316
GCF_002960045.1	ComYH_SSU0133	98.7%	1	317	530734	531684	317
GCF_002960045.1	ComYG_SSU0132	99.3%	1	136	531744	532151	136
GCF_002960045.1	ComR_I	99.3%	1	299	564684	565580	299
GCF_002960045.1	ComX_SSU0016	98.1%	1	156	612267	612734	156
GCF_002960045.1	ComEA_SSU0610	89.5%	1	220	207755	208411	220
GCF_002960045.1	ComEC_SSU0611	93.6%	1	745	208398	210632	745
GCF_002960045.1	ComFA_SSU0393	99.3%	1	430	1611975	1613264	430
GCF_002960045.1	ComFC_SSU0394	98.6%	1	221	1613260	1613922	221
GCF_002960045.1	EndA_SSU1009	97.1%	1	279	1072001	1072837	279
GCF_002960045.1	SsbB_SSU0144	99.2%	1	131	100357	100749	131
GCF_002960045.1	OppA_SSU1664	96.6%	1	596	2184746	2186533	596
GCF_002960045.1	OppB_SSU1661	100.0%	1	318	2181458	2182411	318
GCF_002960045.1	OppC_SSU1660	99.0%	1	300	2180542	2181441	300
GCF_002960045.1	OppD_SSU1663	99.7%	1	332	2183360	2184355	332
GCF_002960045.1	OppD_SSU1663	34.0%	7	312	2182467	2183348	318
GCF_002960045.1	OppF_SSU1662	99.7%	1	313	2182416	2183354	313
GCF_002960045.1	CinA_SSU_RS00385	95.4%	1	393	553471	554649	393
GCF_002960045.1	CoiA_SSU_RS05495	85.2%	1	310	1000420	1001349	310
GCF_002960045.1	RadC_SSU_RS04710	99.6%	1	226	1148741	1149418	226
GCF_002960045.1	RecA_SSU_RS00390	99.7%	1	383	552268	553416	383
GCF_002960145.1	ComYG_SSU0132	62.5%	1	136	1601787	1602311	176
GCF_002960145.1	ComYC_SSU0128	83.9%	1	93	1600454	1600732	93
GCF_002960145.1	ComYE_SSU0130	89.7%	1	97	1601095	1601385	97
GCF_002960145.1	ComYD_SSU0129	92.6%	1	135	1600716	1601120	135
GCF_002960145.1	ComYF_SSU0131	93.1%	1	144	1601375	1601806	144
GCF_002960145.1	ComYH_SSU0133	95.9%	1	317	1602371	1603321	317
GCF_002960145.1	ComYB_SSU0127	96.8%	1	342	1599424	1600449	342
GCF_002960145.1	ComYA_SSU0126	98.4%	1	316	1598553	1599500	316
GCF_002960145.1	ComR_III	84.9%	1	299	1537666	1538562	299
GCF_002960145.1	ComR_III	38.8%	5	297	1361451	1362329	294
GCF_002960145.1	ComX_SSU0016	99.4%	1	156	1465061	1465528	156
GCF_002960145.1	ComEA_SSU0610	90.9%	1	220	2201492	2202151	220
GCF_002960145.1	ComEC_SSU0611	93.0%	1	745	2202138	2204372	745
GCF_002960145.1	ComFA_SSU0393	98.8%	1	430	1950705	1951994	430
GCF_002960145.1	ComFC_SSU0394	98.6%	1	221	1951990	1952652	221
GCF_002960145.1	EndA_SSU1009	89.2%	1	279	539294	540130	279
GCF_002960145.1	SsbB_SSU0144	98.5%	1	131	1615270	1615662	131
GCF_002960145.1	OppA_SSU1664	93.8%	1	596	1065583	1067370	596
GCF_002960145.1	OppA_SSU1664	66.0%	3	596	886485	888254	594
GCF_002960145.1	OppB_SSU1661	98.4%	1	318	1062307	1063260	318
GCF_002960145.1	OppC_SSU1660	98.7%	1	300	1061391	1062290	300
GCF_002960145.1	OppD_SSU1663	98.8%	1	332	1064209	1065204	332
GCF_002960145.1	OppD_SSU1663	42.2%	5	271	943008	943787	268
GCF_002960145.1	OppD_SSU1663	34.0%	7	312	1063316	1064197	318
GCF_002960145.1	OppF_SSU1662	99.7%	1	313	1063265	1064203	313
GCF_002960145.1	OppF_SSU1662	41.9%	3	262	942182	942925	260
GCF_002960145.1	OppF_SSU1662	34.0%	3	296	1064269	1065186	318
GCF_002960145.1	CinA_SSU_RS00385	96.7%	1	393	1546399	1547577	393
GCF_002960145.1	CoiA_SSU_RS05495	79.9%	1	313	597652	598590	313
GCF_002960145.1	RadC_SSU_RS04710	99.6%	1	226	93699	94376	226
GCF_002960145.1	RecA_SSU_RS00390	97.1%	1	383	1547632	1548780	383
GCF_002960195.1	ComYD_SSU0129	87.4%	1	135	1596425	1596829	135
GCF_002960195.1	ComYE_SSU0130	89.7%	1	97	1596160	1596450	97
GCF_002960195.1	ComYG_SSU0132	91.1%	1	135	1595354	1595758	135
GCF_002960195.1	ComYC_SSU0128	92.5%	1	93	1596813	1597091	93
GCF_002960195.1	ComYF_SSU0131	93.1%	1	144	1595739	1596170	144
GCF_002960195.1	ComYH_SSU0133	96.2%	1	317	1594345	1595295	317
GCF_002960195.1	ComYA_SSU0126	97.2%	1	316	1598045	1598992	316
GCF_002960195.1	ComYB_SSU0127	97.7%	1	342	1597096	1598121	342
GCF_002960195.1	ComR_I	99.3%	1	299	1657469	1658365	299
GCF_002960195.1	ComX_SSU0016	98.1%	1	156	1703083	1703550	156
GCF_002960195.1	ComEA_SSU0610	91.4%	1	220	1229039	1229698	220
GCF_002960195.1	ComEC_SSU0611	94.9%	1	745	1229685	1231919	745
GCF_002960195.1	ComFA_SSU0393	98.8%	1	430	1301177	1302466	430
GCF_002960195.1	ComFC_SSU0394	98.6%	1	221	1300519	1301181	221
GCF_002960195.1	EndA_SSU1009	97.8%	1	279	975744	976580	279
GCF_002960195.1	SsbB_SSU0144	97.7%	1	131	1586107	1586499	131
GCF_002960195.1	OppA_SSU1664	97.0%	1	596	1761967	1763754	596
GCF_002960195.1	OppB_SSU1661	100.0%	1	318	1766078	1767031	318
GCF_002960195.1	OppC_SSU1660	99.3%	1	300	1767048	1767947	300
GCF_002960195.1	OppD_SSU1663	99.7%	1	332	1764134	1765129	332
GCF_002960195.1	OppD_SSU1663	34.0%	7	312	1765141	1766022	318
GCF_002960195.1	OppF_SSU1662	99.4%	1	313	1765135	1766073	313
GCF_002960195.1	OppF_SSU1662	34.0%	3	296	1764152	1765069	318
GCF_002960195.1	CinA_SSU_RS00385	94.1%	1	393	1647868	1649046	393
GCF_002960195.1	CoiA_SSU_RS05495	92.3%	1	313	905930	906868	313
GCF_002960195.1	RadC_SSU_RS04710	99.6%	1	226	1048492	1049169	226
GCF_002960195.1	RecA_SSU_RS00390	99.7%	1	383	1646665	1647813	383
GCF_002960385.1	ComYG_SSU0132	62.3%	1	136	1386142	1386666	175
GCF_002960385.1	ComYC_SSU0128	87.1%	1	93	1384809	1385087	93
GCF_002960385.1	ComYE_SSU0130	89.7%	1	97	1385450	1385740	97
GCF_002960385.1	ComYD_SSU0129	93.3%	1	135	1385071	1385475	135
GCF_002960385.1	ComYF_SSU0131	95.8%	1	144	1385730	1386161	144
GCF_002960385.1	ComYH_SSU0133	97.2%	1	317	1386726	1387676	317
GCF_002960385.1	ComYB_SSU0127	97.7%	1	342	1383779	1384804	342
GCF_002960385.1	ComYA_SSU0126	98.4%	1	316	1382908	1383855	316
GCF_002960385.1	ComR_III	86.0%	1	299	1325111	1326007	299
GCF_002960385.1	ComX_SSU0016	99.4%	1	156	1273120	1273587	156
GCF_002960385.1	ComX_SSU0016	85.9%	1	156	1339146	1339613	156
GCF_002960385.1	ComEA_SSU0610	90.5%	1	220	1944524	1945180	220
GCF_002960385.1	ComEC_SSU0611	95.2%	1	744	1945167	1947398	744
GCF_002960385.1	ComFA_SSU0393	98.6%	1	430	1686500	1687789	430
GCF_002960385.1	ComFC_SSU0394	98.6%	1	221	1687785	1688447	221
GCF_002960385.1	EndA_SSU1009	87.8%	1	279	2055885	2056721	279
GCF_002960385.1	SsbB_SSU0144	97.7%	1	131	1401060	1401452	131
GCF_002960385.1	OppA_SSU1664	94.0%	1	596	376288	378075	596
GCF_002960385.1	OppA_SSU1664	66.0%	3	596	549879	551648	594
GCF_002960385.1	OppB_SSU1661	98.4%	1	318	380398	381351	318
GCF_002960385.1	OppC_SSU1660	98.7%	1	300	381368	382267	300
GCF_002960385.1	OppD_SSU1663	99.7%	1	332	378454	379449	332
GCF_002960385.1	OppD_SSU1663	42.2%	5	271	479296	480075	268
GCF_002960385.1	OppD_SSU1663	34.0%	7	312	379461	380342	318
GCF_002960385.1	OppF_SSU1662	99.7%	1	313	379455	380393	313
GCF_002960385.1	OppF_SSU1662	40.8%	3	262	480158	480901	260
GCF_002960385.1	CinA_SSU_RS00385	96.7%	1	393	1334076	1335254	393
GCF_002960385.1	CoiA_SSU_RS05495	79.9%	1	313	1995461	1996399	313
GCF_002960385.1	RadC_SSU_RS04710	99.6%	1	226	968773	969450	226
GCF_002960385.1	RecA_SSU_RS00390	97.1%	1	383	1335309	1336457	383
GCF_002960395.1	ComYG_SSU0132	64.7%	1	135	251932	252441	170
GCF_002960395.1	ComYC_SSU0128	87.1%	1	93	250599	250877	93
GCF_002960395.1	ComYE_SSU0130	87.6%	1	97	251240	251530	97
GCF_002960395.1	ComYD_SSU0129	92.6%	1	135	250861	251265	135
GCF_002960395.1	ComYF_SSU0131	93.8%	1	144	251520	251951	144
GCF_002960395.1	ComYH_SSU0133	97.2%	1	317	252503	253453	317
GCF_002960395.1	ComYA_SSU0126	97.8%	1	316	248698	249645	316
GCF_002960395.1	ComYB_SSU0127	98.2%	1	342	249569	250594	342
GCF_002960395.1	ComR_III	84.9%	1	299	196540	197436	299
GCF_002960395.1	ComR_III	37.4%	5	297	2339205	2340095	297
GCF_002960395.1	ComX_SSU0016	99.4%	1	156	147118	147585	156
GCF_002960395.1	ComX_SSU0016	88.5%	1	156	209379	209846	156
GCF_002960395.1	ComEA_SSU0610	92.3%	1	220	817186	817845	220
GCF_002960395.1	ComEC_SSU0611	94.6%	1	744	817832	820063	744
GCF_002960395.1	ComFA_SSU0393	98.6%	1	430	580732	582021	430
GCF_002960395.1	ComFC_SSU0394	99.1%	1	221	582017	582679	221
[truncated: 9,845 more rows]

## Sheet: Table S4
Table S4: Hits found by BLASTn analysis against the NCBI nucleotide database for all the spacers of CRISPR-Cas systems detected in the 400 genomes of S. suis.
Name	Sequence	Minimum	Maximum	Length	Blastn best hit location; annotation; strain; CDS; percent identity
GCF_000440555.1_CAS-TypeIC; Spacer 1	ACTAAGATAACCACCACCTCTATAAGCACTTGCAG	627599	627633	35
GCF_000440555.1_CAS-TypeIC; Spacer 2	ATCGTTACCAACGCGCCCCATGATACTATCAAGAA	627666	627700	35
GCF_000440555.1_CAS-TypeIC; Spacer 3	CGTCTTCTTGTCGTCCGTTTCCGTCAGGGTTTGG	627733	627766	34
GCF_000440555.1_CAS-TypeIC; Spacer 4	TTTGTTGCCCATGTTTTATCCTCTACCAACTGTG	627799	627832	34
GCF_000440555.1_CAS-TypeIC; Spacer 5	TATTCGTCACCGAAAAGGTCGGCAAACGGATTGAC	627865	627899	35
GCF_000440555.1_CAS-TypeIC; Spacer 6	AATGTACCCAGCAACTATGCTGAATAATCCTT	627932	627963	32
GCF_000440555.1_CAS-TypeIC; Spacer 7	TTGTCTTATCCACAACTAATAGACTGTAGCCATC	627996	628029	34
GCF_000440555.1_CAS-TypeIC; Spacer 8	CTAAAATAATACAGCCCATCAGCTGAACGGGTAAA	628062	628096	35
GCF_000440555.1_CAS-TypeIC; Spacer 9	TTCAAAGTTATCTACCACGATTTGACGGGCTTGTACG	628129	628165	37
GCF_000440555.1_CAS-TypeIC; Spacer 10	AAATTGGTTTAGTACGGTCTTAAATATCTCTAAA	628198	628231	34	Phage; intergenic; Streptococcus suis ST1;-; 97%
GCF_000440555.1_CAS-TypeIC; Spacer 11	CTATTAAACCTCCAGTTATTAAGCTCAATACTTC	628264	628297	34	Phage; MazG-like family protein; Streptococcus suis strain NJ3; K6972_00810; 100%
GCF_000440555.1_CAS-TypeIC; Spacer 12	TATAACCATAGAATTTGAAAACTTTAAAATAAC	628330	628362	33
GCF_000440555.1_CAS-TypeIC; Spacer 13	AATATCTCGGTCAATAGCTATCTTTCTAACTT	628395	628426	32
GCF_000440555.1_CAS-TypeIC; Spacer 14	CCAATCAGCAATAGCGTAGTGCCATATGGGGCAT	628459	628492	34
GCF_000440555.1_CAS-TypeIC; Spacer 15	TTGCATCTAACCAGGCCTGATCAACCCCAAAAGC	628525	628558	34	Plasmid; hypothetical protein; Streptococcus suis T15 plasmid pT15_2; Streptococcus suis T15 plasmid pT15_2; 97%
GCF_000440555.1_CAS-TypeIC; Spacer 16	TTATCAAACAGCCTGCATAGTCAATGAAGCTATG	628591	628624	34	Plasmid; protein rep; Streptococcus suis strain ISU2812 plasmid pISU2812; A7J09_12325; 100%
GCF_000440555.1_CAS-TypeIC; Spacer 17	CCTTGAATTTATTATAACAAAGGAGGTGCCAAAAT	628657	628691	35	Phage; intergenic; Streptococcus suis SH1510;-; 94%
GCF_000440555.1_CAS-TypeIC; Spacer 18	AATCGAACCGACACCGTGGGCTAATTGAGAAGC	628832	628864	33	Phage; phage tail protein; Streptococcus suis strain 2022WUSS148; U0N78_09545; 94%
GCF_000440555.1_CAS-TypeIC; Spacer 19	TCTAAACTCAATAATTTAACAACTTTGTAGTTT	628897	628929	33
GCF_000440555.1_CAS-TypeIC; Spacer 20	AGATTATGTGGTTGACTTTAACCAAGCGCTATTA	628962	628995	34
GCF_000440555.1_CAS-TypeIC; Spacer 21	ATAGAAAGAAAGCTAATCGAAAATGGACATATT	629028	629060	33
GCF_000440555.1_CAS-TypeIC; Spacer 22	TAGTTCAATTTCCCAGTTTTCCTGTAATGTGTCT	629093	629126	34
GCF_000440555.1_CAS-TypeIC; Spacer 23	GAAAGTAACAAGAGAGATAAAGATGGGAAGAAACGT	629159	629194	36
GCF_000440555.1_CAS-TypeIC; Spacer 24	TAAACAACACACTAAAGAAAGGCGGGCTATATT	629227	629259	33
GCF_000440555.1_CAS-TypeIC; Spacer 25	TTGTATCAATCTAATCAGAACATATGTGCCATCA	629292	629325	34
GCF_000440555.1_CAS-TypeIC; Spacer 26	AAATTGGTTTAGTACGGTCTTAAATATCTCTAAA	629358	629391	34	Phage; intergenic; Streptococcus suis ST1;-; 97%
GCF_000440555.1_CAS-TypeIC; Spacer 27	CTATTAAACCTCCAGTTATTAAGCTCAATACTTC	629424	629457	34	Phage; hypothetical protein; Streptococcus suis ST1; SSUST1_1344; 97%
GCF_000440555.1_CAS-TypeIC; Spacer 28	TATAACCATAGAATTTGAAAACTTTAAAATAAC	629490	629522	33
GCF_000440555.1_CAS-TypeIC; Spacer 29	CCTGATGGAAGAAGAAGAAGTAAAACCCGTGTACG	629555	629589	35
GCF_000440555.1_CAS-TypeIC; Spacer 30	AACTTTCGTTGAAAAATCATTTGCAGTTGACATT	629622	629655	34
GCF_000440555.1_CAS-TypeIC; Spacer 31	ATCAACGGCAAGCCCGTCTAATTGGTTTGTCAAG	629688	629721	34
GCF_000440555.1_CAS-TypeIC; Spacer 32	TACCGTGTGAATGCTATTCTATTGCCTGACCTTGAC	629754	629789	36
GCF_000440555.1_CAS-TypeIC; Spacer 33	TAAAACTTTTTTCAAAAACTTTTACAAATCACTT	629822	629855	34
GCF_000440555.1_CAS-TypeIC; Spacer 34	ATCAATGAAGCGCTTGGAACAGCTACAACCTCAAC	629888	629922	35
GCF_000440555.1_CAS-TypeIC; Spacer 35	AAAGAGTTGGAAAAGCTTGCCAATCAACGGCAA	629955	629987	33	Phage; hypothetical protein; Streptococcus suis strain 2022WUSS148; U0N78_09605; 100%
GCF_000440555.1_CAS-TypeIC; Spacer 36	TCAAGAAACCTAAAGGTGTACAAATTAGTCAAG	630020	630052	33	Phage; DNA primase; Streptococcus suis strain HN136; CWM22_03975; 97%
GCF_000440555.1_CAS-TypeIC; Spacer 37	TAGTAAAAACGCAACTGAAGATATCAAAGGTGCTG	630085	630119	35
GCF_000440555.1_CAS-TypeIC; Spacer 38	AAGGAAGTTGAAATCTTTGAAATTTCTGTTGTG	630152	630184	33	Phage; HK97 family phage prohead protease; Streptococcus suis strain 2022WUSS148; U0N78_09590; 97%
GCF_000440555.1_CAS-TypeIC; Spacer 39	TACCTCCTACGGCATCATTCGTTGGTCTCTTAC	630217	630249	33	Phage; hypothetical protein; Streptococcus suis strain M104170_C2; RJW57_09110; 100%
GCF_000440555.1_CAS-TypeIC; Spacer 40	GTCGTAGGTAGACTTAGCTACATAGTTGTTAGC	630282	630314	33
GCF_000440555.1_CAS-TypeIC; Spacer 41	AAATCAAGTAAAAAGCAATGGAATGATGAGCAAT	630347	630380	34	Phage; HNH endonuclease; Streptococcus suis strain SH1510; DP111_07380; 100%
GCF_000440555.1_CAS-TypeIC; Spacer 42	AGTGCCGTAAAATACCAACTCCGGGTCATTGTTT	630413	630446	34
GCF_000440555.1_CAS-TypeIC; Spacer 43	CCAGCAATGCTGAAAGCCTGGCACGGAAATCCTC	630479	630512	34	Phage; DNA cytosine-methyltransferase; Streptococcus suis strain SH1510; DP111_07475; 100%
GCF_000440555.1_CAS-TypeIC; Spacer 44	ATCCAAATCTATAACTATCACGCAACAAGACGTA	630545	630578	34	Phage; hypothetical protein; Streptococcus suis strain SH1510; DP111_07285; 100%
GCF_000440555.1_CAS-TypeIC; Spacer 45	CGTATAGTATGAAAGCCAATCTTGCTCGTAAGGG	630611	630644	34	Phage; hypothetical protein; Streptococcus suis strain SH1510; DP111_07265; 94%
GCF_000440555.1_CAS-TypeIC; Spacer 46	TTGCCACACTCGATAACCATATCACGCTGTTGCC	630677	630710	34	Phage; site-specific DNA-methyltransferase; Streptococcus suis strain SH1510; DP111_07485; 97%
GCF_000440555.1_CAS-TypeIC; Spacer 47	TTCATGCGCTTGAGTCTCGCTTGGGCGAGGCGAAT	630743	630777	35
GCF_000440555.1_CAS-TypeIC; Spacer 48	CGAGTCAGCCCTTGGTTACTCTGTCTCTGGGTCTT	630810	630844	35	Phage; hypothetical protein; Streptococcus suis T15; AGZ23757.1; 100%
GCF_000440555.1_CAS-TypeIC; Spacer 49	AGAGAGTATGGGTTGACATTGTACTGTGGTAAG	630877	630909	33
GCF_000440555.1_CAS-TypeIC; Spacer 50	GCTTAAATATTCGCTTTACATTTTATATTTTACTC	630942	630976	35	Phage; intergenic; Streptococcus suis strain DNC15; -; 100%
GCF_000440555.1_CAS-TypeIC; Spacer 51	TTCTTATCTTGATACTATTAGAAATAACTCACG	631009	631041	33
GCF_000440555.1_CAS-TypeIC; Spacer 52	TAAATTATTCTGTTACCATTTCAAAGTGGTCTGT	631074	631107	34
GCF_000440555.1_CAS-TypeIC; Spacer 53	TCTGATGGAAGAAGAAGAAGTTAAACCCGTTTATG	631140	631174	35
GCF_000440555.1_CAS-TypeIC; Spacer 54	TAGTTTAATCTGTCCCAGCTTATCGTCAACGACTT	631207	631241	35	Plasmid; intergenic; Streptococcus suis strain ISU2812 plasmid pISU2812; -; 100%
GCF_000440555.1_CAS-TypeIC; Spacer 55	GTGTATGGTCTGCGAGAAGTATAGACTCAACGTT	631274	631307	34
GCF_000440555.1_CAS-TypeIC; Spacer 56	TTAATTTCTTTGAATATACCGCCATATCCTAGTT	631340	631373	34
GCF_000440555.1_CAS-TypeIC; Spacer 57	TACAGAAATAGAACTAGAACGTGGAATTGTGGTC	631406	631439	34	Phage; hypothetical protein; Streptococcus suis ST1; SSUST1_1312; 100%
GCF_000440555.1_CAS-TypeIC; Spacer 58	ACTATATTTCTTTTATTGATTTCGATTTTTCGG	631472	631504	33
GCF_000440555.1_CAS-TypeIC; Spacer 59	GTAGATACGGCGAATATCAACCAATGGAGTACA	631537	631569	33
GCF_000440555.1_CAS-TypeIC; Spacer 60	TTATTGGCACGTTACCAATACGACAACCACAAACCC	631602	631637	36
GCF_000440555.1_CAS-TypeIC; Spacer 61	TACCTGACTGTTCGCTATCCTATCACGGACTCAG	631670	631703	34
GCF_000440555.1_CAS-TypeIC; Spacer 62	TTTTCGGGTACGTTTGCAGCAATCATTAATCCTG	631736	631769	34
GCF_000440555.1_CAS-TypeIC; Spacer 63	TTATGTTGGATATCATCAAGATAAGCGTCAACGG	631802	631835	34	Phage; ImmA/IrrE family metallo-endopeptidase; Streptococcus suis strain M106471_S40; NQZ98_02595; 100%
GCF_000440555.1_CAS-TypeIC; Spacer 64	CAATCTAGCTTGAATTATGTCTTCTTAGATAAAA	631868	631901	34
GCF_000440555.1_CAS-TypeIC; Spacer 65	AAGTACGAAAATATCGATAAGCCTACCGACGAG	631934	631966	33	Phage; phage tail spike protein; Streptococcus suis strain 2022WUSS148; U0N78_09540; 97%
GCF_000440555.1_CAS-TypeIC; Spacer 66	TTGGACAAGGTGGATAGCCTCAACCACATCCTC	631999	632031	33	Phage; putative phage tail protein; Streptococcus suis T15; AGZ23750.1; 100%
GCF_000440555.1_CAS-TypeIC; Spacer 67	TTCGACAAGCAGGATATTTGGTTACGAGAACACTT	632064	632098	35	Phage; intergenic; Streptococcus suis strain SS/UPM/MY/F001; -; 97%
GCF_000440555.1_CAS-TypeIC; Spacer 68	AACCAATGGGGCGGGACTACAACAACAATCAATGT	632131	632165	35	Phage; hypothetical protein; Streptococcus suis strain ISU2812; A7J09_11010; 94%
GCF_000440555.1_CAS-TypeIC; Spacer 69	TTTCGTCTGTTAGTTCGCGACCGCCAAACATC	632198	632229	32
GCF_000440555.1_CAS-TypeIC; Spacer 70	TTAGCCAACGATTTCGGCTTAGTCCCATCATGT	632262	632294	33
GCF_000440575.1_CRISPR 1; Spacer 1	TAGCCTTGCCCAAACACTCTGCATAAGCCA	163819	163848	30	dICE (TnGBS1); DNA topoisomerase III; Streptococcus suis strain AH681; CWI26_02455; 100%
GCF_000440575.1_CRISPR 1; Spacer 2	CCATATAGTATTTTAGATTATTTGACATA	163885	163913	29	Phage; XRE family transcriptional regulator; Streptococcus suis strain HN136; AUC92179.1; 100%
GCF_000440575.1_CRISPR 1; Spacer 3	CGGAACGACGTGTTGGTTTTTCGCCATATT	163950	163979	30	Phage; DUF2188 domain-containing protein; Streptococcus suis strain AH681; CWI26_04090; 100%
GCF_000440575.1_CRISPR 1; Spacer 4	TAACTCAATCATTTACAAAAACTATTGTA	164016	164044	29	Phage; intergenic; Streptococcus suis ST1; -; 100%
GCF_000440575.1_CRISPR 1; Spacer 5	TTAGCCAGTCATGCATGTATTCAGTATTCG	164081	164110	30
GCF_000440575.1_CRISPR 1; Spacer 6	CTTTCTTTTGATATAATAAAAATAAAAATT	164147	164176	30	Phage; intergenic; Streptococcus suis strain 6407; -; 100%
GCF_000440575.1_CRISPR 1; Spacer 7	CTCATTTTGATTATCATTTCTTAACAATTC	164213	164242	30
GCF_000440575.1_CRISPR 1; Spacer 8	AGGTATTAGATGACAATCAATCTTGAAACA	164279	164308	30	Phage; holin; Streptococcus suis strain SH1510; DP111_07245; 100%
GCF_000440575.1_CRISPR 1; Spacer 9	CTATGTTTTGCAACGCGTTTCCGAGCTTGC	164345	164374	30	Phage; gp19; Streptococcus suis strain NCTC10237; NCTC10237_00852; 100%
GCF_000440575.1_CRISPR 1; Spacer 10	ATGACAAGTAGAAGGATACCGACCACTAAC	164411	164440	30	Phage; type I addiction module toxin Fst family; Streptococcus suis strain HN136; CWM22_03915; 100%
GCF_000440575.1_CRISPR 1; Spacer 11	CTACCATACTTGACTAGCAAGGTTCAATAG	164477	164506	30
GCF_000440575.1_CRISPR 1; Spacer 12	CGTTTTCTTGCTAAAATCCACAGTTCAATG	164543	164572	30	Phage; intergenic; Streptococcus suis strain M104170_C2; -; 97%
GCF_000440575.1_CRISPR 1; Spacer 13	CTCCTTTCTTTGTTGATATATTGATTATAT	164609	164638	30	Phage; intergenic; Streptococcus suis strain CZ130302; -; 97%
GCF_000440575.1_CRISPR 1; Spacer 14	TGAATCAGTAATAGGGCGATCAGAATGCTC	164675	164704	30
GCF_000440575.1_CRISPR 1; Spacer 15	CATTATCAATAGATTTATTTTTAGTTTCTA	164741	164770	30
GCF_000440575.1_CRISPR 1; Spacer 16	ATGTACTGTGATGTTCAACGTCGCCCTGGT	164807	164836	30	Phage; hypothetical protein; Streptococcus suis DAT299; DAT299_04760; 97%
GCF_000440575.1_CRISPR 1; Spacer 17	AGCCATCGTCGTCAAAGTAGATGTGGCTGT	164873	164902	30
GCF_000440575.1_CRISPR 1; Spacer 18	CGCATTTACTCCGCTATTTTTTGAGTCATT	164939	164968	30
GCF_000440575.1_CRISPR 1; Spacer 19	CTTGAGTACGGTCATTGGCAGTACAAAACA	165005	165034	30
GCF_000440575.1_CRISPR 1; Spacer 20	CCACAGGCTGCCAGAACAACCAGAGTGATA	165071	165100	30	dICE (TnGBS1); hypothetical protein; Streptococcus suis strain AH681; CWI26_02530; 97%
GCF_000440575.1_CRISPR 1; Spacer 21	AGATACTCAAAAAGTTGCAATAGACATGAT	165137	165166	30
GCF_000440575.1_CRISPR 1; Spacer 22	CCATTTGTAGTTTCCTCCTTATTTATATTA	165203	165232	30
GCF_000440575.1_CRISPR 1; Spacer 23	CAATGACTAGGTTAAGTTAGATGATTATAG	165269	165298	30
GCF_000440575.1_CRISPR 1; Spacer 24	TAGATTGTTTCCACCAACCTGCAAATTCTC	165335	165364	30
GCF_000440575.1_CRISPR 1; Spacer 25	GAGTAGCTTTCTTACGGCGAGTGATTCGGG	165401	165430	30
GCF_000440575.1_CRISPR 1; Spacer 26	CACATTTTAGGGATTCCTTTCTTTATGGAC	165467	165496	30
GCF_000440575.1_CRISPR 1; Spacer 27	ACATTCCTTTGATTGAATCACTAAATGTTC	165533	165562	30
GCF_000440575.1_CRISPR 1; Spacer 28	TTTTCTGACAGGCTTTCTAAAAGCTTGGAA	165599	165628	30
GCF_000440575.1_CRISPR 1; Spacer 29	TGGGCAAGTATCTTTTAACGGGCTTCTACA	165665	165694	30
GCF_000440655.1_CRISPR 8; Spacer 1	TTGTTCGGACAAATTCAGGTCTACCCCTAAGACC	648478	648511	34
GCF_000440655.1_CRISPR 8; Spacer 2	AAAAATTTTCAGACTAGGCAGGTCTTGGACGAAACC	648544	648579	36	Phage; ATP-binding protein; Streptococcus suis strain DNR48; NQZ93_10020; 97%
GCF_000440655.1_CRISPR 8; Spacer 3	AAGCAGGACTTGGCTATCGCGCAAAAGGATGCG	648612	648644	33	MGE; hypothetical protein; Streptococcus suis strain Ssuis_MA2; -; 100%
GCF_000440655.1_CRISPR 8; Spacer 4	AGCGATAACTTGCATCCGCTTTTTTTCGTCCAT	648677	648709	33	MGE; LexA repressor; Streptococcus suis isolate GD-0088;-; 100%
GCF_000440655.1_CRISPR 8; Spacer 5	ACGTTCTGGTTGATTGTATTGTTGTGTCATTCT	648742	648774	33	MGE; hypothetical protein; Streptococcus suis strain Ssuis_MA2; -; 100%
GCF_000440655.1_CRISPR 8; Spacer 6	TTTCTTTGCTGAGTAGATTTCCCAGTATGCATTT	648807	648840	34	Phage; site-specific integrase; Streptococcus suis strain INT-01; FPT06_02975; 97%
GCF_000440655.1_CRISPR 8; Spacer 7	TAATCAAGTGTGCAAATTGTGGTGAGTTATCAACAA	648873	648908	36	Phage; hypothetical protein; Streptococcus suis strain FJSM5; K6974_06910; 100%
GCF_000440655.1_CRISPR 8; Spacer 8	ACTTAGATTATAACACAGGAGGCCTAAAATGGGC	648941	648974	34	MGE; hypothetical protein; Streptococcus suis isolate GD-0088 ;-; 100%
GCF_000440655.1_CRISPR 8; Spacer 9	CAATCAGCTCTGGCCAGAATTGAAGAATATAAA	649007	649039	33	Phage; site-specific DNA-methyltransferase; Streptococcus suis strain HA1003; DP112_09845; 97%
GCF_000440655.1_CRISPR 8; Spacer 10	ACAGATATTACGGAGGATAGAATGAAATTTTGG	649072	649104	33	Phage; hypothetical protein; Streptococcus suis strain ISU2812; A7J09_RS11365; 100%
GCF_000440655.1_CRISPR 8; Spacer 11	ATCGTAACTGATGACAAGACCAAGAAGCAGAAGG	649137	649170	34	MGE; hypothetical protein; Streptococcus suis strain Ssuis_MA2; -; 100%
GCF_000440655.1_CRISPR 8; Spacer 12	CTGAAATCGTGCTACTTAAATTATTAAACAAAT	649203	649235	33	Phage; phage tail tape measure protein; Streptococcus suis strain 2022WUSS148; U0N78_09550; 97%
GCF_000440655.1_CRISPR 8; Spacer 13	ATGCACCGGGGTGGAGGTTAAAATCAGGGAATGT	649268	649301	34	Phage; AP2 domain-containing protein; Streptococcus suis strain HN105; DF184_09605; 94%
GCF_000440655.1_CRISPR 8; Spacer 14	TGAAATGGCTTCATATCTAACAGAACTTGAAGG	649334	649366	33
GCF_000440655.1_CRISPR 8; Spacer 15	AAGGAGGACGGGGACTTGTCTTTCAATGGTGC	649399	649430	32	Phage; holin; Streptococcus suis 6407; ID09_10180; 100%
GCF_000440655.1_CRISPR 8; Spacer 16	AGAACACTGCATTTGTGAGAGTCTATTCGTCTC	649463	649495	33
GCF_000440655.1_CRISPR 8; Spacer 17	AACGTAGTACGAAAGGTAACGGTCTTGAATACT	649528	649560	33	Phage; hypothetical protein; Streptococcus suis strain M104170_C2; RJW57_03720; 100%
GCF_000440655.1_CRISPR 8; Spacer 18	AGGCTCTCTTGCTGCAATGAAGGCAAGTTGGGCT	649593	649626	34	Phage; phage tail protein; Streptococcus suis strain HN136; CWM22_09595; 94%
GCF_000440655.1_CRISPR 8; Spacer 19	AGGATTCCAGTCCTTAATAAGTGCCATCTTACC	649659	649691	33	Phage; putative phage tail protein; Streptococcus suis T15; T15_1665; 100%
GCF_000440655.1_CRISPR 8; Spacer 20	CATTTCAGCCCAGATATGCAGCAAACTATGAGGC	649724	649757	34
GCF_000440655.1_CRISPR 8; Spacer 21	CGAGCATAATTACAATGAATGATGTTATTAGA	649790	649821	32	Phage; holin; Streptococcus suis strain SS389; K6976_03050; 94%
GCF_000440655.1_CRISPR 8; Spacer 22	AATTAGCAAATGCCCCATATGGCACTACGCTATT	649854	649887	34
GCF_000440655.1_CRISPR 8; Spacer 23	ATTATTATATAATGTATATATAAAATAAGTAAACA	649920	649954	35
GCF_000440655.1_CRISPR 8; Spacer 24	GAGAATATGGCTTAACGCTTTACTGTGGTAAGC	649987	650019	33
GCF_000440655.1_CRISPR 8; Spacer 25	ATTATAAGTTCCTTTCTATGCTGTTCTTCTCCATC	650052	650086	35
GCF_000440655.1_CRISPR 8; Spacer 26	CGTTTGACTCTGGGTTTGAGTCACAAAGTTAGGTTT	650119	650154	36	Phage; hypothetical protein; Streptococcus suis strain M106471_S40; NQZ98_02790; 100%
GCF_000440655.1_CRISPR 8; Spacer 27	TAGGAGGTATTGATGAGCTATAAAGCTACATTCA	650187	650220	34
GCF_000440655.1_CRISPR 8; Spacer 28	AGCTCATCAAACTCTTTCAAATAAAGCTTGTTGC	650253	650286	34
GCF_000440655.1_CRISPR 8; Spacer 29	AATAATATCGTCCAGTACTTTTTTCTCCTGTCTA	650319	650352	34
GCF_000440655.1_CRISPR 8; Spacer 30	AAGGATGTCATGGGAACCGTATCTGGCATGGCTG	650385	650418	34	Phage; putative phage tail protein; Streptococcus suis T15; T15_1665; 100%
GCF_000440655.1_CRISPR 8; Spacer 31	AGGTATAGGAAGTTGTTCCTAACTGCTTGATGCG	650451	650484	34	Chromosome; HD domain-containing protein; Streptococcus suis strain SFJ44; D2A30_03195; 100%
GCF_000440655.1_CRISPR 8; Spacer 32	CGATCAATATGCTGCAATAGCGAATATTCCATT	650517	650549	33
GCF_000440655.1_CRISPR 8; Spacer 33	GTGCTTTTGCTCAATGCTTGTTTAACTGTTCCAGCA	650582	650617	36	Chromosome; uracil-DNA glycosylase; Streptococcus suis strain ISU2812; A7J09_RS06795; 100%
GCF_000440655.1_CRISPR 8; Spacer 34	TTTTTATGCTCTATAAGTAATTGATTCTTGGACT	650650	650683	34
GCF_000440655.1_CRISPR 8; Spacer 35	CTCAATCTCTTCCCAACGGAAGAAATTTGGTAAC	650716	650749	34	Phage; hypothetical protein; Streptococcus suis strain 1112S; J1N58_03810; 100%
GCF_000440655.1_CRISPR 8; Spacer 36	AAGTTCAAACTCTAGAAAATCACGTCTAGTCCT	650782	650814	33	Phage; hypothetical protein; Streptococcus suis strain HA1003; DP112_09795; 100%
GCF_000440655.1_CRISPR 8; Spacer 37	ATGTCTGGGAAGTATATGCCATCTCTGATTGTCAAGA	650847	650883	37	Phage; phage portal protein; Streptococcus suis strain 684_17B; RJW52_05380; 100%
GCF_000440655.1_CRISPR 8; Spacer 38	TTGATTTAGTCACGGGTAATTTTACTCAGCTACA	650916	650949	34
GCF_000440655.1_CRISPR 8; Spacer 39	ACGCAGACTGCATGGACGTGATGCGTGAGTATACT	650982	651016	35	Phage; site-specific DNA-methyltransferase; Streptococcus suis strain HA1003; DP112_09845; 97%
GCF_000440655.1_CRISPR 8; Spacer 40	TTGGATGACCTAGGCAAGGAATCGACATTTGGGAGA	651049	651084	36	Phage; ATP-binding protein; Streptococcus suis strain SS/UPM/MY/F001; PFZ59_11150; 97%
GCF_000440655.1_CRISPR 8; Spacer 41	CAAAGCGTAATCATGTTTGTTTGGGTCTGTCAC	651117	651149	33	Phage; hypothetical protein; Streptococcus suis strain NCTC10237; NCTC10237_00880; 100%
GCF_000440655.1_CRISPR 8; Spacer 42	TACAGAAAGTTGCTTTGCTTCCAGCTTTTGCCTT	651182	651215	34
GCF_000440655.1_CRISPR 8; Spacer 43	CCTCATAACATCTACCAACCTCTCTTCGCTCAC	651248	651280	33
GCF_000440655.1_CRISPR 8; Spacer 44	AATCTCATCTCCAGCGTCTTGATCAGTGATAGT	651313	651345	33
GCF_000440655.1_CRISPR 8; Spacer 45	TTAGCCAACGATTTCGGCTTAGTCCCATCATGT	651378	651410	33
GCF_000441015.1_CRISPR 11; Spacer 1	TTCTTTCAGCGTACCGACAGATGATTTGAA	744064	744093	30	Chromosome; ferredoxin--NADP(+) reductase; Streptococcus suis strain HA1003; DP112_09970; 100%
GCF_000441015.1_CRISPR 11; Spacer 2	ATGTTGAGGTCTTCCCGCGTCTCGTCTGTG	744130	744159	30
GCF_000441015.1_CRISPR 11; Spacer 3	AGTTAAGGCTGCAGCGGCAGAGTTCCAAGA	744196	744225	30
GCF_000441015.1_CRISPR 11; Spacer 4	GCAATTACTAACGGACCAAATGTTACAATG	744262	744291	30
GCF_000441015.1_CRISPR 11; Spacer 5	CAATCGAAGCAGTAAACAAACAGGAGCGCA	744328	744357	30
GCF_000441015.1_CRISPR 11; Spacer 6	CGCTACTGCATTGCAGTACATGAAGGACAA	744394	744423	30	Phage; hypothetical protein; Streptococcus suis strain LSM178; GRI05_09395; 97%
GCF_000441015.1_CRISPR 11; Spacer 7	TGTTCCATTTGTAACGGTTCAAACGGTTCA	744460	744489	30
GCF_000441015.1_CRISPR 11; Spacer 8	GAACCAACAGCGGAAAACCTTGTAGGAAGT	744526	744555	30
GCF_000441015.1_CRISPR 11; Spacer 9	ATTTTACATTATTTTGTAAGATATTCTTTA	744592	744621	30	Phage; intergenic region; Streptococcus suis strain DNR48; -; 100%
GCF_000441015.1_CRISPR 11; Spacer 10	TAGAGGCCACTAAGTCTAGACTCGATATTA	744658	744687	30
GCF_000441015.1_CRISPR 11; Spacer 11	GCGTCCGTCATGATCACCTTGTCGTAGGAC	744724	744753	30
GCF_000441015.1_CRISPR 11; Spacer 12	ATATATGTTTAACCAAAAAACTTTGGAAAA	744790	744819	30
GCF_000441015.1_CRISPR 11; Spacer 13	CCATCTGGATGCCTATGCTCTAAAATTCGA	744856	744885	30
GCF_000441255.1_CRISPR 10; Spacer 1	AATAGGGCTAAATTTTTGGGCTTCAGTTAC	2144990	2145019	30	Phage; replicative DNA helicase; Streptococcus suis DAT299; H7677_RS02835 and H7677_RS09340; 100%
GCF_000441255.1_CRISPR 10; Spacer 2	AACTATCTCGTGGGGTTGAGCAGCGGCAGA	2145056	2145085	30
GCF_000441255.1_CRISPR 10; Spacer 3	GACGATATAGCCAATCACCTAGAGCGCTCT	2145122	2145151	30
GCF_000441255.1_CRISPR 10; Spacer 4	AGTTTCAGACATTGGAAGATGTGGCGAATG	2145188	2145217	30
GCF_000441255.1_CRISPR 10; Spacer 5	CGTGATTTGTTGTCTGAAAAAATTGAAGCT	2145254	2145283	30	Phage; hypothetical protein; Streptococcus suis strain HN136; CWM22_09660; 100%
GCF_000441255.1_CRISPR 10; Spacer 6	AAAGCCCTAAAGGGTCATCACACAGACACA	2145320	2145349	30	MGE; intergenic; Streptococcus suis isolate GD-0088; -; 100%
GCF_000441255.1_CRISPR 10; Spacer 7	TTTAGAGCCGTTGGAGAGGTGACGAGACAA	2145386	2145415	30	MGE; intergenic; Streptococcus suis isolate ISU2912; -; 100%
GCF_000441255.1_CRISPR 10; Spacer 8	CGAACACTCGGCGTAAAAACAGAGAAAACA	2145452	2145481	30
GCF_000441255.1_CRISPR 10; Spacer 9	TTAATATAACTTCGCCAACCTCATTAACAT	2145518	2145547	30	Phage; hypothetical protein; Streptococcus suis strain HN105; DF184_09635; 100%
GCF_000441255.1_CRISPR 10; Spacer 10	AAAAAGGTGTTTGGGAAAACAAGATAGTGG	2145584	2145613	30
GCF_000441255.1_CRISPR 10; Spacer 11	TCTTAGCTATCATGATACCGCCGACCGTGG	2145650	2145679	30
GCF_000441255.1_CRISPR 10; Spacer 12	CAGTGTCTGTTCAACTTAATATGTGTTACT	2145716	2145745	30
GCF_000441255.1_CRISPR 10; Spacer 13	ACTCGATTGGGCTGTCCGCAACTCCAATCA	2145782	2145811	30
GCF_000441255.1_CRISPR 10; Spacer 14	TTACAACAACAGGAAGCGAGGAAGTCCAT	2145848	2145876	29
GCF_000441255.1_CRISPR 10; Spacer 15	AATAGGGCTAAATTTTTGGGCTTCAGTTAC	2145913	2145942	30
GCF_000441255.1_CRISPR 10; Spacer 16	TTAACAGAATCCTCAACCTCATCTAAACT	2145979	2146007	29	Phage; hypothetical protein; Streptococcus suis T15; T15_1225; 100%
GCF_000441255.1_CRISPR 10; Spacer 17	CGTTTGATAAAGATTTCAAAATCAATAAAG	2146044	2146073	30
GCF_000441255.1_CRISPR 10; Spacer 18	AAACGTTTTAGGATTGCAATTACTTTCCCC	2146110	2146139	30
GCF_000441255.1_CRISPR 10; Spacer 19	CTGATAACGTGTCTTATGTAGTCCAGGATG	2146176	2146205	30	Phage; hypothetical protein; Streptococcus suis strain SH1510; DP111_07425; 100%
GCF_000441255.1_CRISPR 10; Spacer 20	CGTAAGCTAAAGAGTTAGCGAACAAGACGA	2146242	2146271	30	Phage; intergenic; Streptococcus suis strain SC183; -; 100%
GCF_000441255.1_CRISPR 10; Spacer 21	ACGTTGTCGAATGAGCGACCCCATCAGGA	2146308	2146336	29	Phage; phage tail protein; Streptococcus suis strain SH1510; DP111_07290; 100%
GCF_000441255.1_CRISPR 10; Spacer 22	ACTTATCCAACATACTACACAAGGCAAAAT	2146373	2146402	30
GCF_000441255.1_CRISPR 10; Spacer 23	CTTGTTTTTTTACAGTCTAAAAAACTGTTA	2146439	2146468	30	Phage; DnaD domain protein; Streptococcus suis strain HN105; DF184_09800; 97%
GCF_000441255.1_CRISPR 10; Spacer 24	GTTTCTCAAACAGAGTTCAATACTGAGAAG	2146505	2146534	30
GCF_000441255.1_CRISPR 10; Spacer 25	ATCTATGATTCGATTTATGCATATTAAACT	2146571	2146600	30
GCF_000441255.1_CRISPR 10; Spacer 26	CTTGCTTCGCTTGTCCATTTTAGTAACCAT	2146637	2146666	30
GCF_000441255.1_CRISPR 10; Spacer 27	ATGATGAAGTATTGATTGACCCTACCAGCA	2146703	2146732	30
GCF_000441255.1_CRISPR 10; Spacer 28	CTCTTGATGAGCCTTTTCCAAGAGTTTGAC	2146769	2146798	30
GCF_000441255.1_CRISPR 10; Spacer 29	GCGATTGGGCAGAAGAAGCATGGCGAGCCA	2146835	2146864	30
GCF_000441255.1_CRISPR 10; Spacer 30	CAGCCAACCCTCAAGCAACTGTAGACAATG	2146901	2146930	30
GCF_000441255.1_CRISPR 10; Spacer 31	CTGGTGATGGAAGAAGACAAAATAGCTGAA	2146967	2146996	30	Phage; hypothetical protein; Streptococcus suis 89-1591; MUN40_07545; 96%
GCF_000441255.1_CRISPR 10; Spacer 32	TTGCGTTCATTGAACCTTGAGCGATTGTTG	2147033	2147062	30
GCF_000441255.1_CRISPR 10; Spacer 33	CGATATGTTGAGAAAAGAATTTGACGAATG	2147099	2147128	30
GCF_000441255.1_CRISPR 10; Spacer 34	TCCATGGGCTACCATCTCAACGAACGGAAG	2147165	2147194	30
GCF_000441255.1_CRISPR 10; Spacer 35	AACAGGCAGGTAGACCTTGTTGCTGGCAAG	2147231	2147260	30	Chromosome; hyaluronidase; Streptococcus suis strain NCTC10234; NCTC10234_01050; 100%
GCF_000441255.1_CRISPR 10; Spacer 36	ATTTAAACGAATAGTCAATAAAGAAGTTAT	2147297	2147326	30
GCF_000441255.1_CRISPR 10; Spacer 37	TTTCGATTTTTCCAAACAAACTATCTTTAGAT	2147363	2147394	32
GCF_000441255.1_CRISPR 10; Spacer 38	TATAGTCTTAAAAAAGCCTCAGATGTATTG	2147431	2147460	30
GCF_000441255.1_CRISPR 10; Spacer 39	GAAAATCAGGTGCGTTAAGAATGTCGTACT	2147497	2147526	30
GCF_000441255.1_CRISPR 10; Spacer 40	TAAAAAAGCCGCCGAACAATATTCCGAAGT	2147563	2147592	30
GCF_000441255.1_CRISPR 10; Spacer 41	TCTTTCGCCTGCTAGCCTTCACTGGAATGC	2147629	2147658	30	Phage; integrase; Streptococcus suis 6407; ID09_04205; 97%
GCF_000441255.1_CRISPR 10; Spacer 42	AGTATCTGATAAAGCAGAGCAATGGCAGCA	2147695	2147724	30	Phage; terminase large subunit; Streptococcus suis strain NCTC10237; NCTC10237_00876; 100%
GCF_000441255.1_CRISPR 10; Spacer 43	ACACGATATCCGTAGCCGAGTCCATGTGTA	2147761	2147790	30
GCF_000441255.1_CRISPR 10; Spacer 44	TTGCGACTTATGAGGGTGTCTATTCAGCTG	2147827	2147856	30	dICE (TnGBS1); relaxase; Streptococcus suis strain AH681; CWI26_02430; 100%
GCF_000441255.1_CRISPR 10; Spacer 45	AACAAGTTTACTGGAGATGTCTCTGGAATC	2147893	2147922	30
GCF_000441255.1_CRISPR 10; Spacer 46	TTTCTACAACATCACTGTCGAAAATGGTGT	2147959	2147988	30
GCF_000441255.1_CRISPR 10; Spacer 47	TGGCTTATGCAGAGTGTTTGGGCAAGGCTA	2148025	2148054	30	dICE (TnGBS1); DNA topoisomerase III; Streptococcus suis strain AH681; CWI26_02455; 100%
GCF_000441455.1_CRISPR 2; Spacer 1	TGGCCAGCGGCAGGCAATAACGACTTTTTG	96875	96904	30
GCF_000441455.1_CRISPR 2; Spacer 2	TCAGCACGTCTCATTCTTCTTTTGAAGCGT	96941	96970	30	Phage; terminase; Streptococcus suis T15; T15_1676; 100%
GCF_000441455.1_CRISPR 2; Spacer 3	CTGATTTTAACCAGTCACTTATCAATCAAT	97007	97036	30
GCF_000441455.1_CRISPR 2; Spacer 4	CAGACAAGAAAGAAGTCTATGATAATTGGT	97073	97102	30	Phage; phage major tail protein; Streptococcus suis strain NCTC10237; NCTC10237_00885; 100%
GCF_000441455.1_CRISPR 2; Spacer 5	CATAACCATTCCATTCGTTTAGTAAAGCGT	97139	97168	30
GCF_000441455.1_CRISPR 2; Spacer 6	AGAGTTGCTTCTAATTATCAAAACCGAAGG	97205	97234	30
GCF_000441455.1_CRISPR 2; Spacer 7	GAACTACGCAGATACCAAAATTGCCGAGT	97271	97299	29	Phage; phage tail protein; Streptococcus suis strain M106471_S40; NQZ98_02850; 97%
GCF_000441455.1_CRISPR 2; Spacer 8	TTCCTCAACGAGCTCACCCTCGTTATTAAA	97336	97365	30	Phage; phage portal protein; Streptococcus suis strain WUSS030 ; NOV96_10275; 100%
GCF_000441455.1_CRISPR 2; Spacer 9	TTACAAGAAAGAAAACGCACAATCACCAGC	97402	97431	30
GCF_000441455.1_CRISPR 2; Spacer 10	TGATTATTGAACGTTCGTGGGGATTTCCGT	97468	97497	30	Phage; adenine-specific DNA methylase; Streptococcus suis strain AH681; CWI26_04200; 100%
GCF_000441455.1_CRISPR 2; Spacer 11	TGTATATCGCCCAACATTACCAGCAGTAGC	97534	97563	30
GCF_000441455.1_CRISPR 2; Spacer 12	CGTTTCCAAGTGGAACACACAATCAACTC	97600	97628	29	Phage; phage major tail protein; Streptococcus suis strain 1081; BKM67_02885; 100%
GCF_000441455.1_CRISPR 2; Spacer 13	CAATAGGCAAACGCTGGATTGAGCATAAGA	97665	97694	30
GCF_000441455.1_CRISPR 2; Spacer 14	TAACTCAACAACAAATCAACATGCTAGCTG	97731	97760	30
GCF_000441455.1_CRISPR 2; Spacer 15	TGGAGGCTGATTAGCCATACTCTGTCCGTA	97797	97826	30
GCF_000441455.1_CRISPR 2; Spacer 16	GCCAACTCATAAAACTATTTAAAGGCTTGG	97863	97892	30	Phage; hypothetical protein; Streptococcus suis strain SS/UPM/MY/F001; PFZ59_10945; 96%
GCF_000441455.1_CRISPR 2; Spacer 17	GTAACAACAGTTGAGAATGTAGTCGATGGA	97929	97958	30	Phage; phage tail protein; Streptococcus suis strain M106471_S40; NQZ98_02850; 97%
GCF_000441455.1_CRISPR 2; Spacer 18	TACCCTTTCAATTCACGTCCGGTCGTTTCT	97995	98024	30
GCF_000441455.1_CRISPR 2; Spacer 19	CAGTAGGTCTCTTTACTATACCCATTTTA	98061	98089	29	Phage; intergenic; Streptococcus suis strain NCTC10237; -; 100%
GCF_000732355.1_CRISPR 10; Spacer 1	TAACTACCCTATCAATTTGTCTTTTAACA	1526035	1526063	29
GCF_000732355.1_CRISPR 10; Spacer 2	ATAGCAATGATAGATGCGGCACTTGCAGCC	1526100	1526129	30	Phage; Clp protease ClpP; Streptococcus suis strain HA1003; DP112_09755; 100%
GCF_000732355.1_CRISPR 10; Spacer 3	TTATAGTCAAACTCAATGGCTTCATCTAAT	1526166	1526195	30
GCF_000732355.1_CRISPR 10; Spacer 4	TTATTAGATACTAAACCAGAACATATAGAG	1526232	1526261	30
GCF_000732355.1_CRISPR 10; Spacer 5	TACCTGGTGTTGGTAAGGTTGCACTAGCAA	1526298	1526327	30	Chromosome; pyridoxamine kinase; Streptococcus suis strain SH0104; CRH08_RS08510; 100%
GCF_000732355.1_CRISPR 10; Spacer 6	ACTCTCGATAATTCCGATACTCAACAACCT	1526364	1526393	30	Phage; phage head morphogenesis protein; Streptococcus suis strain 2018WUSS151; NOV99_10545; 93%
GCF_000732355.1_CRISPR 10; Spacer 7	TCAGGGTAACCCCTCTTACCGATTTGCTTT	1526430	1526459	30
GCF_000732355.1_CRISPR 10; Spacer 8	TCTTCTGTTAATGTGCTACCGTTATCATTG	1526496	1526525	30
GCF_000732355.1_CRISPR 10; Spacer 9	ATGAAGAAAGTACCACAAGAACAACCAAC	1526562	1526590	29	Phage; DUF4355 domain-containing protein; Streptococcus suis strain NLS40; RJW49_03085; 100%
GCF_000732355.1_CRISPR 10; Spacer 10	TACTTACACATTGCCTATGCCACATCAAAT	1526627	1526656	30	Phage; phage tail protein; Streptococcus suis strain NJ3; K6972_00980; 100%
GCF_002960745.1_CRISPR 10; Spacer 1	CGGTCCGTCCGAGCAGCTAGTCTGTCGATACGTT	1001171	1001204	34	Phage; transcriptional regulator; Streptococcus suis strain ISU2912; A7J10_03775; 97%
GCF_002960745.1_CRISPR 10; Spacer 2	GTGACACGTGTGGGGAACTTGAAACAGTTTCTTT	1001237	1001270	34
GCF_002960745.1_CRISPR 10; Spacer 3	GCTGTGAAGATAGTTGACTGCGTACCTGTTTTCGTC	1001303	1001338	36	Phage; hypothetical protein; Streptococcus suis strain SH1510; DP111_07265; 92%
GCF_002960745.1_CRISPR 10; Spacer 4	ATCGTGACTCCGGAAGGCAAGACCTACCGTATCGAT	1001371	1001406	36
GCF_002960745.1_CRISPR 10; Spacer 5	GGTTTTGATGCAAGGATTGGATTGTTTTTAAATC	1001439	1001472	34
GCF_002960745.1_CRISPR 10; Spacer 6	CGGAAGTTGAATAGTTCAAAAGTTGAACCTTACG	1001505	1001538	34	Phage; intergenic; Streptococcus suis strain CZ130302; -; 97%
GCF_002960745.1_CRISPR 10; Spacer 7	GAACGCAACCGCAAACGGCATAGCAGGAATTATTG	1001571	1001605	35
GCF_002960745.1_CRISPR 10; Spacer 8	GGTATTCAATAATAGGCAGGGCTCCGAGATTATGCG	1001638	1001673	36	Phage; phage portal protein; Streptococcus suis strain SH0104; CRH08_RS06660; 100%
GCF_002960745.1_CRISPR 10; Spacer 9	ATTCTATTTCAGGTAAGATGTCAGTTCCGTTCCCA	1001706	1001740	35	Phage; hypothetical protein; Streptococcus suis strain SH0104; CRH08_RS06580; 100%
GCF_002960745.1_CRISPR 10; Spacer 10	TAACTTCTCTGTCAATTCGGTTATTCAAAGTTT	1001773	1001805	33
GCF_002960745.1_CRISPR 10; Spacer 11	GATTAGTGTCTATCTTGTATATCTTATTAGAT	1001838	1001869	32
GCF_002960745.1_CRISPR 10; Spacer 12	TTTATAAAGTATGTACATTCTATATCTTGTTTGA	1001902	1001935	34
GCF_002960745.1_CRISPR 10; Spacer 13	ACTTTCCCACATTTTAGGCATATGCGTTTAGGA	1001968	1002000	33	Phage; intergenic; Streptococcus suis strain INT-01 ; -; 100%
GCF_002960745.1_CRISPR 10; Spacer 14	GAATTAGAGGCACTGAATGAGCGAATAAACATTGAT	1002033	1002068	36
GCF_002960745.1_CRISPR 10; Spacer 15	GGAAGTAACAATTGTAGGTACAGAGCTATCAACTG	1002101	1002135	35
GCF_002960745.1_CRISPR 10; Spacer 16	TAGACCACTTACATCCACATTATCGAGGCGGAGA	1002168	1002201	34
GCF_002960745.1_CRISPR 10; Spacer 17	ACAATACAATCAACCAGAACGTGAACTTGGATGG	1002234	1002267	34	MGE; hypothetical protein; Streptococcus suis strain Ssuis_MA2; -; 100%
GCF_002960745.1_CRISPR 10; Spacer 18	CTTAAATGCCAAAGGTTTTCGAGCTGCCGAAGT	1002300	1002332	33	MGE; UvrABC system protein B; Streptococcus suis strain Ssuis_MA2; -; 97%
GCF_002960745.1_CRISPR 10; Spacer 19	TTATCGCCTATTCACAAGCTGACTTTGATTTTATT	1002365	1002399	35
GCF_002960745.1_CRISPR 10; Spacer 20	TAAACTTGTTCAAGTCTGACCGCTGGGACTGTCT	1002432	1002465	34
GCF_002960745.1_CRISPR 10; Spacer 21	ATTATCACCTGTATCGTATGGAGTGTTGGTTGAT	1002498	1002531	34
GCF_002960745.1_CRISPR 10; Spacer 22	TGTAGGCAACGGCATCATCAGAAACAGTTGCGGA	1002564	1002597	34
GCF_002960745.1_CRISPR 10; Spacer 23	ACTCACTGTTGCAACAACTTGTCCAGTTACCTGC	1002630	1002663	34
GCF_002960905.1_CRISPR 21; Spacer 1	TACAGCATTAGACATTATTAAACTCTTAGT	1102273	1102302	30
GCF_002960905.1_CRISPR 21; Spacer 2	CAACCAACTAGAAAAGCACTGTGTAAGGTA	1102339	1102368	30	Phage; hypothetical protein; Streptococcus suis strain 39565; KPA27_02760; 96%
GCF_002960905.1_CRISPR 21; Spacer 3	GCCAAGCCAACCAAGCACCCCAACAGGCAA	1102405	1102434	30
GCF_002960905.1_CRISPR 21; Spacer 4	ATGTTTAACTAATTCAACCAGTGTTTATAA	1102471	1102500	30
GCF_002960905.1_CRISPR 21; Spacer 5	AGGCTGTAACGGTGACATCGGTGCGGTTTT	1102537	1102566	30
GCF_002960905.1_CRISPR 21; Spacer 6	ATTTGGAAACAAATCGTTGGAATATACGCA	1102603	1102632	30	Phage; DUF1366 domain-containing protein; Streptococcus suis strain HA1003; DP112_09690; 100%
GCF_002960905.1_CRISPR 21; Spacer 7	CGTCTATCATGAGAATGATGACGATCATCA	1102669	1102698	30
GCF_002960905.1_CRISPR 21; Spacer 8	TGTAATATCCATCGGCTGGCCGCTGAACCC	1102735	1102764	30	Phage; single-stranded DNA-binding protein; Streptococcus suis strain SH1510; DP111_07450; 100%
GCF_002960905.1_CRISPR 21; Spacer 9	GTTAAATTTTCTGAATAATCAACTAATTTA	1102801	1102830	30
GCF_002960905.1_CRISPR 21; Spacer 10	TTGTAGATAGCCCAAACAATCAAACGGACG	1102867	1102896	30
GCF_002960905.1_CRISPR 21; Spacer 11	CCCTTAATATTACCGAGGCAGGCAAGGTTC	1102933	1102962	30
GCF_002960905.1_CRISPR 21; Spacer 12	TAAAAAATCAATCGGTAAATGTTGTCTAAT	1102999	1103028	30
GCF_002960905.1_CRISPR 21; Spacer 13	CCTCAACCGTGTTGCTCATTACTACCACAG	1103065	1103094	30
GCF_002960905.1_CRISPR 21; Spacer 14	TAGGCAACATACTATCTCCACGAACGCCTA	1103131	1103160	30
GCF_002960905.1_CRISPR 21; Spacer 15	TTATTTTAATTATCTAAATTCTTTCTATAG	1103197	1103226	30
GCF_002960905.1_CRISPR 21; Spacer 16	TAAAAAATCAATCGGTAAATGTTGTCTAAT	1103263	1103292	30
GCF_002960905.1_CRISPR 21; Spacer 17	CCTCAACCGTGTTGCTCATTACTACCACAG	1103329	1103358	30
GCF_002960905.1_CRISPR 21; Spacer 18	AGATATATTTCAGATTGCAAAATCCTGGTA	1103395	1103424	30	Phage; hypothetical protein; Streptococcus suis strain SC183; JZY07_06185; 100%
GCF_002960905.1_CRISPR 21; Spacer 19	TCTATTCAGAGAACAATGGAAACATTGAAC	1103461	1103490	30
GCF_002960905.1_CRISPR 21; Spacer 20	TAAAGGTCCATGGGTACATGAACAGGAACAT	1103527	1103557	31
GCF_002960905.1_CRISPR 21; Spacer 21	TGGCATCTTCTTGATTTGTTCTTCTTTATT	1103594	1103623	30	Phage; DUF4145 domain-containing protein; Streptococcus suis strain FJSM5; K6974_02380; 96%
GCF_002960905.1_CRISPR 21; Spacer 22	AGGACATCAACAAGTGATTTACCATCTTCA	1103660	1103689	30	Phage; DUF1351 domain-containing protein; Streptococcus suis strain NJ3; K6972_00805; 100%
GCF_002960905.1_CRISPR 21; Spacer 23	CGCCACAAGTTATTTTTCTACAACTGTGCT	1103726	1103755	30
GCF_002960905.1_CRISPR 21; Spacer 24	TATGCACCAAGTCAACTGCCAAAATGTCAT	1103792	1103821	30
GCF_002960905.1_CRISPR 21; Spacer 25	GGGACTGGTGCTTGATATTCTTTCTGGAGT	1103858	1103887	30	Phage; site-specific integrase; Streptococcus suis strain SC183; JZY07_06430; 100%
GCF_002962485.1_CRISPR 14; Spacer 1	ATCAGGTCGTGCTTTTATATTTGATGCTAT	1301723	1301752	30
GCF_002962485.1_CRISPR 14; Spacer 2	GAATACTCATGTCTGGAATGCAGAAATTAT	1301789	1301818	30
GCF_002962485.1_CRISPR 14; Spacer 3	TTTTAACGAGTCCGATAGGATTAGTCATTG	1301855	1301884	30	Phage; phage tail tape measure protein; Streptococcus suis strain M106471_S40; NQZ98_02840; 100%
GCF_002962485.1_CRISPR 14; Spacer 4	AGAACAACTTGATAAAATCAAACAGGAGAA	1301921	1301950	30	Phage; terminase small subunit; Streptococcus suis strain INT-01; FPT06_10600; 93%
GCF_002962485.1_CRISPR 14; Spacer 5	GTGTGACATCAATTTCATTCAATCGTTCAT	1301987	1302016	30
GCF_002962485.1_CRISPR 14; Spacer 6	AGGTATGTCTCACGGAATTCGTTCGAGTTC	1302053	1302082	30
GCF_002962485.1_CRISPR 14; Spacer 7	ATAGCGTGGCCAAGGTACAGATAGCGGTAG	1302119	1302148	30
GCF_002962485.1_CRISPR 14; Spacer 8	TATTCATCCTCCGTATTCGTCTCAAGCACT	1302185	1302214	30
GCF_002962485.1_CRISPR 14; Spacer 9	AGTAGTTAGGCTTGTTCAAAACATAGTTAA	1302251	1302280	30	Phage; Uncharacterised protein; Streptococcus suis strain NCTC10237; NCTC10237_01400; 100%
GCF_002962485.1_CRISPR 14; Spacer 10	GGACTCTCTGTTCGAATAACAGGCACACTG	1302317	1302346	30
GCF_002962485.1_CRISPR 14; Spacer 11	TATGGCTTGCTAGCTGATTACAAATTAGCA	1302383	1302412	30	Phage; nuclease; Streptococcus suis strain INT-01; FPT06_10550; 93%
GCF_002962485.1_CRISPR 14; Spacer 12	CCAGAGTTGCGCCAGTGCCCTTCTCTCCAA	1302449	1302478	30
GCF_002962485.1_CRISPR 14; Spacer 13	GGATTGGTTTCTCTGAGTTGATTATAGACT	1302515	1302544	30
GCF_002962485.1_CRISPR 14; Spacer 14	TACTGATGTAATTGGACAATTTTCAGAGGA	1302581	1302610	30
GCF_002962485.1_CRISPR 14; Spacer 15	TTTGGTAGATACGCCGTATGGTGTTACAAT	1302647	1302676	30
GCF_002962485.1_CRISPR 14; Spacer 16	ATGAGTTCAAGGTGTTCGGATAAATAGACG	1302713	1302742	30	Chromosome; hypothetical protein; Streptococcus suis strain TJS56; -; 100%
GCF_002962485.1_CRISPR 14; Spacer 17	ATTAGAGGTAGCATAGGTTTACCAAGCGAG	1302779	1302808	30
GCF_002962485.1_CRISPR 14; Spacer 18	ACGGACTAAGAACTCTCAAAGTGTGGTCAC	1302845	1302874	30	Phage; matrix-binding protein EbhB; Streptococcus suis strain LSM178; GRI05_09405; 97%
GCF_002962485.1_CRISPR 14; Spacer 19	ATACCTCTGTACCAGATTCGAGATATAGAT	1302911	1302940	30
GCF_002962485.1_CRISPR 14; Spacer 20	TTATTTCTGAATTGTCACAGACTTTCGGTG	1302977	1303006	30	Phage; hypothetical protein; Streptococcus suis strain DNR48; NQZ93_09905; 100%
GCF_002962485.1_CRISPR 14; Spacer 21	TCTGGCAATGTAATATTGGCAAACTCACCT	1303043	1303072	30	Chromosome; ascorbate-specific PTS system EIIC component; Streptococcus suis DAT300; -; 97%
GCF_002962485.1_CRISPR 14; Spacer 22	AGGGGCGACAGTCTCGCCAAAATCTCGCAT	1303109	1303138	30
GCF_002962485.1_CRISPR 14; Spacer 23	GAAACCACTGGCTTACCACCTCGATACAAG	1303175	1303204	30	Phage; phage tail protein; Streptococcus suis strain NJ3; K6972_00980; 100%
GCF_002962485.1_CRISPR 14; Spacer 24	AGCCGTCTCAAAGCATTGTTCCTTTGTGAA	1303241	1303270	30	Phage; DNA-binding protein; Streptococcus suis strain NCTC10237; NCTC10237_01417; 97%
GCF_002962485.1_CRISPR 14; Spacer 25	TAATGCCCTGCGCTTTTGCACTATTTAACA	1303307	1303336	30	Phage; phage amidase protein; Streptococcus suis strain NCTC10237; NCTC10237_01375; 100%
GCF_002962485.1_CRISPR 14; Spacer 26	GTATGGTATGAGAAAGGTCAATCTGTTAAT	1303373	1303402	30
GCF_002962485.1_CRISPR 14; Spacer 27	TTGCTGAGTACTTTGCAAAATGGATGGAGA	1303439	1303468	30	Phage; site-specific integrase; Streptococcus suis strain HA0609; CR542_09330; 97%
GCF_002962485.1_CRISPR 14; Spacer 28	ATTTTTTCAAGAGTTTCAATATCTTTTGAA	1303505	1303534	30
GCF_002962485.1_CRISPR 14; Spacer 29	AACGCTACACCAGTTGAAAACCAGTACCTT	1303571	1303600	30
GCF_002962485.1_CRISPR 14; Spacer 30	ACAGTATTAGGTGGAAAATCCTCACACGCT	1303637	1303666	30
GCF_002962485.1_CRISPR 14; Spacer 31	GAGCGAAATCTTTGAAGAAGAATATCTGAT	1303703	1303732	30	Phage; hypothetical protein; Streptococcus suis strain M104170_C2; RJW57_03675; 100%
GCF_002962485.1_CRISPR 14; Spacer 32	ACATTCCCTGCTGTAGCTGTAAAAGTTTCG	1303769	1303798	30
GCF_002962485.1_CRISPR 14; Spacer 33	TAAGAGTGACAACAGTAGCTGAACCTACTG	1303835	1303864	30
GCF_002962485.1_CRISPR 14; Spacer 34	TATCATCCCTGTCAATCGCAACGGACATCC	1303901	1303930	30	Phage; HNH endonuclease signature motif containing protein; Streptococcus suis strain M104170_C2; RJW57_03745; 100%
GCF_002962485.1_CRISPR 14; Spacer 35	ACAAACTTTTACAGATTTATTTGTAGAACA	1303967	1303996	30
GCF_002962485.1_CRISPR 14; Spacer 36	GGTTCTGCAGAGTCTACAAAAGATGTTATC	1304033	1304062	30	Phage; phage scaffolding protein; Streptococcus suis strain SS/UPM/MY/F001; PFZ59_11000; 100%
GCF_002962485.1_CRISPR 14; Spacer 37	AAACTATGATGCTCAGTTGCAAGCAAAAGA	1304099	1304128	30
GCF_002962485.1_CRISPR 14; Spacer 38	CAGTAACGATGTCGATGTTATATTCGCCGT	1304165	1304194	30
GCF_002962485.1_CRISPR 14; Spacer 39	CGTCAAACATTTGTGCAAACCATCGCAGGA	1304231	1304260	30
GCF_002962485.1_CRISPR 14; Spacer 40	CCGCGACAGCGCATGTTGGATAAAATAGAC	1304297	1304326	30	Phage; helix-turn-helix transcriptional regulator; Streptococcus suis strain 89-4294; RJW48_11390; 100%
GCF_002962485.1_CRISPR 14; Spacer 41	AAGGCAACGACCACACCCGCAAAGCCAACA	1304363	1304392	30
GCF_002962485.1_CRISPR 14; Spacer 42	AGATGACACGAGTACCATCAGGATAGTTAG	1304429	1304458	30
GCF_002962485.1_CRISPR 14; Spacer 43	GCATACACAAGCACGAAACAGACAAGAAAG	1304495	1304524	30
GCF_002962485.1_CRISPR 14; Spacer 44	AGTGATGATAATGTAGTTAAGTTTTGGGAT	1304561	1304590	30
GCF_002962485.1_CRISPR 14; Spacer 45	TTGGGAATTGCTTGACGATTTTGGCACAAT	1304627	1304656	30
GCF_002962485.1_CRISPR 14; Spacer 46	GAATTTCTAGGCATTCCGTAGCGTTCATTT	1304693	1304722	30
GCF_002962485.1_CRISPR 14; Spacer 47	GAATGCCCTAAATCCTATTTTTTATTTAAT	1304759	1304788	30
GCF_002962485.1_CRISPR 14; Spacer 48	GTTCATCAGTTATTTCCTCAAAACGTAGAT	1304825	1304854	30	Phage; PBSX family phage terminase large subunit; Streptococcus suis strain DNS20; NQZ91_04555; 100%
GCF_002962485.1_CRISPR 14; Spacer 49	CGTTCTGTAAACATACCGCTCGGCGTTGTT	1304891	1304920	30	Phage; PBSX family phage terminase large subunit; Streptococcus suis strain HN136; CWM22_04065; 97%
GCF_002962485.1_CRISPR 14; Spacer 50	AGTGTGTCCACCTTCACCGCTGGAATAACC	1304957	1304986	30	Phage; holin; Streptococcus suis strain HA1003; DP112_09675; 100%
GCF_002962485.1_CRISPR 14; Spacer 51	TCCTTACCTCGTCAATCGTAGGTTTTTTAA	1305023	1305052	30
GCF_002962485.1_CRISPR 14; Spacer 52	TGATTTCATGCCCTTGTCTTCATAGGTTGT	1305089	1305118	30
GCF_002962665.1_CRISPR 1; Spacer 1	TACCAACAATAGCAATCTTTTCATTATCATTGA	215365	215397	33	Phage; ABC-F type ribosomal protection protein OptrA; Streptococcus suis strain HA1003; DP112_06255; 100%
GCF_002962665.1_CRISPR 1; Spacer 2	ACTTTTTAAATAACTTGTCTGCAAGTCTAAATGT	215430	215463	34
GCF_002962665.1_CRISPR 1; Spacer 3	CGCTTGATATTTGTATAATTCAACGACTAAATTA	215496	215529	34
GCF_002962665.1_CRISPR 1; Spacer 4	CAAACTATCCAGCAGTAGAGCCAGCTGGTGATGA	215562	215595	34
GCF_002962665.1_CRISPR 1; Spacer 5	TAAGCTATACATGGAAGAATTGATACATGAGGAC	215628	215661	34
GCF_002962665.1_CRISPR 1; Spacer 6	ATTGTCACTGTTTGAAAATATCCATTTCTGGTACAC	215694	215729	36
GCF_002962665.1_CRISPR 1; Spacer 7	AAGTGTCCTAACCGCTTGCTTCCAGATTGGAAGTA	215762	215796	35
GCF_002962665.1_CRISPR 1; Spacer 8	TATCTGGATAGGTGAAAACCTTGTCAACGGTTG	215829	215861	33
GCF_002962665.1_CRISPR 1; Spacer 9	AAGTTCAAAGCCCAAGAATTTTTCCAGTTGTTCAA	215894	215928	35
GCF_002962665.1_CRISPR 1; Spacer 10	TCCTTTGATTAAGCTAAAATTGTGATGTTGTCTT	215961	215994	34	MGE; intergenic; Streptococcus suis MA2; -; 100%
GCF_002962665.1_CRISPR 1; Spacer 11	AGTTGCATTGGAACACGGTTCGGGGGTGTAGTGAA	216027	216061	35
GCF_002962665.1_CRISPR 1; Spacer 12	ATTATCGCTGGCATCTTCGAAGGATACCACATCCC	216094	216128	35
GCF_002962665.1_CRISPR 1; Spacer 13	AGATTTGATACCAGCTTTATCGCGCATCTTGGCAT	216161	216195	35	Phage; hypothetical protein; Streptococcus suis strain 2018WUSS151; NOV99_10510; 94%
GCF_002962665.1_CRISPR 1; Spacer 14	TCCGCCAAAGACTCTACCTAAACCGTCTCCAAGAA	216228	216262	35	Phage; phage tail protein; Streptococcus suis strain HA0609; CR542_04525; 100%
GCF_002962665.1_CRISPR 1; Spacer 15	ATTCGTATAATAAAATTCTCTATTAGAATAAACA	216295	216328	34
GCF_002962665.1_CRISPR 1; Spacer 16	ATCTAGTTCCGATTTTTTTATCCGTTTGGTACC	216361	216393	33	Phage; excisionase; Streptococcus suis 6407; ID09_04275; 100%
GCF_002962665.1_CRISPR 1; Spacer 17	AAAATCATCGATTGACAGAGAACACTGGTCAAGC	216426	216459	34
GCF_002962665.1_CRISPR 1; Spacer 18	AACGTACCTGCTCGGACGGACCG	216492	216514	23
GCF_002962665.1_CRISPR 1; Spacer 19	TGGACGGCACTATGGGAACACCTGGCACATCG	216547	216578	32
GCF_002962815.1_CRISPR 5; Spacer 1	CGGTCCGTCCGAGCAGCTAGTCTGTCGATACGTT	1867186	1867219	34	Phage; transcriptional regulator; Streptococcus suis ISU2912; A7J10_03775; 97%
GCF_002962815.1_CRISPR 5; Spacer 2	AGGTGCTGTCTTAAAAATCTTAGGTGGCATTATT	1867252	1867285	34	MGE; hypothetical protein; Streptococcus suis strain 10; SSU10_01368; 97%
GCF_002962815.1_CRISPR 5; Spacer 3	GCTGTGAAGATAGTTGACTGCGTACCTGTTTTCGTC	1867318	1867353	36	Chromosome; hypothetical protein; Streptococcus suis strain LS9N; -; 94%
GCF_002962815.1_CRISPR 5; Spacer 4	ATTATCCATCCGACACAGAAGCCTATTCCTGTGCT	1867386	1867420	35	Phage; site-specific DNA-methyltransferase; Streptococcus suis strain HA1003; DP112_09855; 100%
GCF_002962815.1_CRISPR 5; Spacer 5	TGACTGTAAAATCAGTCTTAGTTTGTGCGCTGAT	1867453	1867486	34
GCF_002962815.1_CRISPR 5; Spacer 6	ACACGTTCATCTATGATAGTGATTACCCTAACA	1867519	1867551	33
GCF_002962815.1_CRISPR 5; Spacer 7	TCTAGCAACTAACCGAACTCTTTTCTCTTCGGTT	1867584	1867617	34
GCF_002962815.1_CRISPR 5; Spacer 8	ATATTACACCGAACGGTGTTTTCATCCACACTAA	1867650	1867683	34
GCF_002962815.1_CRISPR 5; Spacer 9	CTTATTTTTTTGTATCATGCTGATTATTTTTATA	1867716	1867749	34
GCF_002962815.1_CRISPR 5; Spacer 10	GTTCGTCAATTTCGTTCGGGAGATTTTCCCACGT	1867782	1867815	34
GCF_002962815.1_CRISPR 5; Spacer 11	GCTGGAAAGTGCTTGCTTTACTTTCTTGGTTCAT	1867848	1867881	34
GCF_002962815.1_CRISPR 5; Spacer 12	CGTAACAAACATTGACCTTTTGAATTCCATTCGT	1867914	1867947	34
GCF_002962815.1_CRISPR 5; Spacer 13	GCCAGCCGTTATGCCAGAAGATACACCAGCGCAA	1867980	1868013	34
GCF_002962815.1_CRISPR 5; Spacer 14	GTTCTTACAAGGTCAGCGGAGCCAAGACATTCTCT	1868046	1868080	35	Phage; holin; Streptococcus suis strain SH1510; DP111_07245; 100%
GCF_002962815.1_CRISPR 5; Spacer 15	CAATTTTGGAGGTATTAGATGACAATCAATCTT	1868113	1868145	33	Phage; holin; Streptococcus suis strain SH1510; DP111_07245; 100%
GCF_002962815.1_CRISPR 5; Spacer 16	TAACCGTTTGATAATAGCGGTCTGCCTTTTCCGT	1868178	1868211	34
GCF_002962815.1_CRISPR 5; Spacer 17	AGTAAGGCAAGGATAAATAATCCAAGTGCTACAAG	1868244	1868278	35
GCF_002962815.1_CRISPR 5; Spacer 18	ATTAAACGACCCTGAACTAAAAGAATTTTTTAA	1868311	1868343	33
GCF_002962815.1_CRISPR 5; Spacer 19	TTTGAAAATGTAGCGGAACAAAATAAGTTTTT	1868376	1868407	32
GCF_002962815.1_CRISPR 5; Spacer 20	ATTGAGTTATTTTGTGAGAAGCTAGCAGATATT	1868440	1868472	33
GCF_002962815.1_CRISPR 5; Spacer 21	GTGCCTAACTCCGAGAACAAGGTGCCTAACTCCGA	1868505	1868539	35
GCF_002962815.1_CRISPR 5; Spacer 22	TAGTTTGACTTCCTGACTTTTATTATTCATTTGA	1868572	1868605	34
GCF_002962815.1_CRISPR 5; Spacer 23	CCGTCTGGACTTCCAGCCAACTTCGATATTTGCT	1868638	1868671	34
GCF_002962945.1_CRISPR 7; Spacer 1	TTTTTTTGATAACTTAATTTTAACTTAAAAGCC	1728289	1728321	33
GCF_002962945.1_CRISPR 7; Spacer 2	TTGAATAAAGTGAACACACATTCTGGCTCCACTC	1728354	1728387	34
GCF_002962945.1_CRISPR 7; Spacer 3	ACAATCGAGGACGGTATGACGGATAAGAACTCTC	1728420	1728453	34
GCF_002962945.1_CRISPR 7; Spacer 4	AATAAAATCAAAGTCAGCTTGTGAATAGGCGATAA	1728486	1728520	35
GCF_002962945.1_CRISPR 7; Spacer 5	ACTTCGGCAGCTCGAAAACCTTTGGCATTTAAG	1728553	1728585	33	MGE; hypothetical protein; Streptococcus suis strain Ssuis_MA2; -; 100%
GCF_002962945.1_CRISPR 7; Spacer 6	CCATCCAAGTTCACGTTCTGGTTGATTGTATTGT	1728618	1728651	34	MGE; UvrABC system protein B; Streptococcus suis strain Ssuis_MA2; -; 97%
GCF_002962945.1_CRISPR 7; Spacer 7	TCTCCGCCTCGATAATGTGGATGTAAGTGGTCTA	1728684	1728717	34
GCF_002962945.1_CRISPR 7; Spacer 8	CAGTTGATAGCTCTGTACCTACAATTGTTACTTCC	1728750	1728784	35
GCF_002962945.1_CRISPR 7; Spacer 9	ATCAATGTTTATTCGCTCATTCAGTGCCTCTAATTC	1728817	1728852	36
GCF_002962945.1_CRISPR 7; Spacer 10	TCCTAAACGCATATGCCTAAAATGTGGGAAAGT	1728885	1728917	33	Phage; intergenic; Streptococcus suis strain INT-01 ; -; 100%
GCF_002962945.1_CRISPR 7; Spacer 11	TCAAACAAGATATAGAATGTACATACTTTATAAA	1728950	1728983	34
GCF_002962945.1_CRISPR 7; Spacer 12	ATCTAATAAGATATACAAGATAGACACTAATC	1729016	1729047	32
GCF_002962945.1_CRISPR 7; Spacer 13	AAACTTTGAATAACCGAATTGACAGAGAAGTTA	1729080	1729112	33
GCF_002962945.1_CRISPR 7; Spacer 14	TGGGAACGGAACTGACATCTTACCTGAAATAGAAT	1729145	1729179	35	Phage; hypothetical protein; Streptococcus suis strain SH0104; CRH08_RS06580; 100%
GCF_002962945.1_CRISPR 7; Spacer 15	CGCATAATCTCGGAGCCCTGCCTATTATTGAATACC	1729212	1729247	36	Phage; phage portal protein; Streptococcus suis strain SH0104; CRH08_RS06660; 100%
GCF_002962945.1_CRISPR 7; Spacer 16	CAATAATTCCTGCTATGCCGTTTGCGGTTGCGTTC	1729280	1729314	35
GCF_002962945.1_CRISPR 7; Spacer 17	CGTAAGGTTCAACTTTTGAACTATTCAACTTCCG	1729347	1729380	34	Phage; intergenic; Streptococcus suis strain CZ130302; -; 97%
GCF_002962945.1_CRISPR 7; Spacer 18	AATTGTCACCTCCAAATTCTTGAAAAATGCCACT	1729413	1729446	34	Phage; intergenic; Streptococcus suis strain ISU2812; -; 100%
GCF_002962945.1_CRISPR 7; Spacer 19	ATCTACTGGTACTGCTTATGACACTACGGATAAT	1729479	1729512	34
GCF_002962945.1_CRISPR 7; Spacer 20	GATTTAAAAACAATCCAATCCTTGCATCAAAACC	1729545	1729578	34
GCF_002962945.1_CRISPR 7; Spacer 21	ATCGATACGGTAGGTCTTGCCTTCCGGAGTCACGAT	1729611	1729646	36
GCF_002962945.1_CRISPR 7; Spacer 22	GACGAAAACAGGTACGCAGTCAACTATCTTCACAGC	1729679	1729714	36	Phage; hypothetical protein; Streptococcus suis strain SH1510; DP111_07265; 92%
GCF_002962945.1_CRISPR 7; Spacer 23	AAAGAAACTGTTTCAAGTTCCCCACACGTGTCAC	1729747	1729780	34
GCF_002962945.1_CRISPR 7; Spacer 24	CAACGATTTGTTTCCAAATTTTAACCTCATAGCT	1729813	1729846	34	Phage; hypothetical protein; Streptococcus suis strain ISU2912; A7J10_07475; 100%
GCF_002962945.1_CRISPR 7; Spacer 25	AGACTGGAAGAGTTCATAAACTTCATTATTTCCG	1729879	1729912	34	Chromosome; type VII secretion protein EssC; Streptococcus suis strain WUSS351; E8M06_09965; 97%
GCF_002962945.1_CRISPR 7; Spacer 26	AATAATGCCACCTAAGATTTTTAAGACAGCACCT	1729945	1729978	34	MGE; hypothetical protein; Streptococcus suis strain 10; SSU10_01368; 97%
GCF_002962945.1_CRISPR 7; Spacer 27	AACGTATCGACAGACTAGCTGCTCGGACGGACCG	1730011	1730044	34	Phage; transcriptional regulator; Streptococcus suis ISU2912; A7J10_03775; 97%
GCF_002963465.1_CRISPR 10; Spacer 1	AGAGCGTGGACGATGGGAAATTAAGACGCG	1361848	1361877	30
GCF_002963465.1_CRISPR 10; Spacer 2	CCGTTCCACATTGAACTTGATGAAGTTGAA	1361914	1361943	30	Phage; terminase large subunit; Streptococcus suis strain LSM178; GRI05_09470; 97%
GCF_002963465.1_CRISPR 10; Spacer 3	CGCCGAAAGCTCCCGTAGAGCTTTGCCGTG	1361980	1362009	30	dICE (TnGBS2); intergenic; Streptococcus suis strain ISU2912; -; 100%
GCF_002963465.1_CRISPR 10; Spacer 4	TACTCGAATGCGGGATGGGTCTATACTTTG	1362046	1362075	30
GCF_002963465.1_CRISPR 10; Spacer 5	AGCAGTGATAGCAAGAGCAAGAGGGGCGTG	1362112	1362141	30
GCF_002963465.1_CRISPR 10; Spacer 6	TAAACGTTTGTTTATCGGATTAGCTTTAG	1362178	1362206	29
GCF_002963465.1_CRISPR 10; Spacer 7	AGATAGCTGTCCAGATGTCTGTCAGCCATT	1362243	1362272	30	Plasmid; hypothetical protein; Streptococcus suis T15 plasmid; NLY75_11285; 100%
GCF_002963465.1_CRISPR 10; Spacer 8	TTTGGGTACGATTATTTTGATGAGAGTTAT	1362309	1362338	30
GCF_002963465.1_CRISPR 10; Spacer 9	ACAAGATTCTGGCATCCTTGATCTCTGTCC	1362375	1362404	30	Phage; phage tail protein; Streptococcus suis strain 39565; KPA27_02890; 96%
GCF_002963465.1_CRISPR 10; Spacer 10	AGTAAACACCTCTGTTGTAACATAGCCATT	1362441	1362470	30
GCF_002963465.1_CRISPR 10; Spacer 11	TATCCGAGATGTGCTAAAGCAAGCCCACTA	1362507	1362536	30
GCF_002963465.1_CRISPR 10; Spacer 12	TTATTGGTATTGATATCATCTATGGTTTTA	1362573	1362602	30
GCF_002963465.1_CRISPR 10; Spacer 13	TCAACCGTATGATAAATACCTCTCATCACC	1362639	1362668	30
GCF_002963465.1_CRISPR 10; Spacer 14	CCTGGACCACCGAATAACTTAGCGGTCTCT	1362705	1362734	30	Phage; DUF1351 domain-containing protein; Streptococcus suis strain CZ130302; CVO91_02675; 100%
GCF_002963465.1_CRISPR 10; Spacer 15	AGGTGGTTGATGATTTGTATAACGGGCTGT	1362771	1362800	30	Plasmid; protein rep; Streptococcus suis strain ISU2812 plasmid; A7J09_12325; 100%
GCF_003285245.1_CRISPR 13; Spacer 1	TGATGGGGAAAGAGATGGATGACATTGACC	852416	852445	30	Phage; intergenic; Streptococcus suis strain SC183; ; 97%
GCF_003285245.1_CRISPR 13; Spacer 2	TTCAGTTAAAGACCAGGGCAAAGGGCTGCA	852482	852511	30	Plasmid; Rep; Streptococcus suis T15 plasmid pT15_2; NLY75_11270; 96%
GCF_003285245.1_CRISPR 13; Spacer 3	TTGATGTAACGTATGCAGAACCATCACATT	852548	852577	30
GCF_003285245.1_CRISPR 13; Spacer 4	CTGTCGTTTGTCCACAAACAACAATAGACCCA	852614	852645	32	Phage; PBSX family phage terminase large subunit; Streptococcus suis strain NLS40; RJW49_03055; 94%
GCF_003285245.1_CRISPR 13; Spacer 5	ATTGGAAGGCAAGGCTTATAAACTTGCAGCA	852682	852712	31
GCF_003285245.1_CRISPR 13; Spacer 6	AGTGCTTGATGTAAGCAAGTAATTGTGCCT	852749	852778	30	MGE; Rha family transcriptional regulator; Streptococcus suis strain 1112S; J1N58_11600; 100%
GCF_003285245.1_CRISPR 13; Spacer 7	TCAGCGCTGGAAGATAAGGAAGAAGAATGC	852815	852844	30
GCF_003285245.1_CRISPR 13; Spacer 8	CCGAAGAAAAGAATTTCAGAAGTGCGCAGA	852881	852910	30
GCF_003285245.1_CRISPR 13; Spacer 9	TAACGATAATGGCGACACATTAACAGAAGA	852947	852976	30
GCF_003285245.1_CRISPR 13; Spacer 10	TTTAAGATAAATATAGTGAAGTTCTTTGTA	853013	853042	30
GCF_003285245.1_CRISPR 13; Spacer 11	ACGACCCGCTCCCTTGTGCTTCTCCGTACC	853079	853108	30	Phage; DNA cytosine-5-methyltransferase; Streptococcus suis strain Ss_48; U0695_04250; 100%
GCF_003285245.1_CRISPR 13; Spacer 12	ATAGCCGAACCTTCTAACGACAAATGCGTC	853145	853174	30	Phage; hypothetical protein; Streptococcus suis SSUPMMYF001; PFZ59_10985; 93%
GCF_003285245.1_CRISPR 13; Spacer 13	GTTACATAGCCATATTCATGTCGTTTTGCA	853211	853240	30
GCF_003285245.1_CRISPR 13; Spacer 14	AGTTTCCGACGGTTGACCGTTTTGTGAGTT	853277	853306	30
GCF_003285245.1_CRISPR 13; Spacer 15	TTTCCCACTTTGCAACAGTTGGCTGTTCTTG	853343	853373	31
GCF_003285245.1_CRISPR 13; Spacer 16	TGAGATAGTAAGAATTTTGCTTGTCTCACA	853410	853439	30
GCF_003285245.1_CRISPR 13; Spacer 17	CTATGATGCCTGTACTTAATTCTTTCGCCA	853476	853505	30	Phage; hypothetical protein; Streptococcus suis strain AKJ18; K6969_07095; 96%
GCF_003285245.1_CRISPR 13; Spacer 18	GCGTCGGGGCTTTTGCCTTTTGCTGTGCTT	853542	853571	30
GCF_003285245.1_CRISPR 13; Spacer 19	TCATTTTTTCTCATTCCAGTGAAGGCTAGC	853608	853637	30	MGE; site-specific integrase; Streptococcus suis strain CZ130302; CVO91_05975; 97%
GCF_003285245.1_CRISPR 13; Spacer 20	TCTTGAAAGCTAAGCTAACTCCAGCAGGA	853674	853702	29
GCF_003285245.1_CRISPR 13; Spacer 21	ATTCTGTTATCTGGTTAGATAGTGCTAAAT	853739	853768	30
GCF_003285245.1_CRISPR 13; Spacer 22	AACGGCTTTATATCAGAAAATGAATAAAGA	853805	853834	30
GCF_003285245.1_CRISPR 13; Spacer 23	TAAGGAGACTTTGGCTGGGGTACATGGTAA	853871	853900	30	Phage; peptidoglycan amidohydrolase family protein; Streptococcus suis strain 2022WUSS148; U0N78_09515; 100%
GCF_003285245.1_CRISPR 13; Spacer 24	AAGAGCCTCACCCCCTTTCCTTGTATGATA	853937	853966	30	Phage; intergenic; Streptococcus suis strain INT-01; ; 100%
GCF_003285245.1_CRISPR 13; Spacer 25	TATGTGGGTATATTACCTGGCTTCTACGAT	854003	854032	30	Phage; intergenic; Streptococcus suis strain 2022WUSS148; ; 100%
GCF_003285245.1_CRISPR 13; Spacer 26	TCCTCAGAAAGGGAAAACAGAACTTATCCA	854069	854098	30	Phage; phage head morphogenesis protein; Streptococcus suis strain 2018WUSS151; NOV99_10545; 97%
GCF_003285245.1_CRISPR 13; Spacer 27	CGTTAAAAGACAAATTGATAGGGTAGTTA	854135	854163	29
GCF_003933845.1_CRISPR 6; Spacer 1	CGGTCCGTCCGAGCAGCTAGTCTGTCGATACGTT	1097203	1097236	34	Phage; transcriptional regulator; Streptococcus suis ISU2912; A7J10_03775; 97%
GCF_003933845.1_CRISPR 6; Spacer 2	ACGGTGAGGAGGTGGTCCAACATCTTGACAGCAGG	1097269	1097303	35	Phage; intergenic; Streptococcus suis strain M104170_C2; -; 97%
GCF_003933845.1_CRISPR 6; Spacer 3	TTTATCCTCTACAAACAAAACTATTTTAACAGGA	1097336	1097369	34	Phage; intergenic; Streptococcus suis 89-1591; -; 100%
GCF_003933845.1_CRISPR 6; Spacer 4	AGTATAGTCTGCGCTTGTGACATAACATCTGCCC	1097402	1097435	34	Phage; prophage LambdaSa2 PblB; Streptococcus suis strain NCTC10237; NCTC10237_00889; 91%
GCF_003933845.1_CRISPR 6; Spacer 5	TTGTTGAGTACCAGCTTGTCATCCATTTTTTTG	1097468	1097500	33	Phage; phage protein; Streptococcus suis strain NCTC10237; NCTC10237_01384; 100%
GCF_003933845.1_CRISPR 6; Spacer 6	GTTCCTGTATGAACCTGTAAACCACCTGTATAAT	1097533	1097566	34
GCF_003933845.1_CRISPR 6; Spacer 7	GAGGAGGTTGTCAATCGTGTCTTACTTGTTCGGG	1097599	1097632	34	Phage; hypothetical protein; Streptococcus suis strain HA1003; DP112_09725; 97%
GCF_003933845.1_CRISPR 6; Spacer 8	ATCTTTAGTAGTTTTATATACACCACCTAAATCA	1097665	1097698	34
GCF_003933845.1_CRISPR 6; Spacer 9	CGACCGTGAGGCTGACTTTATCAACTGTGTCATTTG	1097731	1097766	36	Phage; single-stranded DNA-binding protein; Streptococcus suis 89-1591; MUN40_07610; 91%
GCF_003933845.1_CRISPR 6; Spacer 10	GTGAGTTGTTTCGCATCCTCCTCTTCCGTACACGA	1097799	1097833	35
GCF_003933845.1_CRISPR 6; Spacer 11	TTGTTCTATTTGTAAATCAAGAAATTCAGCTAAG	1097866	1097899	34
GCF_003933845.1_CRISPR 6; Spacer 12	ATAGCACTTTCAGTAGCTTTAACATCACTCTCA	1097932	1097964	33
GCF_003933845.1_CRISPR 6; Spacer 13	TTGTTGTCATCGCTCCATAAATTCATCGCTTTCA	1097997	1098030	34
GCF_003933845.1_CRISPR 6; Spacer 14	ACTCTTATGATTTTTATACCGAATCTGATTTAGTT	1098063	1098097	35
GCF_003933845.1_CRISPR 6; Spacer 15	TCAATCGTTTAGTGTTGATGACAATGTAACTCCT	1098130	1098163	34
GCF_003933845.1_CRISPR 6; Spacer 16	CTACAATATCTGTATCAGGTTCAGTAATGTAAA	1098196	1098228	33
GCF_003933845.1_CRISPR 6; Spacer 17	CTCAGCAGGACCAGGATTGCAACAGGCAGGAACTG	1098261	1098295	35
GCF_003933845.1_CRISPR 6; Spacer 18	GGAGGCGGTGAGGCGTCTGAATTTGAGGCTTTT	1098328	1098360	33
GCF_003933845.1_CRISPR 6; Spacer 19	GGAGGAAACCATGAATAAACGCATTAAGAAAAA	1098393	1098425	33	Phage; hypothetical protein; Streptococcus suis strain 39565; KPA27_02820; 94%
GCF_003933845.1_CRISPR 6; Spacer 20	GCGGTTTAACCGCAAAAACAAAAGGAGACACTAT	1098458	1098491	34
GCF_003933845.1_CRISPR 6; Spacer 21	AAAACATTTACGAGGTAATTATATCATGTCAA	1098524	1098555	32
GCF_004922805.1_CRISPR 1; Spacer 1	CGGTCCGTCCGAGCAGCTAGTCTGTCGATACGTT	414580	414613	34	Phage; transcriptional regulator; Streptococcus suis ISU2912; A7J10_03775; 97%
GCF_004922805.1_CRISPR 1; Spacer 2	CGTTTTTTGATTTTTAATAGTAAAATACTTACTTT	414646	414680	35
GCF_004922805.1_CRISPR 1; Spacer 3	CGTGACAAAACTGTCCGAGGAAATGACGACTAA	414713	414745	33	Phage; hypothetical protein; Streptococcus suis strain M106471_S40; NQZ98_02855; 100%
GCF_004922805.1_CRISPR 1; Spacer 4	AGGAACAACCACCTTCCTCAGATGATGCCATTCT	414778	414811	34	Plasmid; hypothetical protein; Streptococcus suis strain ISU2812 plasmid; A7J09_12305; 94%
GCF_004922805.1_CRISPR 1; Spacer 5	AAAAGTTGATGAGTATGTTCAAACAGCTTTCCCA	414844	414877	34
GCF_004922805.1_CRISPR 1; Spacer 6	GTTTTGGCGATAAGTCGGCATTTGATGATATTA	414910	414942	33	Plasmid; hypothetical protein; Streptococcus suis strain ISU2812 plasmid; A7J09_12310; 97%
GCF_004922805.1_CRISPR 1; Spacer 7	TTGAAGAAGGAGAATTGATATGAATCAACTTACT	414975	415008	34	Phage; hypothetical protein; Streptococcus suis strain ISU2812; A7J09_RS11225; 100%
GCF_004922805.1_CRISPR 1; Spacer 8	CCACAAGAGCATCAAAATCAGCTTTAGTCCATTT	415041	415074	34	Phage; DUF4190 domain-containing protein; Streptococcus suis strain HA1003; DP112_09935; 94%
GCF_004922805.1_CRISPR 1; Spacer 9	GAAAACATTAAGGCAGCATTGGAGTATGCAGTA	415107	415139	33	Phage; hypothetical protein; Streptococcus suis DAT300; DAT300_01370; 97%
GCF_004922805.1_CRISPR 1; Spacer 10	ATAAGGAAGAATTTTAGTATCATTCATTGAGAT	415172	415204	33
GCF_004922805.1_CRISPR 1; Spacer 11	TGTCTAGTTGGTTCGAGCTGGTTGTAAATCTCGA	415237	415270	34	Phage; cI-like repressor; Streptococcus suis strain 1081; BKM67_02675; 100%
GCF_004922805.1_CRISPR 1; Spacer 12	ATCGCAGACCTGTCTTCCCGACCGTGTACAGGAA	415303	415336	34
GCF_004922805.1_CRISPR 1; Spacer 13	GCCACGATTTGCGAGATGGTTGCAAGTCGAGTTA	415369	415402	34	Phage; uncharacterised protein; Streptococcus suis strain NCTC10237; NCTC10237_00838; 100%
GCF_004922805.1_CRISPR 1; Spacer 14	AGCACCAACCTTGACTAGCAATAGCTGGCACCA	415435	415467	33
GCF_004922805.1_CRISPR 1; Spacer 15	GATTTGACTGCAGAGGAATTGCAAATTGAAATC	415500	415532	33
GCF_004922805.1_CRISPR 1; Spacer 16	TAATACCCACCAGTTGCCTCTACAGACCCTCCCG	415565	415598	34	Phage; DUF859 family phage minor structural protein; Streptococcus suis strain M104170_C2; RJW57_02525; 94%
GCF_004922805.1_CRISPR 1; Spacer 17	CGCAGTGATTTAAACGGTATCTTATATTTTGCGG	415631	415664	34
GCF_004922805.1_CRISPR 1; Spacer 18	GTAGAGTTTCTACACTTTGGTCTTTAGAGTATTTA	415697	415731	35	Phage; hypothetical protein; Streptococcus suis NLS50; RJW53_02405; 100%
GCF_004922805.1_CRISPR 1; Spacer 19	TTCGTGCAGGCGCCTATACTTCTAGCGACATCAAA	415764	415798	35	Phage; gp58-like family protein; Streptococcus suis strain SH0104; CRH08_RS06570; 100%
GCF_004922805.1_CRISPR 1; Spacer 20	GCAAGCGCAGAATCTCAGGCACGTCTGATATTA	415831	415863	33	Phage; phage tail protein; Streptococcus suis strain M106471_S40; NQZ98_02850; 100%
GCF_004922805.1_CRISPR 1; Spacer 21	GATAAGGCTTGGAACGATAAGTCCCCATATTTT	415896	415928	33	Phage; phage tail protein; Streptococcus suis strain HN105; DF184_09640; 100%
GCF_004922805.1_CRISPR 1; Spacer 22	TTTGCATATGAGCTCGAGTGCTTTTGGCAACTG	415961	415993	33
GCF_004922805.1_CRISPR 1; Spacer 23	AAGATGCAATCACTTTGCGGAAAGATGCAGGGAA	416026	416059	34
GCF_004922805.1_CRISPR 1; Spacer 24	GGGTAGCGTTGGAGGAGTTGGGATGACCATTAAA	416092	416125	34	Phage; hypothetical protein; Streptococcus suis strain SH0104; CRH08_RS06695; 100%
GCF_004922805.1_CRISPR 1; Spacer 25	GGTAATTCGTTGGTTGATTGAATGACAGTCTTCTT	416158	416192	35	Phage; DNA primase family protein; Streptococcus suis strain SH0104; CRH08_RS06735; 94%
GCF_004922805.1_CRISPR 1; Spacer 26	ATTTCAAATCCAAGAAATGATAATACTATAAAAGAT	416225	416260	36
GCF_004922805.1_CRISPR 1; Spacer 27	ATAAACCGTTGAAAATTCTATCATCAAGTGAT	416293	416324	32
GCF_004922805.1_CRISPR 1; Spacer 28	CAATCCAGTAGGTGTTCCGAACGCTACATCAGTT	416357	416390	34
GCF_004922805.1_CRISPR 1; Spacer 29	CTTATCCAGATAGAACGGAGCGAGTACCTTTCTT	416423	416456	34
GCF_004922805.1_CRISPR 1; Spacer 30	CTGAATTTGAAATGTACCAAGCCTTCACAGGACG	416489	416522	34
GCF_004922805.1_CRISPR 1; Spacer 31	TTAGACCTTAATGGGCTGGTTCAAAAGTTGCTT	416555	416587	33
GCF_004922805.1_CRISPR 1; Spacer 32	CTTCTAAGGAGCTTTCAAGGTGTTCCACAGTGGTT	416620	416654	35
GCF_004922805.1_CRISPR 1; Spacer 33	GTGATAGCCTGACGAATCCACCAGGTTGCATAG	416687	416719	33	Chromosome; RNA polymerase sigma factor RpoD; Streptococcus suis strain NCTC10237; NCTC10237_01351; 100%
GCF_004922805.1_CRISPR 1; Spacer 34	CTTGCTATAGCTGCAACTGCGACTGCCCTTCACT	416752	416785	34
GCF_004922805.1_CRISPR 1; Spacer 35	AATTTCAAGGTTTTTTTGTTTTTCTTTATACCAT	416818	416851	34
GCF_004922815.1_CRISPR 4; Spacer 1	TTATATTCGTCAATGATTTCCTGCACCGCT	745379	745408	30
GCF_004922815.1_CRISPR 4; Spacer 2	TGACATTAAGTATATTCGCAGTGCCAATCT	745445	745474	30
GCF_004922815.1_CRISPR 4; Spacer 3	AATTACCGAAGCAGCTGCCAAAGCAGACTT	745511	745540	30	Phage; DUF1351 domain-containing protein; Streptococcus suis strain 89-4294; RJW48_05400; 100%
GCF_004922815.1_CRISPR 4; Spacer 4	CAGAAGTAAAAGTTTGTGGTATCACTTATT	745577	745606	30
GCF_004922815.1_CRISPR 4; Spacer 5	AGCAGAAGACCAGCTTTACTACTTCCAATC	745643	745672	30
GCF_004922815.1_CRISPR 4; Spacer 6	TCGGCTAACTCGTATTCTTTAGCCAAGTAAG	745709	745739	31
GCF_004922815.1_CRISPR 4; Spacer 7	TCCGCTAACAACACACTTTACCGTCAAGTT	745776	745805	30
GCF_004922815.1_CRISPR 4; Spacer 8	AGTGACTTTTCAAGCACTCCCTTAATAGCT	745842	745871	30
GCF_004922815.1_CRISPR 4; Spacer 9	CCCGTCAACGCTTCCAGCTTGACACGGTTT	745908	745937	30
GCF_004922815.1_CRISPR 4; Spacer 10	TCGAGTAACAACAGTTGAGAATGTAGTTGA	745974	746003	30	Phage; phage tail protein; Streptococcus suis strain M106471_S40; NQZ98_02850; 100%
GCF_004922815.1_CRISPR 4; Spacer 11	AGCAACCAGACGGAAGATTGAAACTATATC	746040	746069	30	Plasmid; intergenic; Streptococcus suis strain ISU2812 plasmid pISU2812; -; 100%
GCF_004922815.1_CRISPR 4; Spacer 12	AATGCACTGGCACAGATATTCCAGAAGAAA	746106	746135	30
GCF_004922815.1_CRISPR 4; Spacer 13	TGTATTTCAAGGGCTTTCTGTTACTGGTTA	746172	746201	30
GCF_004922815.1_CRISPR 4; Spacer 14	CAAACTTACCATGATTTTCTTGTAATGCGT	746238	746267	30
GCF_004922815.1_CRISPR 4; Spacer 15	ACGAGCATTACCAGGCTAACTATCTTACCT	746304	746333	30	dICE (TnGBS2); replication initiator protein A; Streptococcus suis ID48908; RMQ61_02050; 100%
GCF_004922815.1_CRISPR 4; Spacer 16	TTACGATTGGCATAGTTATTATCAATATAA	746370	746399	30
GCF_004922815.1_CRISPR 4; Spacer 17	ATAAATATTAGAGCGTGGGCAGATTCAGTT	746436	746465	30
GCF_004922815.1_CRISPR 4; Spacer 18	ATATAACCGAATGAATGTTTGTTAAAACCT	746502	746531	30
GCF_004922815.1_CRISPR 4; Spacer 19	TTAAAACAAGGAAAAAAAGGAGAATAATAT	746568	746597	30
GCF_004922815.1_CRISPR 4; Spacer 20	AGAAGAGGCAGCTCATGTAGCAGACACTTA	746634	746663	30
GCF_004922815.1_CRISPR 4; Spacer 21	CTTAAAAACTAAATTTTTTCTAATAGCCCA	746700	746729	30
GCF_004922815.1_CRISPR 4; Spacer 22	CTCAGAGACGAGATTATTGCCAGAGATGGT	746766	746795	30
GCF_004922815.1_CRISPR 4; Spacer 23	AAGATACGCTCTTTATTAACCCAAGCTTTT	746832	746861	30
GCF_004922815.1_CRISPR 4; Spacer 24	TTATAAACGCATGAAAACTCAAGCTCTTAA	746898	746927	30
GCF_004922815.1_CRISPR 4; Spacer 25	GTCTGGCATGGATATCGATGGTGATGTTAT	746964	746993	30
GCF_004922815.1_CRISPR 4; Spacer 26	TTCTTACCTATCTTGTTGATCTTATGAACA	747030	747059	30
GCF_004922815.1_CRISPR 4; Spacer 27	TCTTTCGTTTTAAATTAGAACCTTCTAGCT	747096	747125	30
GCF_004922815.1_CRISPR 4; Spacer 28	AAACAAAGAATTTAAAACATCGTTGAACAT	747162	747191	30
GCF_004922815.1_CRISPR 4; Spacer 29	CATTGCTTGCTCAGCTTCAGCTCTCAATGC	747228	747257	30	Phage; terminase large subunit; Streptococcus suis strain NCTC10237; NCTC10237_00876; 93%
GCF_004922815.1_CRISPR 4; Spacer 30	TTAATTTGTGTTGTTGTATTTGTTTGCCAC	747294	747323	30
GCF_004922815.1_CRISPR 4; Spacer 31	TCGCCACTAGAACGTAAACATCGTTATTAA	747360	747389	30
GCF_004922815.1_CRISPR 4; Spacer 32	TGAATTTCAATGTTGAAATAACGATCGCCT	747426	747455	30
GCF_004922815.1_CRISPR 4; Spacer 33	TTCTCCTATGGATTTTAGAAATTTTAAGTG	747492	747521	30
GCF_004922815.1_CRISPR 4; Spacer 34	AAATGACGCAAAAGTATATAAGAATCTTAG	747558	747587	30
GCF_004922815.1_CRISPR 4; Spacer 35	CGTTCATTTTAGTTCCATGCTTTGCGGTAT	747624	747653	30
GCF_004922815.1_CRISPR 4; Spacer 36	CGTTCATTTTAGTTCCATGCTTTGCGGTAT	747690	747719	30
GCF_004922815.1_CRISPR 4; Spacer 37	CGCGTCTTAATTTCCCATCGTCCACGCTCT	747756	747785	30
GCF_004922855.1_CRISPR 5; Spacer 1	CGTAAGAAATAGAGCGAAATTCTCTAAAAGGAA	1225984	1226016	33
GCF_004922855.1_CRISPR 5; Spacer 2	TAACGATTTAGACGGTTCTTATTTTATCCGTACTA	1226049	1226083	35
GCF_004922855.1_CRISPR 5; Spacer 3	GTAAACCGATATTTTAACATGAGTTGTATCTAT	1226116	1226148	33
GCF_004922855.1_CRISPR 5; Spacer 4	AAAATTTACCGTTGTGTATAGCATTACCCATA	1226181	1226212	32
GCF_004922855.1_CRISPR 5; Spacer 5	AATTGTATTCACTATTTTACTAACACAGGACTACG	1226245	1226279	35
GCF_004922855.1_CRISPR 5; Spacer 6	TAATGTAGTTGAGAAAATAGTAAATAATCTAACTC	1226312	1226346	35
GCF_004922855.1_CRISPR 5; Spacer 7	ATTATCTGACGATGTAAAAAACGTTTGTGATAAA	1226379	1226412	34
GCF_004922855.1_CRISPR 5; Spacer 8	AAATAATGGTAGAGGTATTGGATTTGAAATTGT	1226445	1226477	33
GCF_004922855.1_CRISPR 5; Spacer 9	AAAATTAGTATTTGACGTAGGAAAAATATCTGAC	1226510	1226543	34
GCF_004922855.1_CRISPR 5; Spacer 10	CTGAAAGCATTCAAAAAAGAATTGACGCTGGAAAT	1226576	1226610	35
GCF_004922855.1_CRISPR 5; Spacer 11	TAAAGATACTTATGCTCACACTATTCACAATAT	1226643	1226675	33
GCF_004922855.1_CRISPR 5; Spacer 12	CTGATTCATTGCCTGCTTAGCGACAAGCCCCATC	1226708	1226741	34	Phage; phage major capsid protein; Streptococcus suis strain ISU2812; A7J09_RS11290; 100%
GCF_004922855.1_CRISPR 5; Spacer 13	TTTACAAACTCCATCTGTTTTAGGAGGAAAATCCT	1226774	1226808	35
GCF_004922855.1_CRISPR 5; Spacer 14	ATCGTCTAAAGATGATTATGCTCAAACCATTTA	1226841	1226873	33
GCF_004922855.1_CRISPR 5; Spacer 15	TATGTAACTGCATATAACATTGATGTTAAAAAAA	1226906	1226939	34
GCF_004922855.1_CRISPR 5; Spacer 16	CTGAAAGTATACAGAAAAGATTAGACGCTGGAA	1226972	1227004	33
GCF_004922855.1_CRISPR 5; Spacer 17	AACTAAACTCCACTATACAATTTAAAACAACACT	1227037	1227070	34
GCF_004922855.1_CRISPR 5; Spacer 18	TAAAAAACTTACTAAACATGTCTACCCCACTTTC	1227103	1227136	34
GCF_004922855.1_CRISPR 5; Spacer 19	TGCAGCACCATTTGTCGCTTTAAGTACACCTCCT	1227169	1227202	34	Phage; phage tail spike protein; Streptococcus suis strain Ss_48; U0695_04420; 100%
GCF_004922855.1_CRISPR 5; Spacer 20	TTCTTTGTTGAAGTCTCCAACTCCCAGGATAAAA	1227235	1227268	34	Phage; phage portal protein; Streptococcus suis strain ISU2812; A7J09_RS11300; 97%
GCF_004922855.1_CRISPR 5; Spacer 21	AAGGTATGGATCTAGTGCAGTCCCAAGGTCACTCGC	1227301	1227336	36	MGE; UvrABC system protein B; Streptococcus suis strain Ssuis_MA2; -; 94%
GCF_004922855.1_CRISPR 5; Spacer 22	CTATAATCCATAGAGTAAGTTACTTTGCCTCGCC	1227369	1227402	34	Phage; holin; Streptococcus suis strain SS389; K6976_03050; 94%
GCF_004922855.1_CRISPR 5; Spacer 23	CATTCGCTCGTCTGGCCATACAAACGTTGAACGC	1227435	1227468	34	Phage; site-specific DNA-methyltransferase; Streptococcus suis strain HA1003; DP112_09845; 97%
GCF_004922855.1_CRISPR 5; Spacer 24	ATCTCAATGAATGATACTAAAATTCTTCCTTAT	1227501	1227533	33
GCF_004922855.1_CRISPR 5; Spacer 25	TACTGCATACTCCAATGCTGCCTTAATGTTTTC	1227566	1227598	33	Phage; hypothetical protein; Streptococcus suis DAT300; DAT300_01370; 97%
GCF_004922855.1_CRISPR 5; Spacer 26	AAATGGACTAAAGCTGATTTTGATGCTCTTGTGG	1227631	1227664	34	Phage; DUF4190 domain-containing protein; Streptococcus suis strain HA1003; DP112_09935; 94%
GCF_004922855.1_CRISPR 5; Spacer 27	AGTAAGTTGATTCATATCAATTCTCCTTCTTCAA	1227697	1227730	34	Phage; holin; Streptococcus suis strain ISU2812; A7J09_RS11220; 100%
GCF_004922855.1_CRISPR 5; Spacer 28	AAAGTAAGTATTTTACTATTAAAAATCAAAAAACG	1227763	1227797	35
GCF_004922855.1_CRISPR 5; Spacer 29	AACGTATCGACAGACTAGCTGCTCGGACGGACCG	1227830	1227863	34	Phage; transcriptional regulator; Streptococcus suis ISU2912; A7J10_03775; 97%
GCF_004922915.1_CRISPR 13; Spacer 1	AACAATACTGTTGTTTGTCGATTTGATAAT	1414536	1414565	30
GCF_004922915.1_CRISPR 13; Spacer 2	ACATTGACGTCTTTGAGTATAGTCAAATG	1414602	1414630	29	Phage; hypothetical protein; Streptococcus suis strain HA1003; DP112_09695; 100%
GCF_004922915.1_CRISPR 13; Spacer 3	AGCAGTTCTTTTAGTTCATTCATTAACTCA	1414667	1414696	30	Phage; hypothetical protein; Streptococcus suis strain ISU2912; A7J10_07595; 100%
GCF_004922915.1_CRISPR 13; Spacer 4	CTTCATAGAGGAAAGTTACAACTGCTGAAT	1414733	1414762	30
GCF_004922915.1_CRISPR 13; Spacer 5	CAAGACACGGACACTAGAACCGTTTACAGA	1414799	1414828	30	Phage; phage/plasmid primase P4 family; Streptococcus suis strain SS/UPM/MY/F001; PFZ59_10800; 100%
GCF_004922915.1_CRISPR 13; Spacer 6	AACTGACAAGCCTTCAAATGATTAAACAAT	1414865	1414894	30	Phage; intergenic; Streptococcus suis strain 89-4294; -; 100%
GCF_004922915.1_CRISPR 13; Spacer 7	CGTCCTTTCAAAAATTCTGGTATTGGATCG	1414931	1414960	30	Phage; DUF1372 family protein; Streptococcus suis strain FJSM5; K6974_11705; 100%
GCF_004922915.1_CRISPR 13; Spacer 8	AGACCAGCTTAAATGGTTGGTTGATACGGC	1414997	1415026	30
GCF_004922915.1_CRISPR 13; Spacer 9	TGATGATGTTCGTATCTTACCTATTCGTGG	1415063	1415092	30
GCF_004922915.1_CRISPR 13; Spacer 10	AGTATTGTCATACACAATCCAAAATAACCG	1415129	1415158	30
GCF_004922915.1_CRISPR 13; Spacer 11	TATCAGTGTTAAAATTTTCAACTTTTATCC	1415195	1415224	30
GCF_004922915.1_CRISPR 13; Spacer 12	ATAACTGATGGAGTTTGTAAAGAAAATTGT	1415261	1415290	30
GCF_004922915.1_CRISPR 13; Spacer 13	TTTTGGTGTCTAGTAGGAAACGTGTTAGAA	1415327	1415356	30
GCF_004922915.1_CRISPR 13; Spacer 14	TACATAGTTTCAATTTCGCCATTGCCGCCT	1415393	1415422	30	Phage; hypothetical protein; Streptococcus suis strain HN105; DF184_09620; 100%
GCF_004922915.1_CRISPR 13; Spacer 15	CAGGCACAGGTACTAAAATTTGGTTTGGTT	1415459	1415488	30
GCF_004922915.1_CRISPR 13; Spacer 16	CTTTCTGCCGTGAGATAATTTTAGCCCCGA	1415525	1415554	30
GCF_004922915.1_CRISPR 13; Spacer 17	GATGAAATGGAAGCGCTGACTGATGAACAG	1415591	1415620	30	Chromosome; preprotein translocase subunit SecA; Streptococcus suis strain Ss_48; U0695_01490; 100%
GCF_004922915.1_CRISPR 13; Spacer 18	CTTGACCGCTATTGAAGCAAAAGACCAAGA	1415657	1415686	30
GCF_004922915.1_CRISPR 13; Spacer 19	CTAAACGCTATGAATGTGACTGGTTGACAA	1415723	1415752	30
GCF_004922915.1_CRISPR 13; Spacer 20	ACAAGTCAATTGCCGATGCAAAGAAATCCC	1415789	1415818	30
GCF_004922915.1_CRISPR 13; Spacer 21	AAAAAAGAGCCGTTTGGCTCTACTCGAAAA	1415855	1415884	30	Phage; intergenic; Streptococcus suis strain DNC13; -; 100%
GCF_004922915.1_CRISPR 13; Spacer 22	TTGTCGCGGAAGTTAAGCCAGACATCACCA	1415921	1415950	30	MGE; transcriptional regulator; Streptococcus suis strain DNC13; NQZ89_07165; 100%
GCF_004922915.1_CRISPR 13; Spacer 23	TGTCCACCCTTAAACTCAGTCATATCAAGG	1415987	1416016	30
GCF_004922915.1_CRISPR 13; Spacer 24	TTGCCTGGCCATCTTTAGCGGTGTTGTAGT	1416053	1416082	30
GCF_004922915.1_CRISPR 13; Spacer 25	TTACTTCTTGGAAATAGGCTCTATAACTTT	1416119	1416148	30	Phage; hypothetical protein; Streptococcus suis strain FJSM5; K6974_11735; 93%
GCF_004922915.1_CRISPR 13; Spacer 26	AATTAAATGCAACTGTCATCGGCTCTCAAG	1416185	1416214	30	Phage; hypothetical protein; Streptococcus suis strain AH681; CWI26_04330; 100%
GCF_004922915.1_CRISPR 13; Spacer 27	AGCTGCGCTAAGTTTTGGTCAATCGTCTGT	1416251	1416280	30
GCF_004922915.1_CRISPR 13; Spacer 28	ACAGTCGCTACTGGATTTCCACTACTCCCC	1416317	1416346	30
GCF_004922915.1_CRISPR 13; Spacer 29	TATCTACCCTATTGAATTAATTATACCTAA	1416383	1416412	30
GCF_004922915.1_CRISPR 13; Spacer 30	TTCAGGATGTTATAAGGCTTTGTCGACTGC	1416449	1416478	30
GCF_004922915.1_CRISPR 13; Spacer 31	ACTATGGTGTAAATTCAGGTGGAATGGGTT	1416515	1416544	30
GCF_004922915.1_CRISPR 13; Spacer 32	GACCATCTTGTAGCCCGTTGCAGGGCAAGA	1416581	1416610	30	Phage; minor capsid protein; Streptococcus suis strain NCTC10237; NCTC10237_01394; 100%
GCF_004922915.1_CRISPR 13; Spacer 33	TAGAAATGTAAATTTCTTCATTGGAAAATA	1416647	1416676	30
GCF_004922915.1_CRISPR 13; Spacer 34	ACTACCGTACAAATCTTCTGCGGTTGGTTT	1416713	1416742	30
GCF_004922915.1_CRISPR 13; Spacer 35	TGATAGACTCAGGCAAAACTTCAAGGGCAT	1416779	1416808	30	Phage; hypothetical protein; Streptococcus suis strain 1081; BKM67_02905; 100%
GCF_004922915.1_CRISPR 13; Spacer 36	AGCACTACGCTTGACAATTGACGAACTAAC	1416845	1416874	30
GCF_004922915.1_CRISPR 13; Spacer 37	GGAACACATTACAGTATTGGCTTAATTATA	1416911	1416940	30	Phage; phage protein; Streptococcus suis NCTC10237; NCTC10237_01411; 100%
GCF_004922915.1_CRISPR 13; Spacer 38	AGAAAGTGGAAGATGACCGGATTATCTTTG	1416977	1417006	30
GCF_004922915.1_CRISPR 13; Spacer 39	ATATCTTCTAACAATTTGGCTAGCTGTGGT	1417043	1417072	30
GCF_004922915.1_CRISPR 13; Spacer 40	AGCTTCTTTCTGAGTGAGGTCTTTTCTTGC	1417109	1417138	30	Phage; helix-turn-helix domain-containing protein; Streptococcus suis strain DNC13; NQZ89_08685; 100%
GCF_004922915.1_CRISPR 13; Spacer 41	TATACAACCGCTCCTTCTCGACCTCGTAGC	1417175	1417204	30	Phage; DUF1642 domain-containing protein; Streptococcus suis strain NLS50; RJW53_10570; 93%
GCF_004922915.1_CRISPR 13; Spacer 42	ATATCCCCATGCTCGCTCCAATTCTGCCCA	1417241	1417270	30
GCF_004922915.1_CRISPR 13; Spacer 43	ATATCCCCATGCTCGCTCCAATTCTGCCCA	1417307	1417336	30
GCF_004922915.1_CRISPR 13; Spacer 44	ATTGTCTAAGAAAGGACTAACATATGAACA	1417373	1417402	30
GCF_004922915.1_CRISPR 13; Spacer 45	GTCGCTTGATGAAGTTCTGGCTGATCCAGA	1417439	1417468	30
GCF_004922915.1_CRISPR 13; Spacer 46	AAACAGAGCAGAGGATGAGAAATTCAATGA	1417505	1417534	30	Phage; DUF1366 domain-containing protein; Streptococcus suis strain SC183; JZY07_06180; 100%
GCF_004922915.1_CRISPR 13; Spacer 47	ACTATTTCTACCAGGCTACCTTTTGTTGTC	1417571	1417600	30
GCF_004922915.1_CRISPR 13; Spacer 48	CACCTTCAATATCAACCACACTTGAACCAA	1417637	1417666	30
GCF_004922915.1_CRISPR 13; Spacer 49	TACTTACTCCAATTATAGGCAATACCAATA	1417703	1417732	30
GCF_004922915.1_CRISPR 13; Spacer 50	GACGCACCATTCCATACTGGACAGCAAGTG	1417769	1417798	30	Phage; putative phage antirepressor; Streptococcus suis strain NCTC10237; NCTC10237_01424; 97%
GCF_004922915.1_CRISPR 13; Spacer 51	AAAACTAACCCCCTTTCTACAAAATCGCTG	1417835	1417864	30	Phage; bacteriophage terminase protein; small subunit; Streptococcus suis strain NCTC10237; NCTC10237_00875; 100%
GCF_004922915.1_CRISPR 13; Spacer 52	ACTGTGGAAATGGTTAAACCTGAAGGTTTT	1417901	1417930	30
GCF_004922915.1_CRISPR 13; Spacer 53	TACTCGCATTCAACATTTCCATCAGGTCTT	1417967	1417996	30	Phage; bacteriophage pi2 protein 40; Streptococcus suis strain NCTC10237; NCTC10237_00886; 100%
GCF_004922915.1_CRISPR 13; Spacer 54	AGTAGATAATCTGTCGATACGTTGAAGTAG	1418033	1418062	30	Phage; helix-turn-helix transcriptional regulator; Streptococcus suis strain SS/UPM/MY/F001; PFZ59_04070; 93%
GCF_004922915.1_CRISPR 13; Spacer 55	AACTTTTTTTGGTGTAACACCAGTTTTGAAA	1418099	1418129	31
GCF_004922915.1_CRISPR 13; Spacer 56	AAACGACGTAATCAAAACCCCATTAACTAA	1418166	1418195	30
GCF_004922915.1_CRISPR 13; Spacer 57	ATCCTTTAGGACAATTTAATGATATCACAT	1418232	1418261	30
GCF_004922915.1_CRISPR 13; Spacer 58	TAACCATAACGTCAATTTCAACTTCACTGT	1418298	1418327	30
GCF_004922915.1_CRISPR 13; Spacer 59	GCAACAAGCGTTATCTGGATAATGAAGTTGA	1418364	1418394	31
GCF_004922915.1_CRISPR 13; Spacer 60	GGTGGTTTTGGCTATCTTGCAGCACGGTCT	1418431	1418460	30	Phage; hypothetical protein; Streptococcus suis strain ISU2812; A7J09_RS11225; 100%
GCF_004922915.1_CRISPR 13; Spacer 61	TTGGTTCCTGTCAGATATTTGAAGTTCTCT	1418497	1418526	30
GCF_004922915.1_CRISPR 13; Spacer 62	TCTCAGAGTAAAGGAGGTACTACTCATGTA	1418563	1418592	30
GCF_004922915.1_CRISPR 13; Spacer 63	TGACTGACGCAAGAAATCATGAAGAACTAA	1418629	1418658	30	Phage; DUF1642 domain-containing protein; Streptococcus suis strain M106471_S40; NQZ98_02710; 97%
GCF_004922915.1_CRISPR 13; Spacer 64	AATTTCTTCAATTGCTTACTTGCATATTTT	1418695	1418724	30
GCF_004922915.1_CRISPR 13; Spacer 65	TGTGCAAGGGTAACAAGTGCCTTTGAAATG	1418761	1418790	30
GCF_004922915.1_CRISPR 13; Spacer 66	CGCTTCATCGCGTTGAATACTGGGAAAATT	1418827	1418856	30	Phage; intergenic; Streptococcus suis strain Ss_48; -; 97%
GCF_004922915.1_CRISPR 13; Spacer 67	GGCTGAATTGATAGGCCTTTCCATTCATCG	1418893	1418922	30
GCF_004922915.1_CRISPR 13; Spacer 68	AAAATAAGATACGGAAGTCTGGCACGTGGA	1418959	1418988	30
GCF_004922915.1_CRISPR 13; Spacer 69	TCCGAACTATGCAAGGTGGTGGATTGGAAC	1419025	1419054	30
GCF_004922915.1_CRISPR 13; Spacer 70	AAAAAACCATCATTGTCAACAAGTGGCTAT	1419091	1419120	30
GCF_006568995.1_CRISPR 11; Spacer 1	TTGCTCAAAGAGATAGTCTGACATGATTTGTTGC	737132	737165	34	Phage; DUF1351 domain-containing protein; Streptococcus suis strain FJSM5; K6974_06920; 100%
GCF_006568995.1_CRISPR 11; Spacer 2	TTGCAAGAAGTAATGATTGCTGCTATCGAAGAAGGG	737198	737233	36	Phage; phage major capsid protein; Streptococcus suis strain HA1003; DP112_09750; 100%
GCF_006568995.1_CRISPR 11; Spacer 3	TCACATAACATCATATCTAGTTCAAAAATTGCAG	737266	737299	34	Phage; DUF1492 domain-containing protein; Streptococcus suis strain M106471_S40; NQZ98_02740; 100%
GCF_006568995.1_CRISPR 11; Spacer 4	ATACCTTTTATCTAAAGTAAACGTCTGGCTAAT	737332	737364	33
GCF_006568995.1_CRISPR 11; Spacer 5	ACCCACATTCACTGCATAGTCACCTATGCAGCGGAC	737397	737432	36	Phage; intergenic; Streptococcus suis strain DNC13; -; 100%
GCF_006568995.1_CRISPR 11; Spacer 6	AGTAAAGGTTAACGATGAAGAACCGGTCATTTT	737465	737497	33	Phage; hypothetical protein; Streptococcus suis strain 39565; KPA27_02885; 100%
GCF_006568995.1_CRISPR 11; Spacer 7	AAGCGTAAGGTCCAAGCCTATCTTGCCCAACTG	737530	737562	33	Phage; N-acetylmuramoyl-L-alanine amidase; Streptococcus suis strain M106471_S40; NQZ98_02870; 100%
GCF_006568995.1_CRISPR 11; Spacer 8	TAGTGGTGCGACAAGTTCTTTCCCTCGGAGACCT	737595	737628	34
GCF_006568995.1_CRISPR 11; Spacer 9	ACATCAGATCGGCAATCAAGGTCGCTCTGCACCAA	737661	737695	35
GCF_006568995.1_CRISPR 11; Spacer 10	AAGATGTTGTCGTAATTGATAGGACCGCCAATAAC	737728	737762	35	Phage; major capsid protein; Streptococcus suis strain 1081; BKM67_02855; 100%
GCF_006568995.1_CRISPR 11; Spacer 11	ATAAACTGCACTTGACTACTTCCACAACGTGGGCAAC	737795	737831	37	Phage; hypothetical protein; Streptococcus suis strain DNC13; NQZ89_08670; 97%
GCF_006568995.1_CRISPR 11; Spacer 12	TGTAGATGCGTATGTATCCAGCATCCTTTAATT	737864	737896	33
GCF_006568995.1_CRISPR 11; Spacer 13	AGTCCTTGACTGACAGCTAGCACGGTGATGCCCAG	737929	737963	35	Phage; intergenic; Streptococcus suis strain CZ130302; -; 97%
GCF_006568995.1_CRISPR 11; Spacer 14	ATGCCTTCAAATTCTGCAGGCTTACGCTTATTCATT	737996	738031	36	Phage; tail assembly chaperone; Streptococcus suis strain 39565; KPA27_02870; 94%
GCF_006568995.1_CRISPR 11; Spacer 15	ATCCGTCAGCTCACGTTTGACCTTATCCTTTTTG	738064	738097	34	Phage; hypothetical protein; Streptococcus suis strain 1081; BKM67_02850; 100%
GCF_006568995.1_CRISPR 11; Spacer 16	AAATATACCACAGAACCTAGTAATAGAGATTTTT	738130	738163	34
GCF_006568995.1_CRISPR 11; Spacer 17	ATCTTAATTTCTTTATATAACATATTCAAAACCT	738196	738229	34
GCF_006568995.1_CRISPR 11; Spacer 18	AAAAAGAGAAGATAGAATCAGTAAGAAATACCT	738262	738294	33
GCF_006568995.1_CRISPR 11; Spacer 19	CGTCTATATCGTGGATTTTGATAATCTGTAATTCC	738327	738361	35
GCF_006568995.1_CRISPR 11; Spacer 20	TGATTAGCTCGACTAACCTGTCAAGTATTTCAGA	738394	738427	34	Phage; HNH endonuclease; Streptococcus suis strain HA1003; DP112_09780; 100%
GCF_006568995.1_CRISPR 11; Spacer 21	GGCCTGCTGACGCCACATCACGCAATTGATAAAG	738460	738493	34	Phage; Single-stranded DNA-binding protein; Streptococcus suis strain HN105; DF184_09775; 100%
GCF_006568995.1_CRISPR 11; Spacer 22	TTGGGTGCCAATTATCAATAACATTTCATTCTT	738526	738558	33	Phage; DUF4190 domain-containing protein; Streptococcus suis strain HA1003; DP112_09935; 94%
GCF_006568995.1_CRISPR 11; Spacer 23	ATCTACACAGTCGGAAAAACTGGATTGCGATTTTC	738591	738625	35
GCF_006568995.1_CRISPR 11; Spacer 24	TTATACATTGATTTTACCCTATTGAGTAGAATTAGT	738658	738693	36	Phage; intergenic; Streptococcus suis strain Ss_48; -; 92%
GCF_006568995.1_CRISPR 11; Spacer 25	ATCACTTAACGTATTTGCTTGAGATCCTCGGAAT	738726	738759	34	MGE; hypothetical protein; Streptococcus suis strain ISU2912; A7J10_01770; 100%
GCF_006568995.1_CRISPR 11; Spacer 26	TCTTTTGAATGAGTCTGTTGATGTTTAAGTATT	738792	738824	33	MGE; hypothetical protein; Streptococcus suis strain ISU2912; A7J10_10440; 100%
GCF_006568995.1_CRISPR 11; Spacer 27	AATGATTATTATGGAACTAAGGTACTTAATAGC	738857	738889	33
GCF_006568995.1_CRISPR 11; Spacer 28	TTCCTGGGAACGAGAGTATCTCGCACAGGATTGT	738922	738955	34	MGE; site-specific integrase; Streptococcus suis strain ISU2912; A7J10_10365; 100%
GCF_006568995.1_CRISPR 11; Spacer 29	ACGTCCTTCCAGGTAGTTGTTGATGAGGTCTAGTAGTC	738988	739025	38	MGE; transcriptional regulator; Streptococcus suis strain ISU2912; A7J10_10420; 94%
GCF_006568995.1_CRISPR 11; Spacer 30	AGGAAAAACTTCAAGAAAGTTGGTGATGAATAC	739058	739090	33	MGE; Abi family protein; Streptococcus suis strain M106471_S40; NQZ98_00935; 97%
GCF_006568995.1_CRISPR 11; Spacer 31	AGGAACTATCTGAAAGCTGGCTGGCGAACTACCAGC	739123	739158	36	MGE; intergenic; Streptococcus suis strain NLS50; -; 100%
GCF_006568995.1_CRISPR 11; Spacer 32	AAAAAATCCCACAAATCAAAATCTTGAAACCCCTT	739191	739225	35	MGE; site-specific integrase; Streptococcus suis strain NLS50; RJW53_00870; 100%
GCF_006568995.1_CRISPR 11; Spacer 33	ATCTTACTTCTCCAATCGTTTCGCTATCGCCTC	739258	739290	33	Phage; DNA cytosine methyltransferase; Streptococcus suis strain DNS20; NQZ91_04600; 91%
GCF_006568995.1_CRISPR 11; Spacer 34	AAAATTACTTGATGCACTCGAACCAGATGATAAG	739323	739356	34	Phage; hypothetical protein; Streptococcus suis strain ISU2912; A7J10_07580; 100%
GCF_006568995.1_CRISPR 11; Spacer 35	AGAAAGCTACACAACAAAGTACGTTGACTACAATAC	739389	739424	36	Phage; DUF4190 domain-containing protein; Streptococcus suis strain HA1003; DP112_09935; 91%
GCF_006568995.1_CRISPR 11; Spacer 36	AATTTAAAGCGATTTTTTTAACTTAAATCAACCT	739457	739490	34
GCF_006568995.1_CRISPR 11; Spacer 37	CCTCATCACATACACCACCTGCTCCTCGCTCACA	739523	739556	34
GCF_006568995.1_CRISPR 11; Spacer 38	TACGCTGGAACACATCCAAAATGGGTAGCTGAT	739589	739621	33
GCF_006568995.1_CRISPR 11; Spacer 39	AACACAGGGAATCTTTGAGCGTGAACTTTTAA	739654	739685	32
GCF_006568995.1_CRISPR 11; Spacer 40	AAGATTATGCCAACGAGGCTAAGAAAGCTGATGAC	739718	739752	35	Phage; phage tail tape measure protein; Streptococcus suis strain SC183; JZY07_06200; 100%
GCF_006568995.1_CRISPR 11; Spacer 41	AGTCACGGTAAATGTGATTGAGGCGATAGCGAAAC	739785	739819	35	Phage; DNA (cytosine-5-)-methyltransferase; Streptococcus suis strain HN136; CWM22_03995; 97%
GCF_006568995.1_CRISPR 11; Spacer 42	ACCTCCTTTACAAAATTAAAAAAGCCACACTTG	739852	739884	33	Phage; intergenic; Streptococcus suis strain ISU2912; -; 100%
GCF_006568995.1_CRISPR 11; Spacer 43	ATTTTTTTATTTTTAGAAATCGCTTGGTATCAAT	739917	739950	34	Phage; intergenic; Streptococcus suis strain ISU2912; -; 100%
GCF_006568995.1_CRISPR 11; Spacer 44	ATTTCTTTTCGTCTGGTTTGGTTTGGTCTGTTG	739983	740015	33
GCF_006568995.1_CRISPR 11; Spacer 45	TCAATCATTAAATGATAATATAGATTATTATT	740048	740079	32
GCF_006568995.1_CRISPR 11; Spacer 46	GGTAATTATCAACGGTATCAAACACGAATGGAAAG	740112	740146	35
GCF_006568995.1_CRISPR 11; Spacer 47	GTATAACTCTGACAAAGGAACACGGTCTCCCACA	740179	740212	34	Phage; phage portal protein; Streptococcus suis strain INT-01; FPT06_10610; 100%
GCF_006568995.1_CRISPR 11; Spacer 48	TAGAACCTCCAAAAGACTCGCTATCTGCCAAAGAGA	740245	740280	36	Phage; PBSX family phage terminase large subunit; Streptococcus suis strain YSJ17; D2E16_04020; 100%
GCF_006568995.1_CRISPR 11; Spacer 49	ATCCATTGCGTGATTGTCTTTATCAATAGGCTTAC	740313	740347	35	Phage; capsid protein; Streptococcus suis strain YSJ17; D2E16_04075; 100%
GCF_006568995.1_CRISPR 11; Spacer 50	ATCAACTAACATGTGATCAAATATCACACTCAC	740380	740412	33	Phage; hypothetical protein; Streptococcus suis strain SS389; K6976_02895; 97%
GCF_006568995.1_CRISPR 11; Spacer 51	ATGCTTATAGCAAAGAGGATAAGTCTTACACTT	740445	740477	33
GCF_006568995.1_CRISPR 11; Spacer 52	AATTTGTGAAAGGAGCTTAATTCATGGCTTTAAT	740510	740543	34
GCF_006568995.1_CRISPR 11; Spacer 53	TTTCGCCTGCTAGCCTTTACTGGAATGAGAAAA	740576	740608	33	MGE; site-specific integrase; Streptococcus suis strain CZ130302; CVO91_05975; 94%
GCF_006568995.1_CRISPR 11; Spacer 54	AGTTTAAGGCTAGGTTCTGTTAGTAAGTGAGCTA	740641	740674	34
GCF_006568995.1_CRISPR 11; Spacer 55	AAGTTAAGTATAAGTAGGAGGTATCTATGGTTAAG	740707	740741	35
GCF_006568995.1_CRISPR 11; Spacer 56	TGCCTTTATAAAATCCTTTGGTAAAAGCATGTCAT	740774	740808	35	Phage; hypothetical protein; Streptococcus suis strain Ss_48; U0695_04335; 94%
GCF_006568995.1_CRISPR 11; Spacer 57	TACTGACGTACACAAGTATCATGGTAGGAGAGC	740841	740873	33
GCF_006568995.1_CRISPR 11; Spacer 58	AACCTCCTAAGACTACTAGAGTATCCAAGGTTA	740906	740938	33
GCF_006568995.1_CRISPR 11; Spacer 59	TTGATAGCTATTGCTGGTCAATGTAGGGGCGATA	740971	741004	34
GCF_006568995.1_CRISPR 11; Spacer 60	TCTTTATATAGGCTGGCGACTTGTAAAAGTGTATC	741037	741071	35	Phage; hypothetical protein; Streptococcus suis strain HA1003; DP112_09860; 97%
GCF_006568995.1_CRISPR 11; Spacer 61	TCCGTCTCCTTGTGGCTCTCCGTAAGCATTTCGAC	741104	741138	35	Phage; intergenic; Streptococcus suis strain HN105; -; 94%
GCF_006568995.1_CRISPR 11; Spacer 62	TCTGGAGGTAATTACATTACACTTAACCCTCAA	741171	741203	33
GCF_006568995.1_CRISPR 11; Spacer 63	ATCTATCCCTCCGTGACTGCATATCCGAGTATCTTA	741236	741271	36
GCF_006568995.1_CRISPR 11; Spacer 64	GTTATAGTCACAGCAATGTAAATGCCACAACTGG	741304	741337	34	Phage; hypothetical protein; Streptococcus suis strain HA1003; DP112_09805; 97%
GCF_006568995.1_CRISPR 11; Spacer 65	TGTTTGATACTTGGGGTAGTGGTACTGTTGACATG	741370	741404	35	Phage; hypothetical protein; Streptococcus suis strain CZ130302; CVO91_02720; 91%
GCF_006568995.1_CRISPR 11; Spacer 66	ATAGCTTTTTTTGATAACATTTAAGTACACCCCC	741437	741470	34	Phage; intergenic; Streptococcus suis strain HN105; -; 100%
GCF_006568995.1_CRISPR 11; Spacer 67	TTAAATATCTTGAAGAAAACGGCCCTATAAAAGG	741503	741536	34	Phage; hypothetical protein; Streptococcus suis strain HA1003; DP112_09820; 91%
GCF_006568995.1_CRISPR 11; Spacer 68	AACAAATAACGTTGGAGGACTTGAAATGATCAAC	741569	741602	34	Phage; hypothetical protein; Streptococcus suis strain HA1003; DP112_09820; 94%
[truncated: 3,235 more rows]
